# Supplementary material for: Displaying bias in sampling effort of data accessed from biodiversity databases using ignorance maps
Source: Biodivers Data J. 2015 Jul 28;(3):e5361. doi: 10.3897/BDJ.3.e5361 (PMC4549634; doi:10.3897/BDJ.3.e5361)
Supplement: Supplementary material 1 — Number of observations and number of species per grid cell (.CSV) [file biodiversity_data_journal-3-e5361-s001.zip]

Archive with 34 entries (27 files):
- CSV Data/Amphibia/
- CSV Data/Amphibia/GridStatisticsOnSpeciesCounts (Amphibia).csv
- CSV Data/Amphibia/GridStatisticsOnSpeciesObservationCounts (Bufo bufo).csv
- CSV Data/Amphibia/GridStatisticsOnSpeciesObservationCounts (Pelophylax lessonae).csv
- CSV Data/Amphibia/Thumbs.db
- CSV Data/Aves/
- CSV Data/Aves/GridStatisticsOnSpeciesCounts (Aves).csv
- CSV Data/Aves/GridStatisticsOnSpeciesObservationCounts (Parus major).csv
- CSV Data/Aves/GridStatisticsOnSpeciesObservationCounts (Poecile cinctus).csv
- CSV Data/Aves/Thumbs.db
- CSV Data/Lepidoptera/
- CSV Data/Lepidoptera/GridStatisticsOnSpeciesCounts (Papilionoidea).csv
- CSV Data/Lepidoptera/GridStatisticsOnSpeciesObservationCounts (Colias hecla).csv
- CSV Data/Lepidoptera/GridStatisticsOnSpeciesObservationCounts (Papilio machaon).csv
- CSV Data/Mammals/
- CSV Data/Mammals/GridStatisticsOnSpeciesCounts (Land noBats Mammals).csv
- CSV Data/Mammals/GridStatisticsOnSpeciesObservationCounts (Alces alces).csv
- CSV Data/Mammals/GridStatisticsOnSpeciesObservationCounts (Erinaceaus europaeus).csv
- CSV Data/Mammals/Thumbs.db
- CSV Data/Odonata/
- CSV Data/Odonata/GridStatisticsOnSpeciesCounts (Odonata).csv
- CSV Data/Odonata/GridStatisticsOnSpeciesObservationCounts (Libellula quadrimaculata).csv
- CSV Data/Odonata/GridStatisticsOnSpeciesObservationCounts (Nehalennia speciosa).csv
- CSV Data/Odonata/Thumbs.db
- CSV Data/Opiliones/
- CSV Data/Opiliones/GridStatisticsOnSpeciesCounts (Opiliones).csv
- CSV Data/Opiliones/GridStatisticsOnSpeciesObservationCounts (Lacinius horridus).csv
- CSV Data/Opiliones/GridStatisticsOnSpeciesObservationCounts (Opilio canestrinii).csv
- CSV Data/Opiliones/Thumbs.db
- CSV Data/Plants/
- CSV Data/Plants/GridStatisticsOnSpeciesCounts (Tracheophyta).csv
- CSV Data/Plants/GridStatisticsOnSpeciesObservationCounts (Euphrasia officinalis officinalis).csv
- CSV Data/Plants/GridStatisticsOnSpeciesObservationCounts (Parnassia palustris).csv
- CSV Data/Plants/Thumbs.db
