# Supplementary material for: Displaying bias in sampling effort of data accessed from biodiversity databases using ignorance maps
Source: Biodivers Data J. 2015 Jul 28;(3):e5361. doi: 10.3897/BDJ.3.e5361 (PMC4549634; doi:10.3897/BDJ.3.e5361)
Supplement: Supplementary material 1 — Number of observations and number of species per grid cell (.CSV) [file biodiversity_data_journal-3-e5361-s001.zip › CSV Data/Amphibia/GridStatisticsOnSpeciesCounts (Amphibia).csv]

Id	Antal arter	Antal observationer	Centre coordinate X (SWEREF99_TM)	Centre coordinate Y (SWEREF99_TM)	Centre coordinate X (GoogleMercator)	Centre coordinate Y (GoogleMercator)	Grid cell width (metres)
SRID3006SIZE10000E195000N6025000	0	0	195000	6025000	1148113.835	7223686.762	10000
SRID3006SIZE10000E195000N6035000	0	0	195000	6035000	1146976.566	7240785.186	10000
SRID3006SIZE10000E195000N6045000	0	0	195000	6045000	1145833.055	7257920.44	10000
SRID3006SIZE10000E195000N6055000	0	0	195000	6055000	1144683.257	7275092.726	10000
SRID3006SIZE10000E195000N6065000	0	0	195000	6065000	1143527.124	7292302.244	10000
SRID3006SIZE10000E195000N6075000	0	0	195000	6075000	1142364.608	7309549.198	10000
SRID3006SIZE10000E195000N6085000	0	0	195000	6085000	1141195.663	7326833.794	10000
SRID3006SIZE10000E195000N6095000	0	0	195000	6095000	1140020.239	7344156.237	10000
SRID3006SIZE10000E195000N6105000	0	0	195000	6105000	1138838.289	7361516.736	10000
SRID3006SIZE10000E195000N6115000	0	0	195000	6115000	1137649.761	7378915.5	10000
SRID3006SIZE10000E195000N6125000	0	0	195000	6125000	1136454.607	7396352.74	10000
SRID3006SIZE10000E195000N6135000	0	0	195000	6135000	1135252.777	7413828.67	10000
SRID3006SIZE10000E195000N6145000	0	0	195000	6145000	1134044.219	7431343.502	10000
SRID3006SIZE10000E195000N6155000	0	0	195000	6155000	1132828.882	7448897.454	10000
SRID3006SIZE10000E195000N6165000	0	0	195000	6165000	1131606.714	7466490.743	10000
SRID3006SIZE10000E195000N6175000	0	0	195000	6175000	1130377.663	7484123.587	10000
SRID3006SIZE10000E195000N6185000	0	0	195000	6185000	1129141.675	7501796.208	10000
SRID3006SIZE10000E195000N6195000	0	0	195000	6195000	1127898.697	7519508.827	10000
SRID3006SIZE10000E195000N6205000	0	0	195000	6205000	1126648.675	7537261.67	10000
SRID3006SIZE10000E195000N6215000	0	0	195000	6215000	1125391.554	7555054.962	10000
SRID3006SIZE10000E195000N6225000	0	0	195000	6225000	1124127.279	7572888.931	10000
SRID3006SIZE10000E195000N6235000	0	0	195000	6235000	1122855.794	7590763.806	10000
SRID3006SIZE10000E195000N6245000	0	0	195000	6245000	1121577.042	7608679.817	10000
SRID3006SIZE10000E195000N6255000	0	0	195000	6255000	1120290.967	7626637.199	10000
SRID3006SIZE10000E195000N6265000	0	0	195000	6265000	1118997.511	7644636.185	10000
SRID3006SIZE10000E195000N6275000	0	0	195000	6275000	1117696.615	7662677.012	10000
SRID3006SIZE10000E195000N6285000	0	0	195000	6285000	1116388.221	7680759.919	10000
SRID3006SIZE10000E195000N6295000	0	0	195000	6295000	1115072.268	7698885.146	10000
SRID3006SIZE10000E195000N6305000	0	0	195000	6305000	1113748.698	7717052.934	10000
SRID3006SIZE10000E195000N6315000	0	0	195000	6315000	1112417.449	7735263.527	10000
SRID3006SIZE10000E195000N6325000	0	0	195000	6325000	1111078.459	7753517.172	10000
SRID3006SIZE10000E195000N6335000	0	0	195000	6335000	1109731.667	7771814.117	10000
SRID3006SIZE10000E195000N6345000	0	0	195000	6345000	1108377.009	7790154.61	10000
SRID3006SIZE10000E195000N6355000	0	0	195000	6355000	1107014.423	7808538.905	10000
SRID3006SIZE10000E195000N6365000	0	0	195000	6365000	1105643.843	7826967.253	10000
SRID3006SIZE10000E195000N6375000	0	0	195000	6375000	1104265.205	7845439.912	10000
SRID3006SIZE10000E195000N6385000	0	0	195000	6385000	1102878.444	7863957.14	10000
SRID3006SIZE10000E195000N6395000	0	0	195000	6395000	1101483.492	7882519.195	10000
SRID3006SIZE10000E195000N6405000	0	0	195000	6405000	1100080.284	7901126.339	10000
SRID3006SIZE10000E195000N6415000	0	0	195000	6415000	1098668.751	7919778.838	10000
SRID3006SIZE10000E195000N6425000	0	0	195000	6425000	1097248.824	7938476.957	10000
SRID3006SIZE10000E195000N6435000	0	0	195000	6435000	1095820.434	7957220.964	10000
SRID3006SIZE10000E195000N6445000	0	0	195000	6445000	1094383.512	7976011.13	10000
SRID3006SIZE10000E195000N6455000	0	0	195000	6455000	1092937.986	7994847.727	10000
SRID3006SIZE10000E195000N6465000	0	0	195000	6465000	1091483.784	8013731.031	10000
SRID3006SIZE10000E195000N6475000	0	0	195000	6475000	1090020.835	8032661.318	10000
SRID3006SIZE10000E195000N6485000	0	0	195000	6485000	1088549.064	8051638.869	10000
SRID3006SIZE10000E195000N6495000	0	0	195000	6495000	1087068.398	8070663.964	10000
SRID3006SIZE10000E195000N6505000	0	0	195000	6505000	1085578.761	8089736.889	10000
SRID3006SIZE10000E195000N6515000	0	0	195000	6515000	1084080.079	8108857.928	10000
SRID3006SIZE10000E195000N6525000	0	0	195000	6525000	1082572.273	8128027.372	10000
SRID3006SIZE10000E195000N6535000	0	0	195000	6535000	1081055.267	8147245.51	10000
SRID3006SIZE10000E195000N6545000	0	0	195000	6545000	1079528.982	8166512.638	10000
SRID3006SIZE10000E195000N6555000	0	0	195000	6555000	1077993.339	8185829.05	10000
SRID3006SIZE10000E195000N6565000	0	0	195000	6565000	1076448.257	8205195.046	10000
SRID3006SIZE10000E195000N6575000	0	0	195000	6575000	1074893.655	8224610.926	10000
SRID3006SIZE10000E195000N6585000	0	0	195000	6585000	1073329.452	8244076.994	10000
SRID3006SIZE10000E195000N6595000	0	0	195000	6595000	1071755.563	8263593.557	10000
SRID3006SIZE10000E195000N6605000	0	0	195000	6605000	1070171.906	8283160.922	10000
SRID3006SIZE10000E195000N6615000	0	0	195000	6615000	1068578.394	8302779.402	10000
SRID3006SIZE10000E195000N6625000	0	0	195000	6625000	1066974.942	8322449.31	10000
SRID3006SIZE10000E195000N6635000	0	0	195000	6635000	1065361.463	8342170.963	10000
SRID3006SIZE10000E195000N6645000	0	0	195000	6645000	1063737.868	8361944.681	10000
SRID3006SIZE10000E195000N6655000	0	0	195000	6655000	1062104.069	8381770.785	10000
SRID3006SIZE10000E195000N6665000	0	0	195000	6665000	1060459.975	8401649.601	10000
SRID3006SIZE10000E195000N6675000	0	0	195000	6675000	1058805.495	8421581.456	10000
SRID3006SIZE10000E195000N6685000	0	0	195000	6685000	1057140.537	8441566.682	10000
SRID3006SIZE10000E195000N6695000	0	0	195000	6695000	1055465.007	8461605.611	10000
SRID3006SIZE10000E195000N6705000	0	0	195000	6705000	1053778.811	8481698.579	10000
SRID3006SIZE10000E195000N6715000	0	0	195000	6715000	1052081.853	8501845.928	10000
SRID3006SIZE10000E195000N6725000	0	0	195000	6725000	1050374.035	8522047.997	10000
SRID3006SIZE10000E195000N6735000	0	0	195000	6735000	1048655.261	8542305.134	10000
SRID3006SIZE10000E195000N6745000	0	0	195000	6745000	1046925.43	8562617.685	10000
SRID3006SIZE10000E195000N6755000	0	0	195000	6755000	1045184.443	8582986.004	10000
SRID3006SIZE10000E195000N6765000	0	0	195000	6765000	1043432.198	8603410.444	10000
SRID3006SIZE10000E195000N6775000	0	0	195000	6775000	1041668.591	8623891.363	10000
SRID3006SIZE10000E195000N6785000	0	0	195000	6785000	1039893.518	8644429.122	10000
SRID3006SIZE10000E195000N6795000	0	0	195000	6795000	1038106.875	8665024.085	10000
SRID3006SIZE10000E195000N6805000	0	0	195000	6805000	1036308.553	8685676.619	10000
SRID3006SIZE10000E195000N6815000	0	0	195000	6815000	1034498.446	8706387.096	10000
SRID3006SIZE10000E195000N6825000	0	0	195000	6825000	1032676.444	8727155.89	10000
SRID3006SIZE10000E195000N6835000	0	0	195000	6835000	1030842.436	8747983.377	10000
SRID3006SIZE10000E195000N6845000	0	0	195000	6845000	1028996.309	8768869.94	10000
SRID3006SIZE10000E195000N6855000	0	0	195000	6855000	1027137.951	8789815.961	10000
SRID3006SIZE10000E195000N6865000	0	0	195000	6865000	1025267.245	8810821.83	10000
SRID3006SIZE10000E195000N6875000	0	0	195000	6875000	1023384.076	8831887.938	10000
SRID3006SIZE10000E195000N6885000	0	0	195000	6885000	1021488.326	8853014.679	10000
SRID3006SIZE10000E195000N6895000	0	0	195000	6895000	1019579.875	8874202.453	10000
SRID3006SIZE10000E195000N6905000	0	0	195000	6905000	1017658.602	8895451.662	10000
SRID3006SIZE10000E195000N6915000	0	0	195000	6915000	1015724.385	8916762.712	10000
SRID3006SIZE10000E195000N6925000	0	0	195000	6925000	1013777.099	8938136.012	10000
SRID3006SIZE10000E195000N6935000	0	0	195000	6935000	1011816.619	8959571.978	10000
SRID3006SIZE10000E195000N6945000	0	0	195000	6945000	1009842.817	8981071.026	10000
SRID3006SIZE10000E195000N6955000	0	0	195000	6955000	1007855.565	9002633.578	10000
SRID3006SIZE10000E195000N6965000	0	0	195000	6965000	1005854.732	9024260.059	10000
SRID3006SIZE10000E195000N6975000	0	0	195000	6975000	1003840.186	9045950.9	10000
SRID3006SIZE10000E195000N6985000	0	0	195000	6985000	1001811.792	9067706.533	10000
SRID3006SIZE10000E195000N6995000	0	0	195000	6995000	999769.4146	9089527.397	10000
SRID3006SIZE10000E195000N7005000	0	0	195000	7005000	997712.9161	9111413.933	10000
SRID3006SIZE10000E195000N7015000	0	0	195000	7015000	995642.1573	9133366.588	10000
SRID3006SIZE10000E195000N7025000	0	0	195000	7025000	993556.9967	9155385.812	10000
SRID3006SIZE10000E195000N7035000	0	0	195000	7035000	991457.2911	9177472.06	10000
SRID3006SIZE10000E195000N7045000	0	0	195000	7045000	989342.8956	9199625.791	10000
SRID3006SIZE10000E195000N7055000	0	0	195000	7055000	987213.6632	9221847.468	10000
SRID3006SIZE10000E195000N7065000	0	0	195000	7065000	985069.4447	9244137.561	10000
SRID3006SIZE10000E195000N7075000	0	0	195000	7075000	982910.0892	9266496.542	10000
SRID3006SIZE10000E195000N7085000	0	0	195000	7085000	980735.4438	9288924.887	10000
SRID3006SIZE10000E195000N7095000	0	0	195000	7095000	978545.3533	9311423.08	10000
SRID3006SIZE10000E195000N7105000	0	0	195000	7105000	976339.6604	9333991.606	10000
SRID3006SIZE10000E195000N7115000	0	0	195000	7115000	974118.2059	9356630.959	10000
SRID3006SIZE10000E195000N7125000	0	0	195000	7125000	971880.8282	9379341.633	10000
SRID3006SIZE10000E195000N7135000	0	0	195000	7135000	969627.3635	9402124.13	10000
SRID3006SIZE10000E195000N7145000	0	0	195000	7145000	967357.6459	9424978.958	10000
SRID3006SIZE10000E195000N7155000	0	0	195000	7155000	965071.507	9447906.626	10000
SRID3006SIZE10000E195000N7165000	0	0	195000	7165000	962768.7763	9470907.653	10000
SRID3006SIZE10000E195000N7175000	0	0	195000	7175000	960449.2806	9493982.56	10000
SRID3006SIZE10000E195000N7185000	0	0	195000	7185000	958112.8446	9517131.874	10000
SRID3006SIZE10000E195000N7195000	0	0	195000	7195000	955759.2903	9540356.127	10000
SRID3006SIZE10000E195000N7205000	0	0	195000	7205000	953388.4375	9563655.857	10000
SRID3006SIZE10000E195000N7215000	0	0	195000	7215000	951000.1032	9587031.608	10000
SRID3006SIZE10000E195000N7225000	0	0	195000	7225000	948594.1018	9610483.929	10000
SRID3006SIZE10000E195000N7235000	0	0	195000	7235000	946170.2452	9634013.373	10000
SRID3006SIZE10000E195000N7245000	0	0	195000	7245000	943728.3425	9657620.503	10000
SRID3006SIZE10000E195000N7255000	0	0	195000	7255000	941268.2003	9681305.882	10000
SRID3006SIZE10000E195000N7265000	0	0	195000	7265000	938789.6222	9705070.085	10000
SRID3006SIZE10000E195000N7275000	0	0	195000	7275000	936292.4089	9728913.687	10000
SRID3006SIZE10000E195000N7285000	0	0	195000	7285000	933776.3585	9752837.274	10000
SRID3006SIZE10000E195000N7295000	0	0	195000	7295000	931241.266	9776841.436	10000
SRID3006SIZE10000E195000N7305000	0	0	195000	7305000	928686.9234	9800926.768	10000
SRID3006SIZE10000E195000N7315000	0	0	195000	7315000	926113.1197	9825093.873	10000
SRID3006SIZE10000E195000N7325000	0	0	195000	7325000	923519.6408	9849343.361	10000
SRID3006SIZE10000E195000N7335000	0	0	195000	7335000	920906.2695	9873675.846	10000
SRID3006SIZE10000E195000N7345000	0	0	195000	7345000	918272.7853	9898091.951	10000
SRID3006SIZE10000E195000N7355000	0	0	195000	7355000	915618.9645	9922592.303	10000
SRID3006SIZE10000E195000N7365000	0	0	195000	7365000	912944.5801	9947177.54	10000
SRID3006SIZE10000E195000N7375000	0	0	195000	7375000	910249.4017	9971848.302	10000
SRID3006SIZE10000E195000N7385000	0	0	195000	7385000	907533.1953	9996605.239	10000
SRID3006SIZE10000E195000N7395000	0	0	195000	7395000	904795.7235	10021449.01	10000
SRID3006SIZE10000E195000N7405000	0	0	195000	7405000	902036.7454	10046380.27	10000
SRID3006SIZE10000E195000N7415000	0	0	195000	7415000	899256.0164	10071399.7	10000
SRID3006SIZE10000E195000N7425000	0	0	195000	7425000	896453.2881	10096507.97	10000
SRID3006SIZE10000E195000N7435000	0	0	195000	7435000	893628.3083	10121705.77	10000
SRID3006SIZE10000E195000N7445000	0	0	195000	7445000	890780.8211	10146993.79	10000
SRID3006SIZE10000E195000N7455000	0	0	195000	7455000	887910.5665	10172372.73	10000
SRID3006SIZE10000E195000N7465000	0	0	195000	7465000	885017.2805	10197843.3	10000
SRID3006SIZE10000E195000N7475000	0	0	195000	7475000	882100.6952	10223406.22	10000
SRID3006SIZE10000E195000N7485000	0	0	195000	7485000	879160.5383	10249062.21	10000
SRID3006SIZE10000E195000N7495000	0	0	195000	7495000	876196.5335	10274812	10000
SRID3006SIZE10000E195000N7505000	0	0	195000	7505000	873208.3998	10300656.33	10000
SRID3006SIZE10000E195000N7515000	0	0	195000	7515000	870195.8521	10326595.96	10000
SRID3006SIZE10000E195000N7525000	0	0	195000	7525000	867158.6007	10352631.64	10000
SRID3006SIZE10000E195000N7535000	0	0	195000	7535000	864096.3514	10378764.13	10000
SRID3006SIZE10000E195000N7545000	0	0	195000	7545000	861008.8052	10404994.22	10000
SRID3006SIZE10000E195000N7555000	0	0	195000	7555000	857895.6582	10431322.68	10000
SRID3006SIZE10000E195000N7565000	0	0	195000	7565000	854756.602	10457750.31	10000
SRID3006SIZE10000E195000N7575000	0	0	195000	7575000	851591.3229	10484277.9	10000
SRID3006SIZE10000E195000N7585000	0	0	195000	7585000	848399.5023	10510906.28	10000
SRID3006SIZE10000E195000N7595000	0	0	195000	7595000	845180.8164	10537636.26	10000
SRID3006SIZE10000E195000N7605000	0	0	195000	7605000	841934.9361	10564468.67	10000
SRID3006SIZE10000E195000N7615000	0	0	195000	7615000	838661.5269	10591404.35	10000
SRID3006SIZE10000E195000N7625000	0	0	195000	7625000	835360.249	10618444.16	10000
SRID3006SIZE10000E195000N7635000	0	0	195000	7635000	832030.7566	10645588.94	10000
SRID3006SIZE10000E195000N7645000	0	0	195000	7645000	828672.6986	10672839.58	10000
SRID3006SIZE10000E195000N7655000	0	0	195000	7655000	825285.7179	10700196.95	10000
SRID3006SIZE10000E195000N7665000	0	0	195000	7665000	821869.4514	10727661.94	10000
SRID3006SIZE10000E195000N7675000	0	0	195000	7675000	818423.53	10755235.46	10000
SRID3006SIZE10000E195000N7685000	0	0	195000	7685000	814947.5782	10782918.41	10000
SRID3006SIZE10000E195000N7695000	0	0	195000	7695000	811441.2145	10810711.72	10000
SRID3006SIZE10000E195000N7705000	0	0	195000	7705000	807904.0507	10838616.33	10000
SRID3006SIZE10000E195000N7715000	0	0	195000	7715000	804335.6919	10866633.18	10000
SRID3006SIZE10000E195000N7725000	0	0	195000	7725000	800735.7368	10894763.22	10000
SRID3006SIZE10000E195000N7735000	0	0	195000	7735000	797103.7769	10923007.44	10000
SRID3006SIZE10000E205000N6025000	0	0	205000	6025000	1165157.835	7224805.122	10000
SRID3006SIZE10000E205000N6035000	0	0	205000	6035000	1164057.405	7241909.668	10000
SRID3006SIZE10000E205000N6045000	0	0	205000	6045000	1162950.934	7259051.089	10000
SRID3006SIZE10000E205000N6055000	0	0	205000	6055000	1161838.377	7276229.587	10000
SRID3006SIZE10000E205000N6065000	0	0	205000	6065000	1160719.688	7293445.365	10000
SRID3006SIZE10000E205000N6075000	0	0	205000	6075000	1159594.821	7310698.625	10000
SRID3006SIZE10000E205000N6085000	0	0	205000	6085000	1158463.73	7327989.574	10000
SRID3006SIZE10000E205000N6095000	0	0	205000	6095000	1157326.369	7345318.419	10000
SRID3006SIZE10000E205000N6105000	0	0	205000	6105000	1156182.689	7362685.368	10000
SRID3006SIZE10000E205000N6115000	0	0	205000	6115000	1155032.643	7380090.63	10000
SRID3006SIZE10000E205000N6125000	0	0	205000	6125000	1153876.184	7397534.418	10000
SRID3006SIZE10000E205000N6135000	0	0	205000	6135000	1152713.261	7415016.945	10000
SRID3006SIZE10000E205000N6145000	0	0	205000	6145000	1151543.827	7432538.426	10000
SRID3006SIZE10000E205000N6155000	0	0	205000	6155000	1150367.83	7450099.077	10000
SRID3006SIZE10000E205000N6165000	0	0	205000	6165000	1149185.221	7467699.115	10000
SRID3006SIZE10000E205000N6175000	0	0	205000	6175000	1147995.949	7485338.762	10000
SRID3006SIZE10000E205000N6185000	0	0	205000	6185000	1146799.963	7503018.237	10000
SRID3006SIZE10000E205000N6195000	0	0	205000	6195000	1145597.21	7520737.764	10000
SRID3006SIZE10000E205000N6205000	0	0	205000	6205000	1144387.638	7538497.568	10000
SRID3006SIZE10000E205000N6215000	0	0	205000	6215000	1143171.195	7556297.875	10000
SRID3006SIZE10000E205000N6225000	0	0	205000	6225000	1141947.826	7574138.914	10000
SRID3006SIZE10000E205000N6235000	0	0	205000	6235000	1140717.478	7592020.914	10000
SRID3006SIZE10000E205000N6245000	0	0	205000	6245000	1139480.096	7609944.106	10000
SRID3006SIZE10000E205000N6255000	0	0	205000	6255000	1138235.624	7627908.726	10000
SRID3006SIZE10000E205000N6265000	0	0	205000	6265000	1136984.007	7645915.006	10000
SRID3006SIZE10000E205000N6275000	0	0	205000	6275000	1135725.189	7663963.186	10000
SRID3006SIZE10000E205000N6285000	0	0	205000	6285000	1134459.112	7682053.503	10000
SRID3006SIZE10000E205000N6295000	0	0	205000	6295000	1133185.718	7700186.199	10000
SRID3006SIZE10000E205000N6305000	0	0	205000	6305000	1131904.949	7718361.516	10000
SRID3006SIZE10000E205000N6315000	0	0	205000	6315000	1130616.747	7736579.699	10000
SRID3006SIZE10000E205000N6325000	0	0	205000	6325000	1129321.052	7754840.994	10000
SRID3006SIZE10000E205000N6335000	0	0	205000	6335000	1128017.804	7773145.65	10000
SRID3006SIZE10000E205000N6345000	0	0	205000	6345000	1126706.941	7791493.917	10000
SRID3006SIZE10000E205000N6355000	0	0	205000	6355000	1125388.402	7809886.048	10000
SRID3006SIZE10000E205000N6365000	0	0	205000	6365000	1124062.126	7828322.297	10000
SRID3006SIZE10000E205000N6375000	0	0	205000	6375000	1122728.048	7846802.92	10000
SRID3006SIZE10000E205000N6385000	0	0	205000	6385000	1121386.106	7865328.176	10000
SRID3006SIZE10000E205000N6395000	0	0	205000	6395000	1120036.236	7883898.326	10000
SRID3006SIZE10000E205000N6405000	0	0	205000	6405000	1118678.372	7902513.632	10000
SRID3006SIZE10000E205000N6415000	0	0	205000	6415000	1117312.449	7921174.359	10000
SRID3006SIZE10000E205000N6425000	0	0	205000	6425000	1115938.4	7939880.774	10000
SRID3006SIZE10000E205000N6435000	0	0	205000	6435000	1114556.158	7958633.146	10000
SRID3006SIZE10000E205000N6445000	0	0	205000	6445000	1113165.655	7977431.746	10000
SRID3006SIZE10000E205000N6455000	0	0	205000	6455000	1111766.823	7996276.848	10000
SRID3006SIZE10000E205000N6465000	0	0	205000	6465000	1110359.591	8015168.727	10000
SRID3006SIZE10000E205000N6475000	0	0	205000	6475000	1108943.891	8034107.662	10000
SRID3006SIZE10000E205000N6485000	0	0	205000	6485000	1107519.651	8053093.932	10000
SRID3006SIZE10000E205000N6495000	0	0	205000	6495000	1106086.798	8072127.821	10000
SRID3006SIZE10000E205000N6505000	0	0	205000	6505000	1104645.261	8091209.612	10000
SRID3006SIZE10000E205000N6515000	0	0	205000	6515000	1103194.966	8110339.594	10000
SRID3006SIZE10000E205000N6525000	0	0	205000	6525000	1101735.838	8129518.056	10000
SRID3006SIZE10000E205000N6535000	0	0	205000	6535000	1100267.803	8148745.289	10000
SRID3006SIZE10000E205000N6545000	0	0	205000	6545000	1098790.784	8168021.59	10000
SRID3006SIZE10000E205000N6555000	0	0	205000	6555000	1097304.705	8187347.253	10000
SRID3006SIZE10000E205000N6565000	0	0	205000	6565000	1095809.488	8206722.58	10000
SRID3006SIZE10000E205000N6575000	0	0	205000	6575000	1094305.054	8226147.871	10000
SRID3006SIZE10000E205000N6585000	0	0	205000	6585000	1092791.323	8245623.432	10000
SRID3006SIZE10000E205000N6595000	0	0	205000	6595000	1091268.215	8265149.569	10000
SRID3006SIZE10000E205000N6605000	0	0	205000	6605000	1089735.649	8284726.593	10000
SRID3006SIZE10000E205000N6615000	0	0	205000	6615000	1088193.542	8304354.815	10000
SRID3006SIZE10000E205000N6625000	0	0	205000	6625000	1086641.81	8324034.55	10000
SRID3006SIZE10000E205000N6635000	0	0	205000	6635000	1085080.37	8343766.117	10000
SRID3006SIZE10000E205000N6645000	0	0	205000	6645000	1083509.136	8363549.835	10000
SRID3006SIZE10000E205000N6655000	0	0	205000	6655000	1081928.022	8383386.029	10000
SRID3006SIZE10000E205000N6665000	0	0	205000	6665000	1080336.94	8403275.023	10000
SRID3006SIZE10000E205000N6675000	0	0	205000	6675000	1078735.802	8423217.148	10000
SRID3006SIZE10000E205000N6685000	0	0	205000	6685000	1077124.518	8443212.733	10000
SRID3006SIZE10000E205000N6695000	0	0	205000	6695000	1075502.998	8463262.115	10000
SRID3006SIZE10000E205000N6705000	0	0	205000	6705000	1073871.15	8483365.63	10000
SRID3006SIZE10000E205000N6715000	0	0	205000	6715000	1072228.882	8503523.62	10000
SRID3006SIZE10000E205000N6725000	0	0	205000	6725000	1070576.099	8523736.427	10000
SRID3006SIZE10000E205000N6735000	0	0	205000	6735000	1068912.706	8544004.398	10000
SRID3006SIZE10000E205000N6745000	0	0	205000	6745000	1067238.608	8564327.882	10000
SRID3006SIZE10000E205000N6755000	0	0	205000	6755000	1065553.707	8584707.233	10000
SRID3006SIZE10000E205000N6765000	0	0	205000	6765000	1063857.904	8605142.805	10000
SRID3006SIZE10000E205000N6775000	0	0	205000	6775000	1062151.1	8625634.959	10000
SRID3006SIZE10000E205000N6785000	0	0	205000	6785000	1060433.194	8646184.056	10000
SRID3006SIZE10000E205000N6795000	0	0	205000	6795000	1058704.084	8666790.462	10000
SRID3006SIZE10000E205000N6805000	0	0	205000	6805000	1056963.665	8687454.545	10000
SRID3006SIZE10000E205000N6815000	0	0	205000	6815000	1055211.834	8708176.677	10000
SRID3006SIZE10000E205000N6825000	0	0	205000	6825000	1053448.484	8728957.234	10000
SRID3006SIZE10000E205000N6835000	0	0	205000	6835000	1051673.508	8749796.595	10000
SRID3006SIZE10000E205000N6845000	0	0	205000	6845000	1049886.798	8770695.142	10000
SRID3006SIZE10000E205000N6855000	0	0	205000	6855000	1048088.242	8791653.261	10000
SRID3006SIZE10000E205000N6865000	0	0	205000	6865000	1046277.73	8812671.341	10000
SRID3006SIZE10000E205000N6875000	0	0	205000	6875000	1044455.148	8833749.775	10000
SRID3006SIZE10000E205000N6885000	0	0	205000	6885000	1042620.383	8854888.96	10000
SRID3006SIZE10000E205000N6895000	0	0	205000	6895000	1040773.318	8876089.296	10000
SRID3006SIZE10000E205000N6905000	0	0	205000	6905000	1038913.837	8897351.186	10000
SRID3006SIZE10000E205000N6915000	0	0	205000	6915000	1037041.82	8918675.039	10000
SRID3006SIZE10000E205000N6925000	0	0	205000	6925000	1035157.148	8940061.266	10000
SRID3006SIZE10000E205000N6935000	0	0	205000	6935000	1033259.698	8961510.282	10000
SRID3006SIZE10000E205000N6945000	0	0	205000	6945000	1031349.346	8983022.507	10000
SRID3006SIZE10000E205000N6955000	0	0	205000	6955000	1029425.969	9004598.364	10000
SRID3006SIZE10000E205000N6965000	0	0	205000	6965000	1027489.44	9026238.279	10000
SRID3006SIZE10000E205000N6975000	0	0	205000	6975000	1025539.629	9047942.685	10000
SRID3006SIZE10000E205000N6985000	0	0	205000	6985000	1023576.407	9069712.016	10000
SRID3006SIZE10000E205000N6995000	0	0	205000	6995000	1021599.643	9091546.713	10000
SRID3006SIZE10000E205000N7005000	0	0	205000	7005000	1019609.203	9113447.218	10000
SRID3006SIZE10000E205000N7015000	0	0	205000	7015000	1017604.952	9135413.98	10000
SRID3006SIZE10000E205000N7025000	0	0	205000	7025000	1015586.753	9157447.452	10000
SRID3006SIZE10000E205000N7035000	0	0	205000	7035000	1013554.466	9179548.089	10000
SRID3006SIZE10000E205000N7045000	0	0	205000	7045000	1011507.953	9201716.353	10000
SRID3006SIZE10000E205000N7055000	0	0	205000	7055000	1009447.069	9223952.71	10000
SRID3006SIZE10000E205000N7065000	0	0	205000	7065000	1007371.671	9246257.629	10000
SRID3006SIZE10000E205000N7075000	0	0	205000	7075000	1005281.612	9268631.586	10000
SRID3006SIZE10000E205000N7085000	0	0	205000	7085000	1003176.743	9291075.059	10000
SRID3006SIZE10000E205000N7095000	0	0	205000	7095000	1001056.916	9313588.533	10000
SRID3006SIZE10000E205000N7105000	0	0	205000	7105000	998921.976	9336172.497	10000
SRID3006SIZE10000E205000N7115000	0	0	205000	7115000	996771.7698	9358827.445	10000
SRID3006SIZE10000E205000N7125000	0	0	205000	7125000	994606.1406	9381553.875	10000
SRID3006SIZE10000E205000N7135000	0	0	205000	7135000	992424.9295	9404352.29	10000
SRID3006SIZE10000E205000N7145000	0	0	205000	7145000	990227.9756	9427223.2	10000
SRID3006SIZE10000E205000N7155000	0	0	205000	7155000	988015.1158	9450167.119	10000
SRID3006SIZE10000E205000N7165000	0	0	205000	7165000	985786.1846	9473184.564	10000
SRID3006SIZE10000E205000N7175000	0	0	205000	7175000	983541.0142	9496276.061	10000
SRID3006SIZE10000E205000N7185000	0	0	205000	7185000	981279.4346	9519442.139	10000
SRID3006SIZE10000E205000N7195000	0	0	205000	7195000	979001.2733	9542683.333	10000
SRID3006SIZE10000E205000N7205000	0	0	205000	7205000	976706.3553	9566000.182	10000
SRID3006SIZE10000E205000N7215000	0	0	205000	7215000	974394.5032	9589393.234	10000
SRID3006SIZE10000E205000N7225000	0	0	205000	7225000	972065.5373	9612863.04	10000
SRID3006SIZE10000E205000N7235000	0	0	205000	7235000	969719.2751	9636410.156	10000
SRID3006SIZE10000E205000N7245000	0	0	205000	7245000	967355.5314	9660035.146	10000
SRID3006SIZE10000E205000N7255000	0	0	205000	7255000	964974.1186	9683738.579	10000
SRID3006SIZE10000E205000N7265000	0	0	205000	7265000	962574.8463	9707521.028	10000
SRID3006SIZE10000E205000N7275000	0	0	205000	7275000	960157.5213	9731383.076	10000
SRID3006SIZE10000E205000N7285000	0	0	205000	7285000	957721.9477	9755325.309	10000
SRID3006SIZE10000E205000N7295000	0	0	205000	7295000	955267.9267	9779348.319	10000
SRID3006SIZE10000E205000N7305000	0	0	205000	7305000	952795.2566	9803452.706	10000
SRID3006SIZE10000E205000N7315000	0	0	205000	7315000	950303.7328	9827639.076	10000
SRID3006SIZE10000E205000N7325000	0	0	205000	7325000	947793.1477	9851908.04	10000
SRID3006SIZE10000E205000N7335000	0	0	205000	7335000	945263.2905	9876260.218	10000
SRID3006SIZE10000E205000N7345000	0	0	205000	7345000	942713.9474	9900696.234	10000
SRID3006SIZE10000E205000N7355000	0	0	205000	7355000	940144.9014	9925216.72	10000
SRID3006SIZE10000E205000N7365000	0	0	205000	7365000	937555.9324	9949822.315	10000
SRID3006SIZE10000E205000N7375000	0	0	205000	7375000	934946.8168	9974513.664	10000
SRID3006SIZE10000E205000N7385000	0	0	205000	7385000	932317.3277	9999291.42	10000
SRID3006SIZE10000E205000N7395000	0	0	205000	7395000	929667.235	10024156.24	10000
SRID3006SIZE10000E205000N7405000	0	0	205000	7405000	926996.3047	10049108.8	10000
SRID3006SIZE10000E205000N7415000	0	0	205000	7415000	924304.2996	10074149.76	10000
SRID3006SIZE10000E205000N7425000	0	0	205000	7425000	921590.9788	10099279.82	10000
SRID3006SIZE10000E205000N7435000	0	0	205000	7435000	918856.0978	10124499.65	10000
SRID3006SIZE10000E205000N7445000	0	0	205000	7445000	916099.408	10149809.96	10000
SRID3006SIZE10000E205000N7455000	0	0	205000	7455000	913320.6575	10175211.44	10000
SRID3006SIZE10000E205000N7465000	0	0	205000	7465000	910519.59	10200704.82	10000
SRID3006SIZE10000E205000N7475000	0	0	205000	7475000	907695.9456	10226290.81	10000
SRID3006SIZE10000E205000N7485000	0	0	205000	7485000	904849.4601	10251970.15	10000
SRID3006SIZE10000E205000N7495000	0	0	205000	7495000	901979.8655	10277743.56	10000
SRID3006SIZE10000E205000N7505000	0	0	205000	7505000	899086.8891	10303611.79	10000
SRID3006SIZE10000E205000N7515000	0	0	205000	7515000	896170.2543	10329575.6	10000
SRID3006SIZE10000E205000N7525000	0	0	205000	7525000	893229.6801	10355635.74	10000
SRID3006SIZE10000E205000N7535000	0	0	205000	7535000	890264.8808	10381793	10000
SRID3006SIZE10000E205000N7545000	0	0	205000	7545000	887275.5664	10408048.14	10000
SRID3006SIZE10000E205000N7555000	0	0	205000	7555000	884261.4421	10434401.96	10000
SRID3006SIZE10000E205000N7565000	0	0	205000	7565000	881222.2084	10460855.25	10000
SRID3006SIZE10000E205000N7575000	0	0	205000	7575000	878157.5611	10487408.82	10000
SRID3006SIZE10000E205000N7585000	0	0	205000	7585000	875067.191	10514063.49	10000
SRID3006SIZE10000E205000N7595000	0	0	205000	7595000	871950.7836	10540820.09	10000
SRID3006SIZE10000E205000N7605000	0	0	205000	7605000	868808.0198	10567679.44	10000
SRID3006SIZE10000E205000N7615000	0	0	205000	7615000	865638.5749	10594642.4	10000
SRID3006SIZE10000E205000N7625000	0	0	205000	7625000	862442.1189	10621709.81	10000
SRID3006SIZE10000E205000N7635000	0	0	205000	7635000	859218.3164	10648882.55	10000
SRID3006SIZE10000E205000N7645000	0	0	205000	7645000	855966.8266	10676161.49	10000
SRID3006SIZE10000E205000N7655000	0	0	205000	7655000	852687.3027	10703547.52	10000
SRID3006SIZE10000E205000N7665000	0	0	205000	7665000	849379.3924	10731041.53	10000
SRID3006SIZE10000E205000N7675000	0	0	205000	7675000	846042.7374	10758644.43	10000
SRID3006SIZE10000E205000N7685000	0	0	205000	7685000	842676.9733	10786357.14	10000
SRID3006SIZE10000E205000N7695000	0	0	205000	7695000	839281.7295	10814180.59	10000
SRID3006SIZE10000E205000N7705000	0	0	205000	7705000	835856.6293	10842115.72	10000
SRID3006SIZE10000E205000N7715000	0	0	205000	7715000	832401.2894	10870163.49	10000
SRID3006SIZE10000E205000N7725000	0	0	205000	7725000	828915.3199	10898324.85	10000
SRID3006SIZE10000E205000N7735000	0	0	205000	7735000	825398.3245	10926600.78	10000
SRID3006SIZE10000E215000N6025000	0	0	215000	6025000	1182207.832	7225886.635	10000
SRID3006SIZE10000E215000N6035000	0	0	215000	6035000	1181144.286	7242997.103	10000
SRID3006SIZE10000E215000N6045000	0	0	215000	6045000	1180074.899	7260144.49	10000
SRID3006SIZE10000E215000N6055000	0	0	215000	6055000	1178999.628	7277328.998	10000
SRID3006SIZE10000E215000N6065000	0	0	215000	6065000	1177918.428	7294550.831	10000
SRID3006SIZE10000E215000N6075000	0	0	215000	6075000	1176831.257	7311810.192	10000
SRID3006SIZE10000E215000N6085000	0	0	215000	6085000	1175738.067	7329107.288	10000
SRID3006SIZE10000E215000N6095000	0	0	215000	6095000	1174638.815	7346442.325	10000
SRID3006SIZE10000E215000N6105000	0	0	215000	6105000	1173533.454	7363815.513	10000
SRID3006SIZE10000E215000N6115000	0	0	215000	6115000	1172421.939	7381227.062	10000
SRID3006SIZE10000E215000N6125000	0	0	215000	6125000	1171304.222	7398677.185	10000
SRID3006SIZE10000E215000N6135000	0	0	215000	6135000	1170180.257	7416166.095	10000
SRID3006SIZE10000E215000N6145000	0	0	215000	6145000	1169049.996	7433694.007	10000
SRID3006SIZE10000E215000N6155000	0	0	215000	6155000	1167913.39	7451261.138	10000
SRID3006SIZE10000E215000N6165000	0	0	215000	6165000	1166770.391	7468867.707	10000
SRID3006SIZE10000E215000N6175000	0	0	215000	6175000	1165620.949	7486513.934	10000
SRID3006SIZE10000E215000N6185000	0	0	215000	6185000	1164465.016	7504200.04	10000
SRID3006SIZE10000E215000N6195000	0	0	215000	6195000	1163302.541	7521926.25	10000
SRID3006SIZE10000E215000N6205000	0	0	215000	6205000	1162133.473	7539692.789	10000
SRID3006SIZE10000E215000N6215000	0	0	215000	6215000	1160957.76	7557499.883	10000
SRID3006SIZE10000E215000N6225000	0	0	215000	6225000	1159775.352	7575347.761	10000
SRID3006SIZE10000E215000N6235000	0	0	215000	6235000	1158586.196	7593236.654	10000
SRID3006SIZE10000E215000N6245000	0	0	215000	6245000	1157390.238	7611166.794	10000
SRID3006SIZE10000E215000N6255000	0	0	215000	6255000	1156187.426	7629138.416	10000
SRID3006SIZE10000E215000N6265000	0	0	215000	6265000	1154977.705	7647151.754	10000
SRID3006SIZE10000E215000N6275000	0	0	215000	6275000	1153761.021	7665207.046	10000
SRID3006SIZE10000E215000N6285000	0	0	215000	6285000	1152537.318	7683304.533	10000
SRID3006SIZE10000E215000N6295000	0	0	215000	6295000	1151306.541	7701444.455	10000
SRID3006SIZE10000E215000N6305000	0	0	215000	6305000	1150068.633	7719627.057	10000
SRID3006SIZE10000E215000N6315000	0	0	215000	6315000	1148823.538	7737852.582	10000
SRID3006SIZE10000E215000N6325000	0	0	215000	6325000	1147571.197	7756121.278	10000
SRID3006SIZE10000E215000N6335000	0	0	215000	6335000	1146311.553	7774433.395	10000
SRID3006SIZE10000E215000N6345000	0	0	215000	6345000	1145044.547	7792789.183	10000
SRID3006SIZE10000E215000N6355000	0	0	215000	6355000	1143770.118	7811188.896	10000
SRID3006SIZE10000E215000N6365000	0	0	215000	6365000	1142488.208	7829632.788	10000
SRID3006SIZE10000E215000N6375000	0	0	215000	6375000	1141198.754	7848121.117	10000
SRID3006SIZE10000E215000N6385000	0	0	215000	6385000	1139901.696	7866654.142	10000
SRID3006SIZE10000E215000N6395000	0	0	215000	6395000	1138596.972	7885232.124	10000
SRID3006SIZE10000E215000N6405000	0	0	215000	6405000	1137284.518	7903855.326	10000
SRID3006SIZE10000E215000N6415000	0	0	215000	6415000	1135964.271	7922524.015	10000
SRID3006SIZE10000E215000N6425000	0	0	215000	6425000	1134636.167	7941238.457	10000
SRID3006SIZE10000E215000N6435000	0	0	215000	6435000	1133300.14	7959998.922	10000
SRID3006SIZE10000E215000N6445000	0	0	215000	6445000	1131956.126	7978805.683	10000
SRID3006SIZE10000E215000N6455000	0	0	215000	6455000	1130604.057	7997659.013	10000
SRID3006SIZE10000E215000N6465000	0	0	215000	6465000	1129243.866	8016559.19	10000
SRID3006SIZE10000E215000N6475000	0	0	215000	6475000	1127875.486	8035506.491	10000
SRID3006SIZE10000E215000N6485000	0	0	215000	6485000	1126498.848	8054501.198	10000
SRID3006SIZE10000E215000N6495000	0	0	215000	6495000	1125113.881	8073543.595	10000
SRID3006SIZE10000E215000N6505000	0	0	215000	6505000	1123720.517	8092633.966	10000
SRID3006SIZE10000E215000N6515000	0	0	215000	6515000	1122318.684	8111772.6	10000
SRID3006SIZE10000E215000N6525000	0	0	215000	6525000	1120908.309	8130959.788	10000
SRID3006SIZE10000E215000N6535000	0	0	215000	6535000	1119489.321	8150195.822	10000
SRID3006SIZE10000E215000N6545000	0	0	215000	6545000	1118061.645	8169480.998	10000
SRID3006SIZE10000E215000N6555000	0	0	215000	6555000	1116625.208	8188815.613	10000
SRID3006SIZE10000E215000N6565000	0	0	215000	6565000	1115179.934	8208199.969	10000
SRID3006SIZE10000E215000N6575000	0	0	215000	6575000	1113725.746	8227634.367	10000
SRID3006SIZE10000E215000N6585000	0	0	215000	6585000	1112262.569	8247119.113	10000
SRID3006SIZE10000E215000N6595000	0	0	215000	6595000	1110790.323	8266654.515	10000
SRID3006SIZE10000E215000N6605000	0	0	215000	6605000	1109308.931	8286240.884	10000
SRID3006SIZE10000E215000N6615000	0	0	215000	6615000	1107818.312	8305878.533	10000
SRID3006SIZE10000E215000N6625000	0	0	215000	6625000	1106318.385	8325567.778	10000
SRID3006SIZE10000E215000N6635000	0	0	215000	6635000	1104809.07	8345308.938	10000
SRID3006SIZE10000E215000N6645000	0	0	215000	6645000	1103290.283	8365102.334	10000
SRID3006SIZE10000E215000N6655000	0	0	215000	6655000	1101761.941	8384948.29	10000
SRID3006SIZE10000E215000N6665000	0	0	215000	6665000	1100223.959	8404847.134	10000
SRID3006SIZE10000E215000N6675000	0	0	215000	6675000	1098676.252	8424799.195	10000
SRID3006SIZE10000E215000N6685000	0	0	215000	6685000	1097118.733	8444804.807	10000
SRID3006SIZE10000E215000N6695000	0	0	215000	6695000	1095551.314	8464864.304	10000
SRID3006SIZE10000E215000N6705000	0	0	215000	6705000	1093973.908	8484978.025	10000
SRID3006SIZE10000E215000N6715000	0	0	215000	6715000	1092386.423	8505146.312	10000
SRID3006SIZE10000E215000N6725000	0	0	215000	6725000	1090788.769	8525369.51	10000
SRID3006SIZE10000E215000N6735000	0	0	215000	6735000	1089180.855	8545647.965	10000
SRID3006SIZE10000E215000N6745000	0	0	215000	6745000	1087562.586	8565982.029	10000
SRID3006SIZE10000E215000N6755000	0	0	215000	6755000	1085933.87	8586372.056	10000
SRID3006SIZE10000E215000N6765000	0	0	215000	6765000	1084294.61	8606818.403	10000
SRID3006SIZE10000E215000N6775000	0	0	215000	6775000	1082644.71	8627321.429	10000
SRID3006SIZE10000E215000N6785000	0	0	215000	6785000	1080984.072	8647881.498	10000
SRID3006SIZE10000E215000N6795000	0	0	215000	6795000	1079312.598	8668498.977	10000
SRID3006SIZE10000E215000N6805000	0	0	215000	6805000	1077630.187	8689174.236	10000
SRID3006SIZE10000E215000N6815000	0	0	215000	6815000	1075936.738	8709907.649	10000
SRID3006SIZE10000E215000N6825000	0	0	215000	6825000	1074232.148	8730699.591	10000
SRID3006SIZE10000E215000N6835000	0	0	215000	6835000	1072516.313	8751550.443	10000
SRID3006SIZE10000E215000N6845000	0	0	215000	6845000	1070789.128	8772460.588	10000
SRID3006SIZE10000E215000N6855000	0	0	215000	6855000	1069050.487	8793430.415	10000
SRID3006SIZE10000E215000N6865000	0	0	215000	6865000	1067300.28	8814460.313	10000
SRID3006SIZE10000E215000N6875000	0	0	215000	6875000	1065538.401	8835550.677	10000
SRID3006SIZE10000E215000N6885000	0	0	215000	6885000	1063764.736	8856701.905	10000
SRID3006SIZE10000E215000N6895000	0	0	215000	6895000	1061979.175	8877914.399	10000
SRID3006SIZE10000E215000N6905000	0	0	215000	6905000	1060181.604	8899188.563	10000
SRID3006SIZE10000E215000N6915000	0	0	215000	6915000	1058371.908	8920524.807	10000
SRID3006SIZE10000E215000N6925000	0	0	215000	6925000	1056549.971	8941923.545	10000
SRID3006SIZE10000E215000N6935000	0	0	215000	6935000	1054715.674	8963385.192	10000
SRID3006SIZE10000E215000N6945000	0	0	215000	6945000	1052868.898	8984910.17	10000
SRID3006SIZE10000E215000N6955000	0	0	215000	6955000	1051009.522	9006498.904	10000
SRID3006SIZE10000E215000N6965000	0	0	215000	6965000	1049137.424	9028151.822	10000
SRID3006SIZE10000E215000N6975000	0	0	215000	6975000	1047252.479	9049869.358	10000
SRID3006SIZE10000E215000N6985000	0	0	215000	6985000	1045354.561	9071651.948	10000
SRID3006SIZE10000E215000N6995000	0	0	215000	6995000	1043443.544	9093500.033	10000
SRID3006SIZE10000E215000N7005000	0	0	215000	7005000	1041519.297	9115414.06	10000
SRID3006SIZE10000E215000N7015000	0	0	215000	7015000	1039581.69	9137394.477	10000
SRID3006SIZE10000E215000N7025000	0	0	215000	7025000	1037630.591	9159441.739	10000
SRID3006SIZE10000E215000N7035000	0	0	215000	7035000	1035665.864	9181556.304	10000
SRID3006SIZE10000E215000N7045000	0	0	215000	7045000	1033687.375	9203738.636	10000
SRID3006SIZE10000E215000N7055000	0	0	215000	7055000	1031694.984	9225989.201	10000
SRID3006SIZE10000E215000N7065000	0	0	215000	7065000	1029688.553	9248308.472	10000
SRID3006SIZE10000E215000N7075000	0	0	215000	7075000	1027667.938	9270696.925	10000
SRID3006SIZE10000E215000N7085000	0	0	215000	7085000	1025632.998	9293155.042	10000
SRID3006SIZE10000E215000N7095000	0	0	215000	7095000	1023583.585	9315683.309	10000
SRID3006SIZE10000E215000N7105000	0	0	215000	7105000	1021519.553	9338282.217	10000
SRID3006SIZE10000E215000N7115000	0	0	215000	7115000	1019440.751	9360952.261	10000
SRID3006SIZE10000E215000N7125000	0	0	215000	7125000	1017347.029	9383693.943	10000
SRID3006SIZE10000E215000N7135000	0	0	215000	7135000	1015238.232	9406507.767	10000
SRID3006SIZE10000E215000N7145000	0	0	215000	7145000	1013114.205	9429394.246	10000
SRID3006SIZE10000E215000N7155000	0	0	215000	7155000	1010974.79	9452353.895	10000
SRID3006SIZE10000E215000N7165000	0	0	215000	7165000	1008819.826	9475387.235	10000
SRID3006SIZE10000E215000N7175000	0	0	215000	7175000	1006649.151	9498494.792	10000
SRID3006SIZE10000E215000N7185000	0	0	215000	7185000	1004462.6	9521677.099	10000
SRID3006SIZE10000E215000N7195000	0	0	215000	7195000	1002260.006	9544934.693	10000
SRID3006SIZE10000E215000N7205000	0	0	215000	7205000	1000041.2	9568268.116	10000
SRID3006SIZE10000E215000N7215000	0	0	215000	7215000	997806.0102	9591677.917	10000
SRID3006SIZE10000E215000N7225000	0	0	215000	7225000	995554.262	9615164.65	10000
SRID3006SIZE10000E215000N7235000	0	0	215000	7235000	993285.779	9638728.875	10000
SRID3006SIZE10000E215000N7245000	0	0	215000	7245000	991000.3817	9662371.157	10000
SRID3006SIZE10000E215000N7255000	0	0	215000	7255000	988697.8886	9686092.067	10000
SRID3006SIZE10000E215000N7265000	0	0	215000	7265000	986378.115	9709892.184	10000
SRID3006SIZE10000E215000N7275000	0	0	215000	7275000	984040.874	9733772.09	10000
SRID3006SIZE10000E215000N7285000	0	0	215000	7285000	981685.9758	9757732.375	10000
SRID3006SIZE10000E215000N7295000	0	0	215000	7295000	979313.2279	9781773.634	10000
SRID3006SIZE10000E215000N7305000	0	0	215000	7305000	976922.4347	9805896.471	10000
SRID3006SIZE10000E215000N7315000	0	0	215000	7315000	974513.3983	9830101.493	10000
SRID3006SIZE10000E215000N7325000	0	0	215000	7325000	972085.9173	9854389.316	10000
SRID3006SIZE10000E215000N7335000	0	0	215000	7335000	969639.7878	9878760.561	10000
SRID3006SIZE10000E215000N7345000	0	0	215000	7345000	967174.8025	9903215.856	10000
SRID3006SIZE10000E215000N7355000	0	0	215000	7355000	964690.7514	9927755.836	10000
SRID3006SIZE10000E215000N7365000	0	0	215000	7365000	962187.421	9952381.143	10000
SRID3006SIZE10000E215000N7375000	0	0	215000	7375000	959664.5948	9977092.427	10000
SRID3006SIZE10000E215000N7385000	0	0	215000	7385000	957122.0531	10001890.34	10000
SRID3006SIZE10000E215000N7395000	0	0	215000	7395000	954559.5727	10026775.55	10000
SRID3006SIZE10000E215000N7405000	0	0	215000	7405000	951976.9272	10051748.73	10000
SRID3006SIZE10000E215000N7415000	0	0	215000	7415000	949373.8867	10076810.55	10000
SRID3006SIZE10000E215000N7425000	0	0	215000	7425000	946750.2178	10101961.7	10000
SRID3006SIZE10000E215000N7435000	0	0	215000	7435000	944105.6834	10127202.86	10000
SRID3006SIZE10000E215000N7445000	0	0	215000	7445000	941440.043	10152534.75	10000
SRID3006SIZE10000E215000N7455000	0	0	215000	7455000	938753.0522	10177958.08	10000
SRID3006SIZE10000E215000N7465000	0	0	215000	7465000	936044.4629	10203473.54	10000
SRID3006SIZE10000E215000N7475000	0	0	215000	7475000	933314.0231	10229081.88	10000
SRID3006SIZE10000E215000N7485000	0	0	215000	7485000	930561.477	10254783.82	10000
SRID3006SIZE10000E215000N7495000	0	0	215000	7495000	927786.5645	10280580.1	10000
SRID3006SIZE10000E215000N7505000	0	0	215000	7505000	924989.0218	10306471.48	10000
SRID3006SIZE10000E215000N7515000	0	0	215000	7515000	922168.5806	10332458.7	10000
SRID3006SIZE10000E215000N7525000	0	0	215000	7525000	919324.9686	10358542.54	10000
SRID3006SIZE10000E215000N7535000	0	0	215000	7535000	916457.909	10384723.78	10000
SRID3006SIZE10000E215000N7545000	0	0	215000	7545000	913567.1207	10411003.19	10000
SRID3006SIZE10000E215000N7555000	0	0	215000	7555000	910652.318	10437381.57	10000
SRID3006SIZE10000E215000N7565000	0	0	215000	7565000	907713.2108	10463859.72	10000
SRID3006SIZE10000E215000N7575000	0	0	215000	7575000	904749.5039	10490438.45	10000
SRID3006SIZE10000E215000N7585000	0	0	215000	7585000	901760.8979	10517118.59	10000
SRID3006SIZE10000E215000N7595000	0	0	215000	7595000	898747.088	10543900.96	10000
SRID3006SIZE10000E215000N7605000	0	0	215000	7605000	895707.7647	10570786.41	10000
SRID3006SIZE10000E215000N7615000	0	0	215000	7615000	892642.6133	10597775.79	10000
SRID3006SIZE10000E215000N7625000	0	0	215000	7625000	889551.3141	10624869.95	10000
SRID3006SIZE10000E215000N7635000	0	0	215000	7635000	886433.5418	10652069.77	10000
SRID3006SIZE10000E215000N7645000	0	0	215000	7645000	883288.9661	10679376.12	10000
SRID3006SIZE10000E215000N7655000	0	0	215000	7655000	880117.2509	10706789.91	10000
SRID3006SIZE10000E215000N7665000	0	0	215000	7665000	876918.0545	10734312.03	10000
SRID3006SIZE10000E215000N7675000	0	0	215000	7675000	873691.0295	10761943.4	10000
SRID3006SIZE10000E215000N7685000	0	0	215000	7685000	870435.8227	10789684.94	10000
SRID3006SIZE10000E215000N7695000	0	0	215000	7695000	867152.075	10817537.59	10000
SRID3006SIZE10000E215000N7705000	0	0	215000	7705000	863839.4208	10845502.29	10000
SRID3006SIZE10000E215000N7715000	0	0	215000	7715000	860497.4887	10873580.01	10000
SRID3006SIZE10000E215000N7725000	0	0	215000	7725000	857125.9006	10901771.7	10000
SRID3006SIZE10000E215000N7735000	0	0	215000	7735000	853724.2722	10930078.37	10000
SRID3006SIZE10000E225000N6025000	0	0	225000	6025000	1199263.625	7226931.257	10000
SRID3006SIZE10000E225000N6035000	0	0	225000	6035000	1198237.006	7244047.447	10000
SRID3006SIZE10000E225000N6045000	0	0	225000	6045000	1197204.747	7261200.598	10000
SRID3006SIZE10000E225000N6055000	0	0	225000	6055000	1196166.807	7278390.914	10000
SRID3006SIZE10000E225000N6065000	0	0	225000	6065000	1195123.141	7295618.597	10000
SRID3006SIZE10000E225000N6075000	0	0	225000	6075000	1194073.709	7312883.853	10000
SRID3006SIZE10000E225000N6085000	0	0	225000	6085000	1193018.466	7330186.887	10000
SRID3006SIZE10000E225000N6095000	0	0	225000	6095000	1191957.369	7347527.908	10000
SRID3006SIZE10000E225000N6105000	0	0	225000	6105000	1190890.374	7364907.125	10000
SRID3006SIZE10000E225000N6115000	0	0	225000	6115000	1189817.436	7382324.749	10000
SRID3006SIZE10000E225000N6125000	0	0	225000	6125000	1188738.509	7399780.992	10000
SRID3006SIZE10000E225000N6135000	0	0	225000	6135000	1187653.548	7417276.069	10000
SRID3006SIZE10000E225000N6145000	0	0	225000	6145000	1186562.508	7434810.195	10000
SRID3006SIZE10000E225000N6155000	0	0	225000	6155000	1185465.342	7452383.588	10000
SRID3006SIZE10000E225000N6165000	0	0	225000	6165000	1184362.002	7469996.467	10000
SRID3006SIZE10000E225000N6175000	0	0	225000	6175000	1183252.441	7487649.052	10000
SRID3006SIZE10000E225000N6185000	0	0	225000	6185000	1182136.611	7505341.567	10000
SRID3006SIZE10000E225000N6195000	0	0	225000	6195000	1181014.464	7523074.234	10000
SRID3006SIZE10000E225000N6205000	0	0	225000	6205000	1179885.95	7540847.28	10000
SRID3006SIZE10000E225000N6215000	0	0	225000	6215000	1178751.021	7558660.932	10000
SRID3006SIZE10000E225000N6225000	0	0	225000	6225000	1177609.626	7576515.419	10000
SRID3006SIZE10000E225000N6235000	0	0	225000	6235000	1176461.714	7594410.973	10000
SRID3006SIZE10000E225000N6245000	0	0	225000	6245000	1175307.234	7612347.826	10000
SRID3006SIZE10000E225000N6255000	0	0	225000	6255000	1174146.135	7630326.214	10000
SRID3006SIZE10000E225000N6265000	0	0	225000	6265000	1172978.365	7648346.371	10000
SRID3006SIZE10000E225000N6275000	0	0	225000	6275000	1171803.87	7666408.537	10000
SRID3006SIZE10000E225000N6285000	0	0	225000	6285000	1170622.598	7684512.952	10000
SRID3006SIZE10000E225000N6295000	0	0	225000	6295000	1169434.494	7702659.857	10000
SRID3006SIZE10000E225000N6305000	0	0	225000	6305000	1168239.504	7720849.497	10000
SRID3006SIZE10000E225000N6315000	0	0	225000	6315000	1167037.573	7739082.118	10000
SRID3006SIZE10000E225000N6325000	0	0	225000	6325000	1165828.645	7757357.966	10000
SRID3006SIZE10000E225000N6335000	0	0	225000	6335000	1164612.665	7775677.293	10000
SRID3006SIZE10000E225000N6345000	0	0	225000	6345000	1163389.574	7794040.349	10000
SRID3006SIZE10000E225000N6355000	0	0	225000	6355000	1162159.316	7812447.388	10000
SRID3006SIZE10000E225000N6365000	0	0	225000	6365000	1160921.832	7830898.667	10000
SRID3006SIZE10000E225000N6375000	0	0	225000	6375000	1159677.064	7849394.442	10000
SRID3006SIZE10000E225000N6385000	0	0	225000	6385000	1158424.952	7867934.974	10000
SRID3006SIZE10000E225000N6395000	0	0	225000	6395000	1157165.436	7886520.524	10000
SRID3006SIZE10000E225000N6405000	0	0	225000	6405000	1155898.456	7905151.357	10000
SRID3006SIZE10000E225000N6415000	0	0	225000	6415000	1154623.95	7923827.739	10000
SRID3006SIZE10000E225000N6425000	0	0	225000	6425000	1153341.855	7942549.938	10000
SRID3006SIZE10000E225000N6435000	0	0	225000	6435000	1152052.11	7961318.225	10000
SRID3006SIZE10000E225000N6445000	0	0	225000	6445000	1150754.65	7980132.872	10000
SRID3006SIZE10000E225000N6455000	0	0	225000	6455000	1149449.411	7998994.154	10000
SRID3006SIZE10000E225000N6465000	0	0	225000	6465000	1148136.329	8017902.349	10000
SRID3006SIZE10000E225000N6475000	0	0	225000	6475000	1146815.338	8036857.736	10000
SRID3006SIZE10000E225000N6485000	0	0	225000	6485000	1145486.371	8055860.596	10000
SRID3006SIZE10000E225000N6495000	0	0	225000	6495000	1144149.362	8074911.215	10000
SRID3006SIZE10000E225000N6505000	0	0	225000	6505000	1142804.241	8094009.878	10000
SRID3006SIZE10000E225000N6515000	0	0	225000	6515000	1141450.941	8113156.874	10000
SRID3006SIZE10000E225000N6525000	0	0	225000	6525000	1140089.393	8132352.495	10000
SRID3006SIZE10000E225000N6535000	0	0	225000	6535000	1138719.525	8151597.034	10000
SRID3006SIZE10000E225000N6545000	0	0	225000	6545000	1137341.267	8170890.787	10000
SRID3006SIZE10000E225000N6555000	0	0	225000	6555000	1135954.547	8190234.054	10000
SRID3006SIZE10000E225000N6565000	0	0	225000	6565000	1134559.292	8209627.135	10000
SRID3006SIZE10000E225000N6575000	0	0	225000	6575000	1133155.428	8229070.333	10000
SRID3006SIZE10000E225000N6585000	0	0	225000	6585000	1131742.882	8248563.957	10000
SRID3006SIZE10000E225000N6595000	0	0	225000	6595000	1130321.577	8268108.313	10000
SRID3006SIZE10000E225000N6605000	0	0	225000	6605000	1128891.438	8287703.714	10000
SRID3006SIZE10000E225000N6615000	0	0	225000	6615000	1127452.387	8307350.474	10000
SRID3006SIZE10000E225000N6625000	0	0	225000	6625000	1126004.348	8327048.91	10000
SRID3006SIZE10000E225000N6635000	0	0	225000	6635000	1124547.239	8346799.341	10000
SRID3006SIZE10000E225000N6645000	0	0	225000	6645000	1123080.983	8366602.09	10000
SRID3006SIZE10000E225000N6655000	0	0	225000	6655000	1121605.498	8386457.483	10000
SRID3006SIZE10000E225000N6665000	0	0	225000	6665000	1120120.702	8406365.846	10000
SRID3006SIZE10000E225000N6675000	0	0	225000	6675000	1118626.512	8426327.511	10000
SRID3006SIZE10000E225000N6685000	0	0	225000	6685000	1117122.845	8446342.812	10000
SRID3006SIZE10000E225000N6695000	0	0	225000	6695000	1115609.617	8466412.086	10000
SRID3006SIZE10000E225000N6705000	0	0	225000	6705000	1114086.741	8486535.671	10000
SRID3006SIZE10000E225000N6715000	0	0	225000	6715000	1112554.131	8506713.911	10000
SRID3006SIZE10000E225000N6725000	0	0	225000	6725000	1111011.698	8526947.152	10000
SRID3006SIZE10000E225000N6735000	0	0	225000	6735000	1109459.355	8547235.741	10000
SRID3006SIZE10000E225000N6745000	0	0	225000	6745000	1107897.011	8567580.031	10000
SRID3006SIZE10000E225000N6755000	0	0	225000	6755000	1106324.574	8587980.377	10000
SRID3006SIZE10000E225000N6765000	0	0	225000	6765000	1104741.953	8608437.137	10000
SRID3006SIZE10000E225000N6775000	0	0	225000	6775000	1103149.055	8628950.672	10000
SRID3006SIZE10000E225000N6785000	0	0	225000	6785000	1101545.785	8649521.347	10000
SRID3006SIZE10000E225000N6795000	0	0	225000	6795000	1099932.047	8670149.53	10000
SRID3006SIZE10000E225000N6805000	0	0	225000	6805000	1098307.745	8690835.591	10000
SRID3006SIZE10000E225000N6815000	0	0	225000	6815000	1096672.78	8711579.906	10000
SRID3006SIZE10000E225000N6825000	0	0	225000	6825000	1095027.054	8732382.853	10000
SRID3006SIZE10000E225000N6835000	0	0	225000	6835000	1093370.465	8753244.812	10000
SRID3006SIZE10000E225000N6845000	0	0	225000	6845000	1091702.913	8774166.169	10000
SRID3006SIZE10000E225000N6855000	0	0	225000	6855000	1090024.293	8795147.313	10000
SRID3006SIZE10000E225000N6865000	0	0	225000	6865000	1088334.502	8816188.634	10000
SRID3006SIZE10000E225000N6875000	0	0	225000	6875000	1086633.435	8837290.53	10000
SRID3006SIZE10000E225000N6885000	0	0	225000	6885000	1084920.983	8858453.4	10000
SRID3006SIZE10000E225000N6895000	0	0	225000	6895000	1083197.039	8879677.645	10000
SRID3006SIZE10000E225000N6905000	0	0	225000	6905000	1081461.494	8900963.674	10000
SRID3006SIZE10000E225000N6915000	0	0	225000	6915000	1079714.235	8922311.897	10000
SRID3006SIZE10000E225000N6925000	0	0	225000	6925000	1077955.15	8943722.728	10000
SRID3006SIZE10000E225000N6935000	0	0	225000	6935000	1076184.125	8965196.585	10000
SRID3006SIZE10000E225000N6945000	0	0	225000	6945000	1074401.046	8986733.892	10000
SRID3006SIZE10000E225000N6955000	0	0	225000	6955000	1072605.794	9008335.074	10000
SRID3006SIZE10000E225000N6965000	0	0	225000	6965000	1070798.251	9030000.562	10000
SRID3006SIZE10000E225000N6975000	0	0	225000	6975000	1068978.298	9051730.79	10000
SRID3006SIZE10000E225000N6985000	0	0	225000	6985000	1067145.811	9073526.197	10000
SRID3006SIZE10000E225000N6995000	0	0	225000	6995000	1065300.67	9095387.226	10000
SRID3006SIZE10000E225000N7005000	0	0	225000	7005000	1063442.747	9117314.324	10000
SRID3006SIZE10000E225000N7015000	0	0	225000	7015000	1061571.917	9139307.941	10000
SRID3006SIZE10000E225000N7025000	0	0	225000	7025000	1059688.052	9161368.535	10000
SRID3006SIZE10000E225000N7035000	0	0	225000	7035000	1057791.022	9183496.566	10000
SRID3006SIZE10000E225000N7045000	0	0	225000	7045000	1055880.694	9205692.497	10000
SRID3006SIZE10000E225000N7055000	0	0	225000	7055000	1053956.937	9227956.799	10000
SRID3006SIZE10000E225000N7065000	0	0	225000	7065000	1052019.613	9250289.944	10000
SRID3006SIZE10000E225000N7075000	0	0	225000	7075000	1050068.587	9272692.413	10000
SRID3006SIZE10000E225000N7085000	0	0	225000	7085000	1048103.719	9295164.687	10000
SRID3006SIZE10000E225000N7095000	0	0	225000	7095000	1046124.869	9317707.256	10000
SRID3006SIZE10000E225000N7105000	0	0	225000	7105000	1044131.894	9340320.611	10000
SRID3006SIZE10000E225000N7115000	0	0	225000	7115000	1042124.649	9363005.251	10000
SRID3006SIZE10000E225000N7125000	0	0	225000	7125000	1040102.987	9385761.679	10000
SRID3006SIZE10000E225000N7135000	0	0	225000	7135000	1038066.761	9408590.402	10000
SRID3006SIZE10000E225000N7145000	0	0	225000	7145000	1036015.818	9431491.933	10000
SRID3006SIZE10000E225000N7155000	0	0	225000	7155000	1033950.007	9454466.791	10000
SRID3006SIZE10000E225000N7165000	0	0	225000	7165000	1031869.173	9477515.499	10000
SRID3006SIZE10000E225000N7175000	0	0	225000	7175000	1029773.158	9500638.585	10000
SRID3006SIZE10000E225000N7185000	0	0	225000	7185000	1027661.802	9523836.583	10000
SRID3006SIZE10000E225000N7195000	0	0	225000	7195000	1025534.945	9547110.034	10000
SRID3006SIZE10000E225000N7205000	0	0	225000	7205000	1023392.423	9570459.483	10000
SRID3006SIZE10000E225000N7215000	0	0	225000	7215000	1021234.069	9593885.479	10000
SRID3006SIZE10000E225000N7225000	0	0	225000	7225000	1019059.716	9617388.58	10000
SRID3006SIZE10000E225000N7235000	0	0	225000	7235000	1016869.191	9640969.347	10000
SRID3006SIZE10000E225000N7245000	0	0	225000	7245000	1014662.322	9664628.349	10000
SRID3006SIZE10000E225000N7255000	0	0	225000	7255000	1012438.932	9688366.16	10000
SRID3006SIZE10000E225000N7265000	0	0	225000	7265000	1010198.844	9712183.359	10000
SRID3006SIZE10000E225000N7275000	0	0	225000	7275000	1007941.877	9736080.534	10000
SRID3006SIZE10000E225000N7285000	0	0	225000	7285000	1005667.847	9760058.275	10000
SRID3006SIZE10000E225000N7295000	0	0	225000	7295000	1003376.567	9784117.182	10000
SRID3006SIZE10000E225000N7305000	0	0	225000	7305000	1001067.849	9808257.86	10000
SRID3006SIZE10000E225000N7315000	0	0	225000	7315000	998741.5005	9832480.919	10000
SRID3006SIZE10000E225000N7325000	0	0	225000	7325000	996397.3277	9856786.978	10000
SRID3006SIZE10000E225000N7335000	0	0	225000	7335000	994035.1327	9881176.662	10000
SRID3006SIZE10000E225000N7345000	0	0	225000	7345000	991654.7153	9905650.601	10000
SRID3006SIZE10000E225000N7355000	0	0	225000	7355000	989255.872	9930209.433	10000
SRID3006SIZE10000E225000N7365000	0	0	225000	7365000	986838.3965	9954853.805	10000
SRID3006SIZE10000E225000N7375000	0	0	225000	7375000	984402.0794	9979584.366	10000
SRID3006SIZE10000E225000N7385000	0	0	225000	7385000	981946.7078	10004401.78	10000
SRID3006SIZE10000E225000N7395000	0	0	225000	7395000	979472.0661	10029306.71	10000
SRID3006SIZE10000E225000N7405000	0	0	225000	7405000	976977.9351	10054299.82	10000
SRID3006SIZE10000E225000N7415000	0	0	225000	7415000	974464.0923	10079381.81	10000
SRID3006SIZE10000E225000N7425000	0	0	225000	7425000	971930.3119	10104553.36	10000
SRID3006SIZE10000E225000N7435000	0	0	225000	7435000	969376.3646	10129815.17	10000
SRID3006SIZE10000E225000N7445000	0	0	225000	7445000	966802.0176	10155167.93	10000
SRID3006SIZE10000E225000N7455000	0	0	225000	7455000	964207.0344	10180612.37	10000
SRID3006SIZE10000E225000N7465000	0	0	225000	7465000	961591.1749	10206149.2	10000
SRID3006SIZE10000E225000N7475000	0	0	225000	7475000	958954.1953	10231779.15	10000
SRID3006SIZE10000E225000N7485000	0	0	225000	7485000	956295.848	10257502.95	10000
SRID3006SIZE10000E225000N7495000	0	0	225000	7495000	953615.8814	10283321.36	10000
SRID3006SIZE10000E225000N7505000	0	0	225000	7505000	950914.0401	10309235.12	10000
SRID3006SIZE10000E225000N7515000	0	0	225000	7515000	948190.0645	10335245	10000
SRID3006SIZE10000E225000N7525000	0	0	225000	7525000	945443.6911	10361351.76	10000
SRID3006SIZE10000E225000N7535000	0	0	225000	7535000	942674.652	10387556.19	10000
SRID3006SIZE10000E225000N7545000	0	0	225000	7545000	939882.6751	10413859.08	10000
SRID3006SIZE10000E225000N7555000	0	0	225000	7555000	937067.4839	10440261.21	10000
SRID3006SIZE10000E225000N7565000	0	0	225000	7565000	934228.7975	10466763.41	10000
SRID3006SIZE10000E225000N7575000	0	0	225000	7575000	931366.3305	10493366.48	10000
SRID3006SIZE10000E225000N7585000	0	0	225000	7585000	928479.7927	10520071.26	10000
SRID3006SIZE10000E225000N7595000	0	0	225000	7595000	925568.8893	10546878.57	10000
SRID3006SIZE10000E225000N7605000	0	0	225000	7605000	922633.3207	10573789.26	10000
SRID3006SIZE10000E225000N7615000	0	0	225000	7615000	919672.7822	10600804.19	10000
SRID3006SIZE10000E225000N7625000	0	0	225000	7625000	916686.9643	10627924.23	10000
SRID3006SIZE10000E225000N7635000	0	0	225000	7635000	913675.5523	10655150.25	10000
SRID3006SIZE10000E225000N7645000	0	0	225000	7645000	910638.2262	10682483.13	10000
SRID3006SIZE10000E225000N7655000	0	0	225000	7655000	907574.6606	10709923.78	10000
SRID3006SIZE10000E225000N7665000	0	0	225000	7665000	904484.5249	10737473.09	10000
SRID3006SIZE10000E225000N7675000	0	0	225000	7675000	901367.4826	10765132.01	10000
SRID3006SIZE10000E225000N7685000	0	0	225000	7685000	898223.1919	10792901.44	10000
SRID3006SIZE10000E225000N7695000	0	0	225000	7695000	895051.3048	10820782.33	10000
SRID3006SIZE10000E225000N7705000	0	0	225000	7705000	891851.4676	10848775.65	10000
SRID3006SIZE10000E225000N7715000	0	0	225000	7715000	888623.3205	10876882.34	10000
SRID3006SIZE10000E225000N7725000	0	0	225000	7725000	885366.4976	10905103.4	10000
SRID3006SIZE10000E225000N7735000	0	0	225000	7735000	882080.6265	10933439.8	10000
SRID3006SIZE10000E235000N6025000	0	0	235000	6025000	1216325.017	7227938.947	10000
SRID3006SIZE10000E235000N6035000	0	0	235000	6035000	1215335.366	7245060.657	10000
SRID3006SIZE10000E235000N6045000	0	0	235000	6045000	1214340.277	7262219.371	10000
SRID3006SIZE10000E235000N6055000	0	0	235000	6055000	1213339.709	7279415.291	10000
SRID3006SIZE10000E235000N6065000	0	0	235000	6065000	1212333.621	7296648.62	10000
SRID3006SIZE10000E235000N6075000	0	0	235000	6075000	1211321.972	7313919.564	10000
SRID3006SIZE10000E235000N6085000	0	0	235000	6085000	1210304.719	7331228.329	10000
SRID3006SIZE10000E235000N6095000	0	0	235000	6095000	1209281.822	7348575.124	10000
SRID3006SIZE10000E235000N6105000	0	0	235000	6105000	1208253.236	7365960.158	10000
SRID3006SIZE10000E235000N6115000	0	0	235000	6115000	1207218.92	7383383.643	10000
SRID3006SIZE10000E235000N6125000	0	0	235000	6125000	1206178.829	7400845.793	10000
SRID3006SIZE10000E235000N6135000	0	0	235000	6135000	1205132.919	7418346.821	10000
SRID3006SIZE10000E235000N6145000	0	0	235000	6145000	1204081.147	7435886.944	10000
SRID3006SIZE10000E235000N6155000	0	0	235000	6155000	1203023.466	7453466.379	10000
SRID3006SIZE10000E235000N6165000	0	0	235000	6165000	1201959.833	7471085.347	10000
SRID3006SIZE10000E235000N6175000	0	0	235000	6175000	1200890.2	7488744.069	10000
SRID3006SIZE10000E235000N6185000	0	0	235000	6185000	1199814.523	7506442.766	10000
SRID3006SIZE10000E235000N6195000	0	0	235000	6195000	1198732.753	7524181.665	10000
SRID3006SIZE10000E235000N6205000	0	0	235000	6205000	1197644.843	7541960.99	10000
SRID3006SIZE10000E235000N6215000	0	0	235000	6215000	1196550.747	7559780.971	10000
SRID3006SIZE10000E235000N6225000	0	0	235000	6225000	1195450.415	7577641.836	10000
SRID3006SIZE10000E235000N6235000	0	0	235000	6235000	1194343.799	7595543.818	10000
SRID3006SIZE10000E235000N6245000	0	0	235000	6245000	1193230.849	7613487.15	10000
SRID3006SIZE10000E235000N6255000	0	0	235000	6255000	1192111.515	7631472.066	10000
SRID3006SIZE10000E235000N6265000	0	0	235000	6265000	1190985.748	7649498.805	10000
SRID3006SIZE10000E235000N6275000	0	0	235000	6275000	1189853.496	7667567.604	10000
SRID3006SIZE10000E235000N6285000	0	0	235000	6285000	1188714.708	7685678.704	10000
SRID3006SIZE10000E235000N6295000	0	0	235000	6295000	1187569.332	7703832.349	10000
SRID3006SIZE10000E235000N6305000	0	0	235000	6305000	1186417.315	7722028.782	10000
SRID3006SIZE10000E235000N6315000	0	0	235000	6315000	1185258.604	7740268.249	10000
SRID3006SIZE10000E235000N6325000	0	0	235000	6325000	1184093.146	7758551	10000
SRID3006SIZE10000E235000N6335000	0	0	235000	6335000	1182920.885	7776877.284	10000
SRID3006SIZE10000E235000N6345000	0	0	235000	6345000	1181741.768	7795247.354	10000
SRID3006SIZE10000E235000N6355000	0	0	235000	6355000	1180555.738	7813661.465	10000
SRID3006SIZE10000E235000N6365000	0	0	235000	6365000	1179362.74	7832119.871	10000
SRID3006SIZE10000E235000N6375000	0	0	235000	6375000	1178162.717	7850622.833	10000
SRID3006SIZE10000E235000N6385000	0	0	235000	6385000	1176955.611	7869170.61	10000
SRID3006SIZE10000E235000N6395000	0	0	235000	6395000	1175741.365	7887763.464	10000
SRID3006SIZE10000E235000N6405000	0	0	235000	6405000	1174519.919	7906401.662	10000
SRID3006SIZE10000E235000N6415000	0	0	235000	6415000	1173291.216	7925085.468	10000
SRID3006SIZE10000E235000N6425000	0	0	235000	6425000	1172055.194	7943815.154	10000
SRID3006SIZE10000E235000N6435000	0	0	235000	6435000	1170811.793	7962590.989	10000
SRID3006SIZE10000E235000N6445000	0	0	235000	6445000	1169560.952	7981413.247	10000
SRID3006SIZE10000E235000N6455000	0	0	235000	6455000	1168302.609	8000282.204	10000
SRID3006SIZE10000E235000N6465000	0	0	235000	6465000	1167036.701	8019198.137	10000
SRID3006SIZE10000E235000N6475000	0	0	235000	6475000	1165763.165	8038161.327	10000
SRID3006SIZE10000E235000N6485000	0	0	235000	6485000	1164481.937	8057172.057	10000
SRID3006SIZE10000E235000N6495000	0	0	235000	6495000	1163192.951	8076230.611	10000
SRID3006SIZE10000E235000N6505000	0	0	235000	6505000	1161896.144	8095337.277	10000
SRID3006SIZE10000E235000N6515000	0	0	235000	6515000	1160591.447	8114492.344	10000
SRID3006SIZE10000E235000N6525000	0	0	235000	6525000	1159278.794	8133696.104	10000
SRID3006SIZE10000E235000N6535000	0	0	235000	6535000	1157958.118	8152948.851	10000
SRID3006SIZE10000E235000N6545000	0	0	235000	6545000	1156629.349	8172250.883	10000
SRID3006SIZE10000E235000N6555000	0	0	235000	6555000	1155292.419	8191602.5	10000
SRID3006SIZE10000E235000N6565000	0	0	235000	6565000	1153947.257	8211004.002	10000
SRID3006SIZE10000E235000N6575000	0	0	235000	6575000	1152593.791	8230455.696	10000
SRID3006SIZE10000E235000N6585000	0	0	235000	6585000	1151231.951	8249957.887	10000
SRID3006SIZE10000E235000N6595000	0	0	235000	6595000	1149861.664	8269510.885	10000
SRID3006SIZE10000E235000N6605000	0	0	235000	6605000	1148482.855	8289115.004	10000
SRID3006SIZE10000E235000N6615000	0	0	235000	6615000	1147095.451	8308770.558	10000
SRID3006SIZE10000E235000N6625000	0	0	235000	6625000	1145699.377	8328477.865	10000
SRID3006SIZE10000E235000N6635000	0	0	235000	6635000	1144294.556	8348237.245	10000
SRID3006SIZE10000E235000N6645000	0	0	235000	6645000	1142880.91	8368049.022	10000
SRID3006SIZE10000E235000N6655000	0	0	235000	6655000	1141458.364	8387913.522	10000
SRID3006SIZE10000E235000N6665000	0	0	235000	6665000	1140026.836	8407831.074	10000
SRID3006SIZE10000E235000N6675000	0	0	235000	6675000	1138586.248	8427802.009	10000
SRID3006SIZE10000E235000N6685000	0	0	235000	6685000	1137136.518	8447826.663	10000
SRID3006SIZE10000E235000N6695000	0	0	235000	6695000	1135677.566	8467905.373	10000
SRID3006SIZE10000E235000N6705000	0	0	235000	6705000	1134209.307	8488038.48	10000
SRID3006SIZE10000E235000N6715000	0	0	235000	6715000	1132731.659	8508226.328	10000
SRID3006SIZE10000E235000N6725000	0	0	235000	6725000	1131244.537	8528469.262	10000
SRID3006SIZE10000E235000N6735000	0	0	235000	6735000	1129747.855	8548767.633	10000
SRID3006SIZE10000E235000N6745000	0	0	235000	6745000	1128241.525	8569121.794	10000
SRID3006SIZE10000E235000N6755000	0	0	235000	6755000	1126725.461	8589532.101	10000
SRID3006SIZE10000E235000N6765000	0	0	235000	6765000	1125199.573	8609998.913	10000
SRID3006SIZE10000E235000N6775000	0	0	235000	6775000	1123663.77	8630522.592	10000
SRID3006SIZE10000E235000N6785000	0	0	235000	6785000	1122117.963	8651103.504	10000
SRID3006SIZE10000E235000N6795000	0	0	235000	6795000	1120562.058	8671742.019	10000
SRID3006SIZE10000E235000N6805000	0	0	235000	6805000	1118995.963	8692438.508	10000
SRID3006SIZE10000E235000N6815000	0	0	235000	6815000	1117419.582	8713193.348	10000
SRID3006SIZE10000E235000N6825000	0	0	235000	6825000	1115832.82	8734006.917	10000
SRID3006SIZE10000E235000N6835000	0	0	235000	6835000	1114235.579	8754879.599	10000
SRID3006SIZE10000E235000N6845000	0	0	235000	6845000	1112627.762	8775811.779	10000
SRID3006SIZE10000E235000N6855000	0	0	235000	6855000	1111009.269	8796803.847	10000
SRID3006SIZE10000E235000N6865000	0	0	235000	6865000	1109379.999	8817856.197	10000
SRID3006SIZE10000E235000N6875000	0	0	235000	6875000	1107739.85	8838969.225	10000
SRID3006SIZE10000E235000N6885000	0	0	235000	6885000	1106088.72	8860143.332	10000
SRID3006SIZE10000E235000N6895000	0	0	235000	6895000	1104426.503	8881378.923	10000
SRID3006SIZE10000E235000N6905000	0	0	235000	6905000	1102753.093	8902676.406	10000
SRID3006SIZE10000E235000N6915000	0	0	235000	6915000	1101068.384	8924036.192	10000
SRID3006SIZE10000E235000N6925000	0	0	235000	6925000	1099372.266	8945458.698	10000
SRID3006SIZE10000E235000N6935000	0	0	235000	6935000	1097664.63	8966944.344	10000
SRID3006SIZE10000E235000N6945000	0	0	235000	6945000	1095945.363	8988493.553	10000
SRID3006SIZE10000E235000N6955000	0	0	235000	6955000	1094214.354	9010106.753	10000
SRID3006SIZE10000E235000N6965000	0	0	235000	6965000	1092471.487	9031784.375	10000
SRID3006SIZE10000E235000N6975000	0	0	235000	6975000	1090716.646	9053526.857	10000
SRID3006SIZE10000E235000N6985000	0	0	235000	6985000	1088949.715	9075334.638	10000
SRID3006SIZE10000E235000N6995000	0	0	235000	6995000	1087170.573	9097208.163	10000
SRID3006SIZE10000E235000N7005000	0	0	235000	7005000	1085379.101	9119147.88	10000
SRID3006SIZE10000E235000N7015000	0	0	235000	7015000	1083575.177	9141154.243	10000
SRID3006SIZE10000E235000N7025000	0	0	235000	7025000	1081758.676	9163227.709	10000
SRID3006SIZE10000E235000N7035000	0	0	235000	7035000	1079929.473	9185368.739	10000
SRID3006SIZE10000E235000N7045000	0	0	235000	7045000	1078087.441	9207577.801	10000
SRID3006SIZE10000E235000N7055000	0	0	235000	7055000	1076232.451	9229855.365	10000
SRID3006SIZE10000E235000N7065000	0	0	235000	7065000	1074364.373	9252201.907	10000
SRID3006SIZE10000E235000N7075000	0	0	235000	7075000	1072483.074	9274617.907	10000
SRID3006SIZE10000E235000N7085000	0	0	235000	7085000	1070588.42	9297103.851	10000
SRID3006SIZE10000E235000N7095000	0	0	235000	7095000	1068680.275	9319660.228	10000
SRID3006SIZE10000E235000N7105000	0	0	235000	7105000	1066758.501	9342287.533	10000
SRID3006SIZE10000E235000N7115000	0	0	235000	7115000	1064822.959	9364986.266	10000
SRID3006SIZE10000E235000N7125000	0	0	235000	7125000	1062873.507	9387756.931	10000
SRID3006SIZE10000E235000N7135000	0	0	235000	7135000	1060910.001	9410600.039	10000
SRID3006SIZE10000E235000N7145000	0	0	235000	7145000	1058932.296	9433516.105	10000
SRID3006SIZE10000E235000N7155000	0	0	235000	7155000	1056940.244	9456505.648	10000
SRID3006SIZE10000E235000N7165000	0	0	235000	7165000	1054933.696	9479569.195	10000
SRID3006SIZE10000E235000N7175000	0	0	235000	7175000	1052912.5	9502707.275	10000
SRID3006SIZE10000E235000N7185000	0	0	235000	7185000	1050876.502	9525920.426	10000
SRID3006SIZE10000E235000N7195000	0	0	235000	7195000	1048825.545	9549209.189	10000
SRID3006SIZE10000E235000N7205000	0	0	235000	7205000	1046759.473	9572574.111	10000
SRID3006SIZE10000E235000N7215000	0	0	235000	7215000	1044678.124	9596015.746	10000
SRID3006SIZE10000E235000N7225000	0	0	235000	7225000	1042581.335	9619534.652	10000
SRID3006SIZE10000E235000N7235000	0	0	235000	7235000	1040468.941	9643131.394	10000
SRID3006SIZE10000E235000N7245000	0	0	235000	7245000	1038340.776	9666806.543	10000
SRID3006SIZE10000E235000N7255000	0	0	235000	7255000	1036196.669	9690560.674	10000
SRID3006SIZE10000E235000N7265000	0	0	235000	7265000	1034036.448	9714394.37	10000
SRID3006SIZE10000E235000N7275000	0	0	235000	7275000	1031859.937	9738308.22	10000
SRID3006SIZE10000E235000N7285000	0	0	235000	7285000	1029666.961	9762302.82	10000
SRID3006SIZE10000E235000N7295000	0	0	235000	7295000	1027457.338	9786378.769	10000
SRID3006SIZE10000E235000N7305000	0	0	235000	7305000	1025230.886	9810536.676	10000
SRID3006SIZE10000E235000N7315000	0	0	235000	7315000	1022987.421	9834777.154	10000
SRID3006SIZE10000E235000N7325000	0	0	235000	7325000	1020726.753	9859100.825	10000
SRID3006SIZE10000E235000N7335000	0	0	235000	7335000	1018448.693	9883508.316	10000
SRID3006SIZE10000E235000N7345000	0	0	235000	7345000	1016153.047	9908000.261	10000
SRID3006SIZE10000E235000N7355000	0	0	235000	7355000	1013839.618	9932577.301	10000
SRID3006SIZE10000E235000N7365000	0	0	235000	7365000	1011508.206	9957240.083	10000
SRID3006SIZE10000E235000N7375000	0	0	235000	7375000	1009158.611	9981989.264	10000
SRID3006SIZE10000E235000N7385000	0	0	235000	7385000	1006790.625	10006825.51	10000
SRID3006SIZE10000E235000N7395000	0	0	235000	7395000	1004404.041	10031749.48	10000
SRID3006SIZE10000E235000N7405000	0	0	235000	7405000	1001998.646	10056761.86	10000
SRID3006SIZE10000E235000N7415000	0	0	235000	7415000	999574.227	10081863.33	10000
SRID3006SIZE10000E235000N7425000	0	0	235000	7425000	997130.5643	10107054.58	10000
SRID3006SIZE10000E235000N7435000	0	0	235000	7435000	994667.4367	10132336.31	10000
SRID3006SIZE10000E235000N7445000	0	0	235000	7445000	992184.6192	10157709.24	10000
SRID3006SIZE10000E235000N7455000	0	0	235000	7455000	989681.8834	10183174.07	10000
SRID3006SIZE10000E235000N7465000	0	0	235000	7465000	987158.9973	10208731.54	10000
SRID3006SIZE10000E235000N7475000	0	0	235000	7475000	984615.7253	10234382.36	10000
SRID3006SIZE10000E235000N7485000	0	0	235000	7485000	982051.8281	10260127.29	10000
SRID3006SIZE10000E235000N7495000	0	0	235000	7495000	979467.0626	10285967.07	10000
SRID3006SIZE10000E235000N7505000	0	0	235000	7505000	976861.1819	10311902.45	10000
SRID3006SIZE10000E235000N7515000	0	0	235000	7515000	974233.9353	10337934.21	10000
SRID3006SIZE10000E235000N7525000	0	0	235000	7525000	971585.068	10364063.12	10000
SRID3006SIZE10000E235000N7535000	0	0	235000	7535000	968914.3211	10390289.96	10000
SRID3006SIZE10000E235000N7545000	0	0	235000	7545000	966221.4317	10416615.52	10000
SRID3006SIZE10000E235000N7555000	0	0	235000	7555000	963506.1326	10443040.61	10000
SRID3006SIZE10000E235000N7565000	0	0	235000	7565000	960768.1522	10469566.03	10000
SRID3006SIZE10000E235000N7575000	0	0	235000	7575000	958007.2147	10496192.62	10000
SRID3006SIZE10000E235000N7585000	0	0	235000	7585000	955223.0396	10522921.19	10000
SRID3006SIZE10000E235000N7595000	0	0	235000	7595000	952415.342	10549752.6	10000
SRID3006SIZE10000E235000N7605000	0	0	235000	7605000	949583.8322	10576687.68	10000
SRID3006SIZE10000E235000N7615000	0	0	235000	7615000	946728.2159	10603727.3	10000
SRID3006SIZE10000E235000N7625000	0	0	235000	7625000	943848.1937	10630872.34	10000
SRID3006SIZE10000E235000N7635000	0	0	235000	7635000	940943.4613	10658123.66	10000
SRID3006SIZE10000E235000N7645000	0	0	235000	7645000	938013.7096	10685482.17	10000
SRID3006SIZE10000E235000N7655000	0	0	235000	7655000	935058.624	10712948.77	10000
SRID3006SIZE10000E235000N7665000	0	0	235000	7665000	932077.8848	10740524.37	10000
SRID3006SIZE10000E235000N7675000	0	0	235000	7675000	929071.1668	10768209.89	10000
SRID3006SIZE10000E235000N7685000	0	0	235000	7685000	926038.1393	10796006.27	10000
SRID3006SIZE10000E235000N7695000	0	0	235000	7695000	922978.4661	10823914.47	10000
SRID3006SIZE10000E235000N7705000	0	0	235000	7705000	919891.8051	10851935.43	10000
SRID3006SIZE10000E235000N7715000	0	0	235000	7715000	916777.8085	10880070.13	10000
SRID3006SIZE10000E235000N7725000	0	0	235000	7725000	913636.1224	10908319.55	10000
SRID3006SIZE10000E235000N7735000	0	0	235000	7735000	910466.3868	10936684.69	10000
SRID3006SIZE10000E245000N6025000	0	0	245000	6025000	1233391.806	7228909.663	10000
SRID3006SIZE10000E245000N6035000	0	0	245000	6035000	1232439.164	7246036.694	10000
SRID3006SIZE10000E245000N6045000	0	0	245000	6045000	1231481.285	7263200.767	10000
SRID3006SIZE10000E245000N6055000	0	0	245000	6055000	1230518.131	7280402.087	10000
SRID3006SIZE10000E245000N6065000	0	0	245000	6065000	1229549.661	7297640.856	10000
SRID3006SIZE10000E245000N6075000	0	0	245000	6075000	1228575.837	7314917.281	10000
SRID3006SIZE10000E245000N6085000	0	0	245000	6085000	1227596.617	7332231.568	10000
SRID3006SIZE10000E245000N6095000	0	0	245000	6095000	1226611.962	7349583.927	10000
SRID3006SIZE10000E245000N6105000	0	0	245000	6105000	1225621.829	7366974.567	10000
SRID3006SIZE10000E245000N6115000	0	0	245000	6115000	1224626.178	7384403.701	10000
SRID3006SIZE10000E245000N6125000	0	0	245000	6125000	1223624.966	7401871.542	10000
SRID3006SIZE10000E245000N6135000	0	0	245000	6135000	1222618.152	7419378.305	10000
SRID3006SIZE10000E245000N6145000	0	0	245000	6145000	1221605.692	7436924.207	10000
SRID3006SIZE10000E245000N6155000	0	0	245000	6155000	1220587.544	7454509.465	10000
SRID3006SIZE10000E245000N6165000	0	0	245000	6165000	1219563.663	7472134.301	10000
SRID3006SIZE10000E245000N6175000	0	0	245000	6175000	1218534.005	7489798.935	10000
SRID3006SIZE10000E245000N6185000	0	0	245000	6185000	1217498.526	7507503.591	10000
SRID3006SIZE10000E245000N6195000	0	0	245000	6195000	1216457.18	7525248.494	10000
SRID3006SIZE10000E245000N6205000	0	0	245000	6205000	1215409.923	7543033.871	10000
SRID3006SIZE10000E245000N6215000	0	0	245000	6215000	1214356.708	7560859.951	10000
SRID3006SIZE10000E245000N6225000	0	0	245000	6225000	1213297.488	7578726.962	10000
SRID3006SIZE10000E245000N6235000	0	0	245000	6235000	1212232.217	7596635.139	10000
SRID3006SIZE10000E245000N6245000	0	0	245000	6245000	1211160.846	7614584.713	10000
SRID3006SIZE10000E245000N6255000	0	0	245000	6255000	1210083.329	7632575.922	10000
SRID3006SIZE10000E245000N6265000	0	0	245000	6265000	1208999.616	7650609.003	10000
SRID3006SIZE10000E245000N6275000	0	0	245000	6275000	1207909.658	7668684.194	10000
SRID3006SIZE10000E245000N6285000	0	0	245000	6285000	1206813.407	7686801.738	10000
SRID3006SIZE10000E245000N6295000	0	0	245000	6295000	1205710.811	7704961.876	10000
SRID3006SIZE10000E245000N6305000	0	0	245000	6305000	1204601.82	7723164.855	10000
SRID3006SIZE10000E245000N6315000	0	0	245000	6315000	1203486.382	7741410.922	10000
SRID3006SIZE10000E245000N6325000	0	0	245000	6325000	1202364.447	7759700.324	10000
SRID3006SIZE10000E245000N6335000	0	0	245000	6335000	1201235.962	7778033.314	10000
SRID3006SIZE10000E245000N6345000	0	0	245000	6345000	1200100.873	7796410.143	10000
SRID3006SIZE10000E245000N6355000	0	0	245000	6355000	1198959.128	7814831.068	10000
SRID3006SIZE10000E245000N6365000	0	0	245000	6365000	1197810.672	7833296.344	10000
SRID3006SIZE10000E245000N6375000	0	0	245000	6375000	1196655.451	7851806.231	10000
SRID3006SIZE10000E245000N6385000	0	0	245000	6385000	1195493.409	7870360.99	10000
SRID3006SIZE10000E245000N6395000	0	0	245000	6395000	1194324.491	7888960.884	10000
SRID3006SIZE10000E245000N6405000	0	0	245000	6405000	1193148.64	7907606.179	10000
SRID3006SIZE10000E245000N6415000	0	0	245000	6415000	1191965.799	7926297.142	10000
SRID3006SIZE10000E245000N6425000	0	0	245000	6425000	1190775.91	7945034.042	10000
SRID3006SIZE10000E245000N6435000	0	0	245000	6435000	1189578.915	7963817.152	10000
SRID3006SIZE10000E245000N6445000	0	0	245000	6445000	1188374.755	7982646.745	10000
SRID3006SIZE10000E245000N6455000	0	0	245000	6455000	1187163.37	8001523.098	10000
SRID3006SIZE10000E245000N6465000	0	0	245000	6465000	1185944.7	8020446.49	10000
SRID3006SIZE10000E245000N6475000	0	0	245000	6475000	1184718.683	8039417.201	10000
SRID3006SIZE10000E245000N6485000	0	0	245000	6485000	1183485.258	8058435.515	10000
SRID3006SIZE10000E245000N6495000	0	0	245000	6495000	1182244.363	8077501.717	10000
SRID3006SIZE10000E245000N6505000	0	0	245000	6505000	1180995.934	8096616.096	10000
SRID3006SIZE10000E245000N6515000	0	0	245000	6515000	1179739.907	8115778.941	10000
SRID3006SIZE10000E245000N6525000	0	0	245000	6525000	1178476.219	8134990.545	10000
SRID3006SIZE10000E245000N6535000	0	0	245000	6535000	1177204.802	8154251.204	10000
SRID3006SIZE10000E245000N6545000	0	0	245000	6545000	1175925.593	8173561.216	10000
SRID3006SIZE10000E245000N6555000	0	0	245000	6555000	1174638.522	8192920.88	10000
SRID3006SIZE10000E245000N6565000	0	0	245000	6565000	1173343.524	8212330.499	10000
SRID3006SIZE10000E245000N6575000	0	0	245000	6575000	1172040.528	8231790.38	10000
SRID3006SIZE10000E245000N6585000	0	0	245000	6585000	1170729.467	8251300.829	10000
SRID3006SIZE10000E245000N6595000	0	0	245000	6595000	1169410.27	8270862.157	10000
SRID3006SIZE10000E245000N6605000	0	0	245000	6605000	1168082.867	8290474.678	10000
SRID3006SIZE10000E245000N6615000	0	0	245000	6615000	1166747.185	8310138.708	10000
SRID3006SIZE10000E245000N6625000	0	0	245000	6625000	1165403.152	8329854.565	10000
SRID3006SIZE10000E245000N6635000	0	0	245000	6635000	1164050.694	8349622.571	10000
SRID3006SIZE10000E245000N6645000	0	0	245000	6645000	1162689.739	8369443.049	10000
SRID3006SIZE10000E245000N6655000	0	0	245000	6655000	1161320.209	8389316.328	10000
SRID3006SIZE10000E245000N6665000	0	0	245000	6665000	1159942.03	8409242.736	10000
SRID3006SIZE10000E245000N6675000	0	0	245000	6675000	1158555.124	8429222.607	10000
SRID3006SIZE10000E245000N6685000	0	0	245000	6685000	1157159.413	8449256.276	10000
SRID3006SIZE10000E245000N6695000	0	0	245000	6695000	1155754.819	8469344.082	10000
SRID3006SIZE10000E245000N6705000	0	0	245000	6705000	1154341.262	8489486.367	10000
SRID3006SIZE10000E245000N6715000	0	0	245000	6715000	1152918.661	8509683.474	10000
SRID3006SIZE10000E245000N6725000	0	0	245000	6725000	1151486.934	8529935.753	10000
SRID3006SIZE10000E245000N6735000	0	0	245000	6735000	1150046	8550243.553	10000
SRID3006SIZE10000E245000N6745000	0	0	245000	6745000	1148595.773	8570607.228	10000
SRID3006SIZE10000E245000N6755000	0	0	245000	6755000	1147136.17	8591027.136	10000
SRID3006SIZE10000E245000N6765000	0	0	245000	6765000	1145667.104	8611503.637	10000
SRID3006SIZE10000E245000N6775000	0	0	245000	6775000	1144188.489	8632037.095	10000
SRID3006SIZE10000E245000N6785000	0	0	245000	6785000	1142700.237	8652627.876	10000
SRID3006SIZE10000E245000N6795000	0	0	245000	6795000	1141202.259	8673276.35	10000
SRID3006SIZE10000E245000N6805000	0	0	245000	6805000	1139694.465	8693982.891	10000
SRID3006SIZE10000E245000N6815000	0	0	245000	6815000	1138176.763	8714747.876	10000
SRID3006SIZE10000E245000N6825000	0	0	245000	6825000	1136649.062	8735571.686	10000
SRID3006SIZE10000E245000N6835000	0	0	245000	6835000	1135111.268	8756454.703	10000
SRID3006SIZE10000E245000N6845000	0	0	245000	6845000	1133563.285	8777397.316	10000
SRID3006SIZE10000E245000N6855000	0	0	245000	6855000	1132005.019	8798399.915	10000
SRID3006SIZE10000E245000N6865000	0	0	245000	6865000	1130436.372	8819462.896	10000
SRID3006SIZE10000E245000N6875000	0	0	245000	6875000	1128857.246	8840586.655	10000
SRID3006SIZE10000E245000N6885000	0	0	245000	6885000	1127267.541	8861771.596	10000
SRID3006SIZE10000E245000N6895000	0	0	245000	6895000	1125667.157	8883018.124	10000
SRID3006SIZE10000E245000N6905000	0	0	245000	6905000	1124055.991	8904326.648	10000
SRID3006SIZE10000E245000N6915000	0	0	245000	6915000	1122433.94	8925697.582	10000
SRID3006SIZE10000E245000N6925000	0	0	245000	6925000	1120800.899	8947131.344	10000
SRID3006SIZE10000E245000N6935000	0	0	245000	6935000	1119156.762	8968628.353	10000
SRID3006SIZE10000E245000N6945000	0	0	245000	6945000	1117501.422	8990189.036	10000
SRID3006SIZE10000E245000N6955000	0	0	245000	6955000	1115834.769	9011813.822	10000
SRID3006SIZE10000E245000N6965000	0	0	245000	6965000	1114156.693	9033503.143	10000
SRID3006SIZE10000E245000N6975000	0	0	245000	6975000	1112467.083	9055257.439	10000
SRID3006SIZE10000E245000N6985000	0	0	245000	6985000	1110765.825	9077077.149	10000
SRID3006SIZE10000E245000N6995000	0	0	245000	6995000	1109052.805	9098962.721	10000
SRID3006SIZE10000E245000N7005000	0	0	245000	7005000	1107327.906	9120914.605	10000
SRID3006SIZE10000E245000N7015000	0	0	245000	7015000	1105591.01	9142933.255	10000
SRID3006SIZE10000E245000N7025000	0	0	245000	7025000	1103841.999	9165019.13	10000
SRID3006SIZE10000E245000N7035000	0	0	245000	7035000	1102080.75	9187172.694	10000
SRID3006SIZE10000E245000N7045000	0	0	245000	7045000	1100307.143	9209394.415	10000
SRID3006SIZE10000E245000N7055000	0	0	245000	7055000	1098521.051	9231684.765	10000
SRID3006SIZE10000E245000N7065000	0	0	245000	7065000	1096722.35	9254044.223	10000
SRID3006SIZE10000E245000N7075000	0	0	245000	7075000	1094910.912	9276473.27	10000
SRID3006SIZE10000E245000N7085000	0	0	245000	7085000	1093086.608	9298972.392	10000
SRID3006SIZE10000E245000N7095000	0	0	245000	7095000	1091249.306	9321542.083	10000
SRID3006SIZE10000E245000N7105000	0	0	245000	7105000	1089398.873	9344182.838	10000
SRID3006SIZE10000E245000N7115000	0	0	245000	7115000	1087535.175	9366895.159	10000
SRID3006SIZE10000E245000N7125000	0	0	245000	7125000	1085658.076	9389679.553	10000
SRID3006SIZE10000E245000N7135000	0	0	245000	7135000	1083767.437	9412536.531	10000
SRID3006SIZE10000E245000N7145000	0	0	245000	7145000	1081863.117	9435466.61	10000
SRID3006SIZE10000E245000N7155000	0	0	245000	7155000	1079944.974	9458470.314	10000
SRID3006SIZE10000E245000N7165000	0	0	245000	7165000	1078012.864	9481548.168	10000
SRID3006SIZE10000E245000N7175000	0	0	245000	7175000	1076066.64	9504700.706	10000
SRID3006SIZE10000E245000N7185000	0	0	245000	7185000	1074106.155	9527928.467	10000
SRID3006SIZE10000E245000N7195000	0	0	245000	7195000	1072131.257	9551231.995	10000
SRID3006SIZE10000E245000N7205000	0	0	245000	7205000	1070141.795	9574611.838	10000
SRID3006SIZE10000E245000N7215000	0	0	245000	7215000	1068137.613	9598068.553	10000
SRID3006SIZE10000E245000N7225000	0	0	245000	7225000	1066118.554	9621602.699	10000
SRID3006SIZE10000E245000N7235000	0	0	245000	7235000	1064084.46	9645214.845	10000
SRID3006SIZE10000E245000N7245000	0	0	245000	7245000	1062035.168	9668905.563	10000
SRID3006SIZE10000E245000N7255000	0	0	245000	7255000	1059970.515	9692675.432	10000
SRID3006SIZE10000E245000N7265000	0	0	245000	7265000	1057890.335	9716525.036	10000
SRID3006SIZE10000E245000N7275000	0	0	245000	7275000	1055794.459	9740454.968	10000
SRID3006SIZE10000E245000N7285000	0	0	245000	7285000	1053682.716	9764465.823	10000
SRID3006SIZE10000E245000N7295000	0	0	245000	7295000	1051554.933	9788558.207	10000
SRID3006SIZE10000E245000N7305000	0	0	245000	7305000	1049410.933	9812732.729	10000
SRID3006SIZE10000E245000N7315000	0	0	245000	7315000	1047250.538	9836990.006	10000
SRID3006SIZE10000E245000N7325000	0	0	245000	7325000	1045073.566	9861330.661	10000
SRID3006SIZE10000E245000N7335000	0	0	245000	7335000	1042879.834	9885755.325	10000
SRID3006SIZE10000E245000N7345000	0	0	245000	7345000	1040669.155	9910264.634	10000
SRID3006SIZE10000E245000N7355000	0	0	245000	7355000	1038441.339	9934859.233	10000
SRID3006SIZE10000E245000N7365000	0	0	245000	7365000	1036196.195	9959539.773	10000
SRID3006SIZE10000E245000N7375000	0	0	245000	7375000	1033933.525	9984306.91	10000
SRID3006SIZE10000E245000N7385000	0	0	245000	7385000	1031653.134	10009161.31	10000
SRID3006SIZE10000E245000N7395000	0	0	245000	7395000	1029354.819	10034103.65	10000
SRID3006SIZE10000E245000N7405000	0	0	245000	7405000	1027038.376	10059134.6	10000
SRID3006SIZE10000E245000N7415000	0	0	245000	7415000	1024703.598	10084254.86	10000
SRID3006SIZE10000E245000N7425000	0	0	245000	7425000	1022350.274	10109465.12	10000
SRID3006SIZE10000E245000N7435000	0	0	245000	7435000	1019978.191	10134766.08	10000
SRID3006SIZE10000E245000N7445000	0	0	245000	7445000	1017587.131	10160158.45	10000
SRID3006SIZE10000E245000N7455000	0	0	245000	7455000	1015176.875	10185642.96	10000
SRID3006SIZE10000E245000N7465000	0	0	245000	7465000	1012747.198	10211220.33	10000
SRID3006SIZE10000E245000N7475000	0	0	245000	7475000	1010297.872	10236891.29	10000
SRID3006SIZE10000E245000N7485000	0	0	245000	7485000	1007828.668	10262656.59	10000
SRID3006SIZE10000E245000N7495000	0	0	245000	7495000	1005339.35	10288516.98	10000
SRID3006SIZE10000E245000N7505000	0	0	245000	7505000	1002829.681	10314473.22	10000
SRID3006SIZE10000E245000N7515000	0	0	245000	7515000	1000299.418	10340526.08	10000
SRID3006SIZE10000E245000N7525000	0	0	245000	7525000	997748.3149	10366676.35	10000
SRID3006SIZE10000E245000N7535000	0	0	245000	7535000	995176.123	10392924.8	10000
SRID3006SIZE10000E245000N7545000	0	0	245000	7545000	992582.588	10419272.24	10000
SRID3006SIZE10000E245000N7555000	0	0	245000	7555000	989967.4522	10445719.47	10000
SRID3006SIZE10000E245000N7565000	0	0	245000	7565000	987330.4534	10472267.3	10000
SRID3006SIZE10000E245000N7575000	0	0	245000	7575000	984671.3255	10498916.57	10000
SRID3006SIZE10000E245000N7585000	0	0	245000	7585000	981989.7978	10525668.1	10000
SRID3006SIZE10000E245000N7595000	0	0	245000	7595000	979285.5953	10552522.75	10000
SRID3006SIZE10000E245000N7605000	0	0	245000	7605000	976558.4384	10579481.36	10000
SRID3006SIZE10000E245000N7615000	0	0	245000	7615000	973808.0431	10606544.81	10000
SRID3006SIZE10000E245000N7625000	0	0	245000	7625000	971034.1204	10633713.96	10000
SRID3006SIZE10000E245000N7635000	0	0	245000	7635000	968236.3767	10660989.7	10000
SRID3006SIZE10000E245000N7645000	0	0	245000	7645000	965414.5136	10688372.94	10000
SRID3006SIZE10000E245000N7655000	0	0	245000	7655000	962568.2273	10715864.57	10000
SRID3006SIZE10000E245000N7665000	0	0	245000	7665000	959697.2093	10743465.52	10000
SRID3006SIZE10000E245000N7675000	0	0	245000	7675000	956801.1457	10771176.72	10000
SRID3006SIZE10000E245000N7685000	0	0	245000	7685000	953879.7174	10798999.11	10000
SRID3006SIZE10000E245000N7695000	0	0	245000	7695000	950932.5996	10826933.64	10000
SRID3006SIZE10000E245000N7705000	0	0	245000	7705000	947959.4623	10854981.27	10000
SRID3006SIZE10000E245000N7715000	0	0	245000	7715000	944959.9695	10883142.99	10000
SRID3006SIZE10000E245000N7725000	0	0	245000	7725000	941933.7797	10911419.78	10000
SRID3006SIZE10000E245000N7735000	0	0	245000	7735000	938880.5453	10939812.65	10000
SRID3006SIZE10000E255000N6025000	0	0	255000	6025000	1250463.793	7229843.366	10000
SRID3006SIZE10000E255000N6035000	0	0	255000	6035000	1249548.199	7246975.516	10000
SRID3006SIZE10000E255000N6045000	0	0	255000	6045000	1248627.569	7264144.747	10000
SRID3006SIZE10000E255000N6055000	0	0	255000	6055000	1247701.868	7281351.262	10000
SRID3006SIZE10000E255000N6065000	0	0	255000	6065000	1246771.057	7298595.265	10000
SRID3006SIZE10000E255000N6075000	0	0	255000	6075000	1245835.097	7315876.964	10000
SRID3006SIZE10000E255000N6085000	0	0	255000	6085000	1244893.95	7333196.564	10000
SRID3006SIZE10000E255000N6095000	0	0	255000	6095000	1243947.578	7350554.276	10000
SRID3006SIZE10000E255000N6105000	0	0	255000	6105000	1242995.94	7367950.311	10000
SRID3006SIZE10000E255000N6115000	0	0	255000	6115000	1242038.996	7385384.88	10000
SRID3006SIZE10000E255000N6125000	0	0	255000	6125000	1241076.707	7402858.197	10000
SRID3006SIZE10000E255000N6135000	0	0	255000	6135000	1240109.03	7420370.477	10000
SRID3006SIZE10000E255000N6145000	0	0	255000	6145000	1239135.927	7437921.939	10000
SRID3006SIZE10000E255000N6155000	0	0	255000	6155000	1238157.353	7455512.801	10000
SRID3006SIZE10000E255000N6165000	0	0	255000	6165000	1237173.269	7473143.282	10000
SRID3006SIZE10000E255000N6175000	0	0	255000	6175000	1236183.63	7490813.606	10000
SRID3006SIZE10000E255000N6185000	0	0	255000	6185000	1235188.395	7508523.995	10000
SRID3006SIZE10000E255000N6195000	0	0	255000	6195000	1234187.519	7526274.676	10000
SRID3006SIZE10000E255000N6205000	0	0	255000	6205000	1233180.96	7544065.876	10000
SRID3006SIZE10000E255000N6215000	0	0	255000	6215000	1232168.673	7561897.823	10000
SRID3006SIZE10000E255000N6225000	0	0	255000	6225000	1231150.612	7579770.749	10000
SRID3006SIZE10000E255000N6235000	0	0	255000	6235000	1230126.733	7597684.886	10000
SRID3006SIZE10000E255000N6245000	0	0	255000	6245000	1229096.99	7615640.468	10000
SRID3006SIZE10000E255000N6255000	0	0	255000	6255000	1228061.337	7633637.731	10000
SRID3006SIZE10000E255000N6265000	0	0	255000	6265000	1227019.728	7651676.914	10000
SRID3006SIZE10000E255000N6275000	0	0	255000	6275000	1225972.114	7669758.257	10000
SRID3006SIZE10000E255000N6285000	0	0	255000	6285000	1224918.449	7687882	10000
SRID3006SIZE10000E255000N6295000	0	0	255000	6295000	1223858.683	7706048.388	10000
SRID3006SIZE10000E255000N6305000	0	0	255000	6305000	1222792.77	7724257.666	10000
SRID3006SIZE10000E255000N6315000	0	0	255000	6315000	1221720.658	7742510.082	10000
SRID3006SIZE10000E255000N6325000	0	0	255000	6325000	1220642.298	7760805.885	10000
SRID3006SIZE10000E255000N6335000	0	0	255000	6335000	1219557.641	7779145.327	10000
SRID3006SIZE10000E255000N6345000	0	0	255000	6345000	1218466.635	7797528.661	10000
SRID3006SIZE10000E255000N6355000	0	0	255000	6355000	1217369.228	7815956.142	10000
SRID3006SIZE10000E255000N6365000	0	0	255000	6365000	1216265.369	7834428.029	10000
SRID3006SIZE10000E255000N6375000	0	0	255000	6375000	1215155.005	7852944.58	10000
SRID3006SIZE10000E255000N6385000	0	0	255000	6385000	1214038.083	7871506.058	10000
SRID3006SIZE10000E255000N6395000	0	0	255000	6395000	1212914.55	7890112.726	10000
SRID3006SIZE10000E255000N6405000	0	0	255000	6405000	1211784.35	7908764.851	10000
SRID3006SIZE10000E255000N6415000	0	0	255000	6415000	1210647.429	7927462.699	10000
SRID3006SIZE10000E255000N6425000	0	0	255000	6425000	1209503.732	7946206.542	10000
SRID3006SIZE10000E255000N6435000	0	0	255000	6435000	1208353.202	7964996.653	10000
SRID3006SIZE10000E255000N6445000	0	0	255000	6445000	1207195.782	7983833.305	10000
SRID3006SIZE10000E255000N6455000	0	0	255000	6455000	1206031.416	8002716.776	10000
SRID3006SIZE10000E255000N6465000	0	0	255000	6465000	1204860.044	8021647.345	10000
SRID3006SIZE10000E255000N6475000	0	0	255000	6475000	1203681.608	8040625.293	10000
SRID3006SIZE10000E255000N6485000	0	0	255000	6485000	1202496.049	8059650.906	10000
SRID3006SIZE10000E255000N6495000	0	0	255000	6495000	1201303.307	8078724.468	10000
SRID3006SIZE10000E255000N6505000	0	0	255000	6505000	1200103.321	8097846.268	10000
SRID3006SIZE10000E255000N6515000	0	0	255000	6515000	1198896.029	8117016.599	10000
SRID3006SIZE10000E255000N6525000	0	0	255000	6525000	1197681.37	8136235.752	10000
SRID3006SIZE10000E255000N6535000	0	0	255000	6535000	1196459.28	8155504.025	10000
SRID3006SIZE10000E255000N6545000	0	0	255000	6545000	1195229.695	8174821.715	10000
SRID3006SIZE10000E255000N6555000	0	0	255000	6555000	1193992.553	8194189.124	10000
SRID3006SIZE10000E255000N6565000	0	0	255000	6565000	1192747.786	8213606.555	10000
SRID3006SIZE10000E255000N6575000	0	0	255000	6575000	1191495.33	8233074.314	10000
SRID3006SIZE10000E255000N6585000	0	0	255000	6585000	1190235.118	8252592.711	10000
SRID3006SIZE10000E255000N6595000	0	0	255000	6595000	1188967.083	8272162.056	10000
SRID3006SIZE10000E255000N6605000	0	0	255000	6605000	1187691.156	8291782.663	10000
SRID3006SIZE10000E255000N6615000	0	0	255000	6615000	1186407.268	8311454.85	10000
SRID3006SIZE10000E255000N6625000	0	0	255000	6625000	1185115.35	8331178.936	10000
SRID3006SIZE10000E255000N6635000	0	0	255000	6635000	1183815.331	8350955.242	10000
SRID3006SIZE10000E255000N6645000	0	0	255000	6645000	1182507.139	8370784.095	10000
SRID3006SIZE10000E255000N6655000	0	0	255000	6655000	1181190.703	8390665.822	10000
SRID3006SIZE10000E255000N6665000	0	0	255000	6665000	1179865.949	8410600.754	10000
SRID3006SIZE10000E255000N6675000	0	0	255000	6675000	1178532.803	8430589.224	10000
SRID3006SIZE10000E255000N6685000	0	0	255000	6685000	1177191.19	8450631.57	10000
SRID3006SIZE10000E255000N6695000	0	0	255000	6695000	1175841.034	8470728.13	10000
SRID3006SIZE10000E255000N6705000	0	0	255000	6705000	1174482.259	8490879.247	10000
SRID3006SIZE10000E255000N6715000	0	0	255000	6715000	1173114.787	8511085.267	10000
SRID3006SIZE10000E255000N6725000	0	0	255000	6725000	1171738.539	8531346.539	10000
SRID3006SIZE10000E255000N6735000	0	0	255000	6735000	1170353.435	8551663.413	10000
SRID3006SIZE10000E255000N6745000	0	0	255000	6745000	1168959.396	8572036.246	10000
SRID3006SIZE10000E255000N6755000	0	0	255000	6755000	1167556.34	8592465.395	10000
SRID3006SIZE10000E255000N6765000	0	0	255000	6765000	1166144.183	8612951.222	10000
SRID3006SIZE10000E255000N6775000	0	0	255000	6775000	1164722.844	8633494.091	10000
SRID3006SIZE10000E255000N6785000	0	0	255000	6785000	1163292.236	8654094.37	10000
SRID3006SIZE10000E255000N6795000	0	0	255000	6795000	1161852.274	8674752.43	10000
SRID3006SIZE10000E255000N6805000	0	0	255000	6805000	1160402.873	8695468.646	10000
SRID3006SIZE10000E255000N6815000	0	0	255000	6815000	1158943.943	8716243.396	10000
SRID3006SIZE10000E255000N6825000	0	0	255000	6825000	1157475.396	8737077.061	10000
SRID3006SIZE10000E255000N6835000	0	0	255000	6835000	1155997.143	8757970.027	10000
SRID3006SIZE10000E255000N6845000	0	0	255000	6845000	1154509.091	8778922.682	10000
SRID3006SIZE10000E255000N6855000	0	0	255000	6855000	1153011.149	8799935.418	10000
SRID3006SIZE10000E255000N6865000	0	0	255000	6865000	1151503.223	8821008.631	10000
SRID3006SIZE10000E255000N6875000	0	0	255000	6875000	1149985.219	8842142.72	10000
SRID3006SIZE10000E255000N6885000	0	0	255000	6885000	1148457.041	8863338.088	10000
SRID3006SIZE10000E255000N6895000	0	0	255000	6895000	1146918.591	8884595.143	10000
SRID3006SIZE10000E255000N6905000	0	0	255000	6905000	1145369.772	8905914.296	10000
SRID3006SIZE10000E255000N6915000	0	0	255000	6915000	1143810.484	8927295.96	10000
SRID3006SIZE10000E255000N6925000	0	0	255000	6925000	1142240.626	8948740.555	10000
SRID3006SIZE10000E255000N6935000	0	0	255000	6935000	1140660.096	8970248.503	10000
SRID3006SIZE10000E255000N6945000	0	0	255000	6945000	1139068.791	8991820.23	10000
SRID3006SIZE10000E255000N6955000	0	0	255000	6955000	1137466.605	9013456.168	10000
SRID3006SIZE10000E255000N6965000	0	0	255000	6965000	1135853.432	9035156.751	10000
SRID3006SIZE10000E255000N6975000	0	0	255000	6975000	1134229.166	9056922.418	10000
SRID3006SIZE10000E255000N6985000	0	0	255000	6985000	1132593.696	9078753.612	10000
SRID3006SIZE10000E255000N6995000	0	0	255000	6995000	1130946.913	9100650.781	10000
SRID3006SIZE10000E255000N7005000	0	0	255000	7005000	1129288.705	9122614.376	10000
SRID3006SIZE10000E255000N7015000	0	0	255000	7015000	1127618.957	9144644.854	10000
SRID3006SIZE10000E255000N7025000	0	0	255000	7025000	1125937.556	9166742.675	10000
SRID3006SIZE10000E255000N7035000	0	0	255000	7035000	1124244.385	9188908.304	10000
SRID3006SIZE10000E255000N7045000	0	0	255000	7045000	1122539.325	9211142.211	10000
SRID3006SIZE10000E255000N7055000	0	0	255000	7055000	1120822.258	9233444.871	10000
SRID3006SIZE10000E255000N7065000	0	0	255000	7065000	1119093.062	9255816.762	10000
SRID3006SIZE10000E255000N7075000	0	0	255000	7075000	1117351.615	9278258.368	10000
SRID3006SIZE10000E255000N7085000	0	0	255000	7085000	1115597.791	9300770.179	10000
SRID3006SIZE10000E255000N7095000	0	0	255000	7095000	1113831.464	9323352.686	10000
SRID3006SIZE10000E255000N7105000	0	0	255000	7105000	1112052.508	9346006.389	10000
SRID3006SIZE10000E255000N7115000	0	0	255000	7115000	1110260.791	9368731.791	10000
SRID3006SIZE10000E255000N7125000	0	0	255000	7125000	1108456.183	9391529.401	10000
SRID3006SIZE10000E255000N7135000	0	0	255000	7135000	1106638.55	9414399.732	10000
SRID3006SIZE10000E255000N7145000	0	0	255000	7145000	1104807.757	9437343.303	10000
SRID3006SIZE10000E255000N7155000	0	0	255000	7155000	1102963.667	9460360.639	10000
SRID3006SIZE10000E255000N7165000	0	0	255000	7165000	1101106.142	9483452.268	10000
SRID3006SIZE10000E255000N7175000	0	0	255000	7175000	1099235.039	9506618.726	10000
SRID3006SIZE10000E255000N7185000	0	0	255000	7185000	1097350.217	9529860.553	10000
SRID3006SIZE10000E255000N7195000	0	0	255000	7195000	1095451.531	9553178.295	10000
SRID3006SIZE10000E255000N7205000	0	0	255000	7205000	1093538.833	9576572.504	10000
SRID3006SIZE10000E255000N7215000	0	0	255000	7215000	1091611.975	9600043.737	10000
SRID3006SIZE10000E255000N7225000	0	0	255000	7225000	1089670.806	9623592.558	10000
SRID3006SIZE10000E255000N7235000	0	0	255000	7235000	1087715.172	9647219.535	10000
SRID3006SIZE10000E255000N7245000	0	0	255000	7245000	1085744.917	9670925.243	10000
SRID3006SIZE10000E255000N7255000	0	0	255000	7255000	1083759.885	9694710.264	10000
SRID3006SIZE10000E255000N7265000	0	0	255000	7265000	1081759.914	9718575.186	10000
SRID3006SIZE10000E255000N7275000	0	0	255000	7275000	1079744.843	9742520.601	10000
SRID3006SIZE10000E255000N7285000	0	0	255000	7285000	1077714.507	9766547.109	10000
SRID3006SIZE10000E255000N7295000	0	0	255000	7295000	1075668.739	9790655.316	10000
SRID3006SIZE10000E255000N7305000	0	0	255000	7305000	1073607.37	9814845.837	10000
SRID3006SIZE10000E255000N7315000	0	0	255000	7315000	1071530.227	9839119.288	10000
SRID3006SIZE10000E255000N7325000	0	0	255000	7325000	1069437.135	9863476.298	10000
SRID3006SIZE10000E255000N7335000	0	0	255000	7335000	1067327.918	9887917.498	10000
SRID3006SIZE10000E255000N7345000	0	0	255000	7345000	1065202.395	9912443.528	10000
SRID3006SIZE10000E255000N7355000	0	0	255000	7355000	1063060.385	9937055.035	10000
SRID3006SIZE10000E255000N7365000	0	0	255000	7365000	1060901.702	9961752.672	10000
SRID3006SIZE10000E255000N7375000	0	0	255000	7375000	1058726.157	9986537.101	10000
SRID3006SIZE10000E255000N7385000	0	0	255000	7385000	1056533.561	10011408.99	10000
SRID3006SIZE10000E255000N7395000	0	0	255000	7395000	1054323.719	10036369.01	10000
SRID3006SIZE10000E255000N7405000	0	0	255000	7405000	1052096.435	10061417.86	10000
SRID3006SIZE10000E255000N7415000	0	0	255000	7415000	1049851.509	10086556.21	10000
SRID3006SIZE10000E255000N7425000	0	0	255000	7425000	1047588.738	10111784.77	10000
SRID3006SIZE10000E255000N7435000	0	0	255000	7435000	1045307.916	10137104.24	10000
SRID3006SIZE10000E255000N7445000	0	0	255000	7445000	1043008.834	10162515.34	10000
SRID3006SIZE10000E255000N7455000	0	0	255000	7455000	1040691.28	10188018.79	10000
SRID3006SIZE10000E255000N7465000	0	0	255000	7465000	1038355.039	10213615.33	10000
SRID3006SIZE10000E255000N7475000	0	0	255000	7475000	1035999.891	10239305.68	10000
SRID3006SIZE10000E255000N7485000	0	0	255000	7485000	1033625.614	10265090.6	10000
SRID3006SIZE10000E255000N7495000	0	0	255000	7495000	1031231.982	10290970.84	10000
SRID3006SIZE10000E255000N7505000	0	0	255000	7505000	1028818.765	10316947.17	10000
SRID3006SIZE10000E255000N7515000	0	0	255000	7515000	1026385.731	10343020.36	10000
SRID3006SIZE10000E255000N7525000	0	0	255000	7525000	1023932.643	10369191.2	10000
SRID3006SIZE10000E255000N7535000	0	0	255000	7535000	1021459.26	10395460.47	10000
SRID3006SIZE10000E255000N7545000	0	0	255000	7545000	1018965.337	10421828.98	10000
SRID3006SIZE10000E255000N7555000	0	0	255000	7555000	1016450.626	10448297.53	10000
SRID3006SIZE10000E255000N7565000	0	0	255000	7565000	1013914.875	10474866.95	10000
SRID3006SIZE10000E255000N7575000	0	0	255000	7575000	1011357.827	10501538.06	10000
SRID3006SIZE10000E255000N7585000	0	0	255000	7585000	1008779.221	10528311.71	10000
SRID3006SIZE10000E255000N7595000	0	0	255000	7595000	1006178.793	10555188.74	10000
SRID3006SIZE10000E255000N7605000	0	0	255000	7605000	1003556.273	10582170.02	10000
SRID3006SIZE10000E255000N7615000	0	0	255000	7615000	1000911.387	10609256.41	10000
SRID3006SIZE10000E255000N7625000	0	0	255000	7625000	998243.8575	10636448.79	10000
SRID3006SIZE10000E255000N7635000	0	0	255000	7635000	995553.4008	10663748.06	10000
SRID3006SIZE10000E255000N7645000	0	0	255000	7645000	992839.7293	10691155.11	10000
SRID3006SIZE10000E255000N7655000	0	0	255000	7655000	990102.5507	10718670.86	10000
SRID3006SIZE10000E255000N7665000	0	0	255000	7665000	987341.5675	10746296.24	10000
SRID3006SIZE10000E255000N7675000	0	0	255000	7675000	984556.4772	10774032.17	10000
SRID3006SIZE10000E255000N7685000	0	0	255000	7685000	981746.9722	10801879.6	10000
SRID3006SIZE10000E255000N7695000	0	0	255000	7695000	978912.7397	10829839.5	10000
SRID3006SIZE10000E255000N7705000	0	0	255000	7705000	976053.4614	10857912.84	10000
SRID3006SIZE10000E255000N7715000	0	0	255000	7715000	973168.8137	10886100.59	10000
SRID3006SIZE10000E255000N7725000	0	0	255000	7725000	970258.4674	10914403.75	10000
SRID3006SIZE10000E255000N7735000	0	0	255000	7735000	967322.0873	10942823.33	10000
SRID3006SIZE10000E265000N6025000	0	0	265000	6025000	1267540.778	7230740.019	10000
SRID3006SIZE10000E265000N6035000	0	0	265000	6035000	1266662.267	7247877.086	10000
SRID3006SIZE10000E265000N6045000	0	0	265000	6045000	1265778.925	7265051.27	10000
SRID3006SIZE10000E265000N6055000	0	0	265000	6055000	1264890.714	7282262.776	10000
SRID3006SIZE10000E265000N6065000	0	0	265000	6065000	1263997.6	7299511.808	10000
SRID3006SIZE10000E265000N6075000	0	0	265000	6075000	1263099.544	7316798.572	10000
SRID3006SIZE10000E265000N6085000	0	0	265000	6085000	1262196.51	7334123.277	10000
SRID3006SIZE10000E265000N6095000	0	0	265000	6095000	1261288.46	7351486.132	10000
SRID3006SIZE10000E265000N6105000	0	0	265000	6105000	1260375.356	7368887.347	10000
SRID3006SIZE10000E265000N6115000	0	0	265000	6115000	1259457.16	7386327.137	10000
SRID3006SIZE10000E265000N6125000	0	0	265000	6125000	1258533.833	7403805.715	10000
SRID3006SIZE10000E265000N6135000	0	0	265000	6135000	1257605.336	7421323.296	10000
SRID3006SIZE10000E265000N6145000	0	0	265000	6145000	1256671.63	7438880.099	10000
SRID3006SIZE10000E265000N6155000	0	0	265000	6155000	1255732.674	7456476.343	10000
SRID3006SIZE10000E265000N6165000	0	0	265000	6165000	1254788.428	7474112.248	10000
SRID3006SIZE10000E265000N6175000	0	0	265000	6175000	1253838.852	7491788.037	10000
SRID3006SIZE10000E265000N6185000	0	0	265000	6185000	1252883.904	7509503.934	10000
SRID3006SIZE10000E265000N6195000	0	0	265000	6195000	1251923.542	7527260.166	10000
SRID3006SIZE10000E265000N6205000	0	0	265000	6205000	1250957.725	7545056.959	10000
SRID3006SIZE10000E265000N6215000	0	0	265000	6215000	1249986.41	7562894.544	10000
SRID3006SIZE10000E265000N6225000	0	0	265000	6225000	1249009.554	7580773.151	10000
SRID3006SIZE10000E265000N6235000	0	0	265000	6235000	1248027.113	7598693.013	10000
SRID3006SIZE10000E265000N6245000	0	0	265000	6245000	1247039.044	7616654.366	10000
SRID3006SIZE10000E265000N6255000	0	0	265000	6255000	1246045.302	7634657.446	10000
SRID3006SIZE10000E265000N6265000	0	0	265000	6265000	1245045.843	7652702.491	10000
SRID3006SIZE10000E265000N6275000	0	0	265000	6275000	1244040.621	7670789.743	10000
SRID3006SIZE10000E265000N6285000	0	0	265000	6285000	1243029.59	7688919.442	10000
SRID3006SIZE10000E265000N6295000	0	0	265000	6295000	1242012.704	7707091.833	10000
SRID3006SIZE10000E265000N6305000	0	0	265000	6305000	1240989.917	7725307.163	10000
SRID3006SIZE10000E265000N6315000	0	0	265000	6315000	1239961.18	7743565.678	10000
SRID3006SIZE10000E265000N6325000	0	0	265000	6325000	1238926.447	7761867.631	10000
SRID3006SIZE10000E265000N6335000	0	0	265000	6335000	1237885.668	7780213.271	10000
SRID3006SIZE10000E265000N6345000	0	0	265000	6345000	1236838.796	7798602.854	10000
SRID3006SIZE10000E265000N6355000	0	0	265000	6355000	1235785.78	7817036.635	10000
SRID3006SIZE10000E265000N6365000	0	0	265000	6365000	1234726.57	7835514.872	10000
SRID3006SIZE10000E265000N6375000	0	0	265000	6375000	1233661.117	7854037.826	10000
SRID3006SIZE10000E265000N6385000	0	0	265000	6385000	1232589.369	7872605.759	10000
SRID3006SIZE10000E265000N6395000	0	0	265000	6395000	1231511.274	7891218.935	10000
SRID3006SIZE10000E265000N6405000	0	0	265000	6405000	1230426.781	7909877.62	10000
SRID3006SIZE10000E265000N6415000	0	0	265000	6415000	1229335.836	7928582.084	10000
SRID3006SIZE10000E265000N6425000	0	0	265000	6425000	1228238.386	7947332.598	10000
SRID3006SIZE10000E265000N6435000	0	0	265000	6435000	1227134.378	7966129.434	10000
SRID3006SIZE10000E265000N6445000	0	0	265000	6445000	1226023.756	7984972.867	10000
SRID3006SIZE10000E265000N6455000	0	0	265000	6455000	1224906.466	8003863.176	10000
SRID3006SIZE10000E265000N6465000	0	0	265000	6465000	1223782.451	8022800.641	10000
SRID3006SIZE10000E265000N6475000	0	0	265000	6475000	1222651.656	8041785.543	10000
SRID3006SIZE10000E265000N6485000	0	0	265000	6485000	1221514.023	8060818.167	10000
SRID3006SIZE10000E265000N6495000	0	0	265000	6495000	1220369.495	8079898.8	10000
SRID3006SIZE10000E265000N6505000	0	0	265000	6505000	1219218.013	8099027.732	10000
SRID3006SIZE10000E265000N6515000	0	0	265000	6515000	1218059.518	8118205.254	10000
SRID3006SIZE10000E265000N6525000	0	0	265000	6525000	1216893.951	8137431.661	10000
SRID3006SIZE10000E265000N6535000	0	0	265000	6535000	1215721.25	8156707.248	10000
SRID3006SIZE10000E265000N6545000	0	0	265000	6545000	1214541.356	8176032.316	10000
SRID3006SIZE10000E265000N6555000	0	0	265000	6555000	1213354.206	8195407.166	10000
SRID3006SIZE10000E265000N6565000	0	0	265000	6565000	1212159.737	8214832.102	10000
SRID3006SIZE10000E265000N6575000	0	0	265000	6575000	1210957.887	8234307.431	10000
SRID3006SIZE10000E265000N6585000	0	0	265000	6585000	1209748.592	8253833.464	10000
SRID3006SIZE10000E265000N6595000	0	0	265000	6595000	1208531.786	8273410.511	10000
SRID3006SIZE10000E265000N6605000	0	0	265000	6605000	1207307.405	8293038.888	10000
SRID3006SIZE10000E265000N6615000	0	0	265000	6615000	1206075.381	8312718.912	10000
SRID3006SIZE10000E265000N6625000	0	0	265000	6625000	1204835.648	8332450.904	10000
SRID3006SIZE10000E265000N6635000	0	0	265000	6635000	1203588.139	8352235.186	10000
SRID3006SIZE10000E265000N6645000	0	0	265000	6645000	1202332.784	8372072.086	10000
SRID3006SIZE10000E265000N6655000	0	0	265000	6655000	1201069.514	8391961.93	10000
SRID3006SIZE10000E265000N6665000	0	0	265000	6665000	1199798.259	8411905.052	10000
SRID3006SIZE10000E265000N6675000	0	0	265000	6675000	1198518.948	8431901.785	10000
SRID3006SIZE10000E265000N6685000	0	0	265000	6685000	1197231.509	8451952.467	10000
SRID3006SIZE10000E265000N6695000	0	0	265000	6695000	1195935.868	8472057.438	10000
SRID3006SIZE10000E265000N6705000	0	0	265000	6705000	1194631.952	8492217.042	10000
SRID3006SIZE10000E265000N6715000	0	0	265000	6715000	1193319.687	8512431.626	10000
SRID3006SIZE10000E265000N6725000	0	0	265000	6725000	1191998.997	8532701.539	10000
SRID3006SIZE10000E265000N6735000	0	0	265000	6735000	1190669.806	8553027.133	10000
SRID3006SIZE10000E265000N6745000	0	0	265000	6745000	1189332.036	8573408.765	10000
SRID3006SIZE10000E265000N6755000	0	0	265000	6755000	1187985.609	8593846.794	10000
SRID3006SIZE10000E265000N6765000	0	0	265000	6765000	1186630.445	8614341.581	10000
SRID3006SIZE10000E265000N6775000	0	0	265000	6775000	1185266.465	8634893.493	10000
SRID3006SIZE10000E265000N6785000	0	0	265000	6785000	1183893.587	8655502.899	10000
SRID3006SIZE10000E265000N6795000	0	0	265000	6795000	1182511.729	8676170.17	10000
SRID3006SIZE10000E265000N6805000	0	0	265000	6805000	1181120.808	8696895.683	10000
SRID3006SIZE10000E265000N6815000	0	0	265000	6815000	1179720.738	8717679.816	10000
SRID3006SIZE10000E265000N6825000	0	0	265000	6825000	1178311.436	8738522.953	10000
SRID3006SIZE10000E265000N6835000	0	0	265000	6835000	1176892.814	8759425.478	10000
SRID3006SIZE10000E265000N6845000	0	0	265000	6845000	1175464.785	8780387.782	10000
SRID3006SIZE10000E265000N6855000	0	0	265000	6855000	1174027.261	8801410.259	10000
SRID3006SIZE10000E265000N6865000	0	0	265000	6865000	1172580.151	8822493.304	10000
SRID3006SIZE10000E265000N6875000	0	0	265000	6875000	1171123.365	8843637.319	10000
SRID3006SIZE10000E265000N6885000	0	0	265000	6885000	1169656.81	8864842.708	10000
SRID3006SIZE10000E265000N6895000	0	0	265000	6895000	1168180.393	8886109.88	10000
SRID3006SIZE10000E265000N6905000	0	0	265000	6905000	1166694.021	8907439.245	10000
SRID3006SIZE10000E265000N6915000	0	0	265000	6915000	1165197.597	8928831.221	10000
SRID3006SIZE10000E265000N6925000	0	0	265000	6925000	1163691.024	8950286.227	10000
SRID3006SIZE10000E265000N6935000	0	0	265000	6935000	1162174.204	8971804.687	10000
SRID3006SIZE10000E265000N6945000	0	0	265000	6945000	1160647.038	8993387.029	10000
SRID3006SIZE10000E265000N6955000	0	0	265000	6955000	1159109.426	9015033.684	10000
SRID3006SIZE10000E265000N6965000	0	0	265000	6965000	1157561.264	9036745.089	10000
SRID3006SIZE10000E265000N6975000	0	0	265000	6975000	1156002.45	9058521.684	10000
SRID3006SIZE10000E265000N6985000	0	0	265000	6985000	1154432.879	9080363.914	10000
SRID3006SIZE10000E265000N6995000	0	0	265000	6995000	1152852.445	9102272.228	10000
SRID3006SIZE10000E265000N7005000	0	0	265000	7005000	1151261.04	9124247.078	10000
SRID3006SIZE10000E265000N7015000	0	0	265000	7015000	1149658.556	9146288.923	10000
SRID3006SIZE10000E265000N7025000	0	0	265000	7025000	1148044.882	9168398.224	10000
SRID3006SIZE10000E265000N7035000	0	0	265000	7035000	1146419.905	9190575.449	10000
SRID3006SIZE10000E265000N7045000	0	0	265000	7045000	1144783.514	9212821.068	10000
SRID3006SIZE10000E265000N7055000	0	0	265000	7055000	1143135.592	9235135.558	10000
SRID3006SIZE10000E265000N7065000	0	0	265000	7065000	1141476.024	9257519.399	10000
SRID3006SIZE10000E265000N7075000	0	0	265000	7075000	1139804.691	9279973.076	10000
SRID3006SIZE10000E265000N7085000	0	0	265000	7085000	1138121.474	9302497.08	10000
SRID3006SIZE10000E265000N7095000	0	0	265000	7095000	1136426.251	9325091.905	10000
SRID3006SIZE10000E265000N7105000	0	0	265000	7105000	1134718.9	9347758.053	10000
SRID3006SIZE10000E265000N7115000	0	0	265000	7115000	1132999.296	9370496.028	10000
SRID3006SIZE10000E265000N7125000	0	0	265000	7125000	1131267.312	9393306.34	10000
SRID3006SIZE10000E265000N7135000	0	0	265000	7135000	1129522.821	9416189.505	10000
SRID3006SIZE10000E265000N7145000	0	0	265000	7145000	1127765.692	9439146.043	10000
SRID3006SIZE10000E265000N7155000	0	0	265000	7155000	1125995.794	9462176.481	10000
SRID3006SIZE10000E265000N7165000	0	0	265000	7165000	1124212.994	9485281.35	10000
SRID3006SIZE10000E265000N7175000	0	0	265000	7175000	1122417.155	9508461.187	10000
SRID3006SIZE10000E265000N7185000	0	0	265000	7185000	1120608.141	9531716.534	10000
SRID3006SIZE10000E265000N7195000	0	0	265000	7195000	1118785.813	9555047.939	10000
SRID3006SIZE10000E265000N7205000	0	0	265000	7205000	1116950.029	9578455.956	10000
SRID3006SIZE10000E265000N7215000	0	0	265000	7215000	1115100.646	9601941.145	10000
SRID3006SIZE10000E265000N7225000	0	0	265000	7225000	1113237.519	9625504.069	10000
SRID3006SIZE10000E265000N7235000	0	0	265000	7235000	1111360.501	9649145.302	10000
SRID3006SIZE10000E265000N7245000	0	0	265000	7245000	1109469.441	9672865.42	10000
SRID3006SIZE10000E265000N7255000	0	0	265000	7255000	1107564.189	9696665.007	10000
SRID3006SIZE10000E265000N7265000	0	0	265000	7265000	1105644.59	9720544.651	10000
SRID3006SIZE10000E265000N7275000	0	0	265000	7275000	1103710.489	9744504.949	10000
SRID3006SIZE10000E265000N7285000	0	0	265000	7285000	1101761.727	9768546.504	10000
SRID3006SIZE10000E265000N7295000	0	0	265000	7295000	1099798.144	9792669.923	10000
SRID3006SIZE10000E265000N7305000	0	0	265000	7305000	1097819.577	9816875.822	10000
SRID3006SIZE10000E265000N7315000	0	0	265000	7315000	1095825.86	9841164.822	10000
SRID3006SIZE10000E265000N7325000	0	0	265000	7325000	1093816.825	9865537.553	10000
SRID3006SIZE10000E265000N7335000	0	0	265000	7335000	1091792.302	9889994.649	10000
SRID3006SIZE10000E265000N7345000	0	0	265000	7345000	1089752.119	9914536.753	10000
SRID3006SIZE10000E265000N7355000	0	0	265000	7355000	1087696.099	9939164.514	10000
SRID3006SIZE10000E265000N7365000	0	0	265000	7365000	1085624.066	9963878.588	10000
SRID3006SIZE10000E265000N7375000	0	0	265000	7375000	1083535.837	9988679.64	10000
SRID3006SIZE10000E265000N7385000	0	0	265000	7385000	1081431.229	10013568.34	10000
SRID3006SIZE10000E265000N7395000	0	0	265000	7395000	1079310.057	10038545.37	10000
SRID3006SIZE10000E265000N7405000	0	0	265000	7405000	1077172.131	10063611.41	10000
SRID3006SIZE10000E265000N7415000	0	0	265000	7415000	1075017.259	10088767.15	10000
SRID3006SIZE10000E265000N7425000	0	0	265000	7425000	1072845.247	10114013.31	10000
SRID3006SIZE10000E265000N7435000	0	0	265000	7435000	1070655.895	10139350.58	10000
SRID3006SIZE10000E265000N7445000	0	0	265000	7445000	1068449.004	10164779.69	10000
SRID3006SIZE10000E265000N7455000	0	0	265000	7455000	1066224.368	10190301.35	10000
SRID3006SIZE10000E265000N7465000	0	0	265000	7465000	1063981.782	10215916.31	10000
SRID3006SIZE10000E265000N7475000	0	0	265000	7475000	1061721.033	10241625.31	10000
SRID3006SIZE10000E265000N7485000	0	0	265000	7485000	1059441.909	10267429.09	10000
SRID3006SIZE10000E265000N7495000	0	0	265000	7495000	1057144.192	10293328.43	10000
SRID3006SIZE10000E265000N7505000	0	0	265000	7505000	1054827.662	10319324.07	10000
SRID3006SIZE10000E265000N7515000	0	0	265000	7515000	1052492.093	10345416.81	10000
SRID3006SIZE10000E265000N7525000	0	0	265000	7525000	1050137.26	10371607.42	10000
SRID3006SIZE10000E265000N7535000	0	0	265000	7535000	1047762.929	10397896.71	10000
SRID3006SIZE10000E265000N7545000	0	0	265000	7545000	1045368.866	10424285.48	10000
SRID3006SIZE10000E265000N7555000	0	0	265000	7555000	1042954.833	10450774.53	10000
SRID3006SIZE10000E265000N7565000	0	0	265000	7565000	1040520.586	10477364.7	10000
SRID3006SIZE10000E265000N7575000	0	0	265000	7575000	1038065.878	10504056.83	10000
SRID3006SIZE10000E265000N7585000	0	0	265000	7585000	1035590.46	10530851.74	10000
SRID3006SIZE10000E265000N7595000	0	0	265000	7595000	1033094.075	10557750.3	10000
SRID3006SIZE10000E265000N7605000	0	0	265000	7605000	1030576.465	10584753.37	10000
SRID3006SIZE10000E265000N7615000	0	0	265000	7615000	1028037.367	10611861.82	10000
SRID3006SIZE10000E265000N7625000	0	0	265000	7625000	1025476.513	10639076.55	10000
SRID3006SIZE10000E265000N7635000	0	0	265000	7635000	1022893.63	10666398.43	10000
SRID3006SIZE10000E265000N7645000	0	0	265000	7645000	1020288.443	10693828.39	10000
SRID3006SIZE10000E265000N7655000	0	0	265000	7655000	1017660.669	10721367.33	10000
SRID3006SIZE10000E265000N7665000	0	0	265000	7665000	1015010.023	10749016.19	10000
SRID3006SIZE10000E265000N7675000	0	0	265000	7675000	1012336.213	10776775.91	10000
SRID3006SIZE10000E265000N7685000	0	0	265000	7685000	1009638.944	10804647.44	10000
SRID3006SIZE10000E265000N7695000	0	0	265000	7695000	1006917.915	10832631.74	10000
SRID3006SIZE10000E265000N7705000	0	0	265000	7705000	1004172.819	10860729.79	10000
SRID3006SIZE10000E265000N7715000	0	0	265000	7715000	1001403.345	10888942.58	10000
SRID3006SIZE10000E265000N7725000	0	0	265000	7725000	998609.177	10917271.1	10000
SRID3006SIZE10000E265000N7735000	0	0	265000	7735000	995789.9917	10945716.38	10000
SRID3006SIZE10000E275000N6025000	0	0	275000	6025000	1284622.557	7231599.585	10000
SRID3006SIZE10000E275000N6035000	0	0	275000	6035000	1283781.167	7248741.367	10000
SRID3006SIZE10000E275000N6045000	0	0	275000	6045000	1282935.148	7265920.302	10000
SRID3006SIZE10000E275000N6055000	0	0	275000	6055000	1282084.465	7283136.593	10000
SRID3006SIZE10000E275000N6065000	0	0	275000	6065000	1281229.083	7300390.446	10000
SRID3006SIZE10000E275000N6075000	0	0	275000	6075000	1280368.968	7317682.068	10000
SRID3006SIZE10000E275000N6085000	0	0	275000	6085000	1279504.084	7335011.668	10000
SRID3006SIZE10000E275000N6095000	0	0	275000	6095000	1278634.395	7352379.454	10000
SRID3006SIZE10000E275000N6105000	0	0	275000	6105000	1277759.864	7369785.638	10000
SRID3006SIZE10000E275000N6115000	0	0	275000	6115000	1276880.454	7387230.434	10000
SRID3006SIZE10000E275000N6125000	0	0	275000	6125000	1275996.129	7404714.056	10000
SRID3006SIZE10000E275000N6135000	0	0	275000	6135000	1275106.851	7422236.72	10000
SRID3006SIZE10000E275000N6145000	0	0	275000	6145000	1274212.582	7439798.645	10000
SRID3006SIZE10000E275000N6155000	0	0	275000	6155000	1273313.284	7457400.05	10000
SRID3006SIZE10000E275000N6165000	0	0	275000	6165000	1272408.918	7475041.156	10000
SRID3006SIZE10000E275000N6175000	0	0	275000	6175000	1271499.445	7492722.186	10000
SRID3006SIZE10000E275000N6185000	0	0	275000	6185000	1270584.826	7510443.365	10000
SRID3006SIZE10000E275000N6195000	0	0	275000	6195000	1269665.02	7528204.919	10000
SRID3006SIZE10000E275000N6205000	0	0	275000	6205000	1268739.988	7546007.076	10000
SRID3006SIZE10000E275000N6215000	0	0	275000	6215000	1267809.688	7563850.067	10000
SRID3006SIZE10000E275000N6225000	0	0	275000	6225000	1266874.08	7581734.122	10000
SRID3006SIZE10000E275000N6235000	0	0	275000	6235000	1265933.121	7599659.476	10000
SRID3006SIZE10000E275000N6245000	0	0	275000	6245000	1264986.77	7617626.363	10000
SRID3006SIZE10000E275000N6255000	0	0	275000	6255000	1264034.984	7635635.02	10000
SRID3006SIZE10000E275000N6265000	0	0	275000	6265000	1263077.721	7653685.687	10000
SRID3006SIZE10000E275000N6275000	0	0	275000	6275000	1262114.936	7671778.605	10000
SRID3006SIZE10000E275000N6285000	0	0	275000	6285000	1261146.586	7689914.016	10000
SRID3006SIZE10000E275000N6295000	0	0	275000	6295000	1260172.627	7708092.164	10000
SRID3006SIZE10000E275000N6305000	0	0	275000	6305000	1259193.013	7726313.297	10000
SRID3006SIZE10000E275000N6315000	0	0	275000	6315000	1258207.7	7744577.663	10000
SRID3006SIZE10000E275000N6325000	0	0	275000	6325000	1257216.641	7762885.512	10000
SRID3006SIZE10000E275000N6335000	0	0	275000	6335000	1256219.79	7781237.096	10000
SRID3006SIZE10000E275000N6345000	0	0	275000	6345000	1255217.1	7799632.672	10000
SRID3006SIZE10000E275000N6355000	0	0	275000	6355000	1254208.525	7818072.494	10000
SRID3006SIZE10000E275000N6365000	0	0	275000	6365000	1253194.015	7836556.822	10000
SRID3006SIZE10000E275000N6375000	0	0	275000	6375000	1252173.523	7855085.916	10000
SRID3006SIZE10000E275000N6385000	0	0	275000	6385000	1251147	7873660.039	10000
SRID3006SIZE10000E275000N6395000	0	0	275000	6395000	1250114.397	7892279.456	10000
SRID3006SIZE10000E275000N6405000	0	0	275000	6405000	1249075.662	7910944.434	10000
SRID3006SIZE10000E275000N6415000	0	0	275000	6415000	1248030.747	7929655.242	10000
SRID3006SIZE10000E275000N6425000	0	0	275000	6425000	1246979.599	7948412.153	10000
SRID3006SIZE10000E275000N6435000	0	0	275000	6435000	1245922.167	7967215.439	10000
SRID3006SIZE10000E275000N6445000	0	0	275000	6445000	1244858.398	7986065.376	10000
SRID3006SIZE10000E275000N6455000	0	0	275000	6455000	1243788.24	8004962.243	10000
SRID3006SIZE10000E275000N6465000	0	0	275000	6465000	1242711.639	8023906.321	10000
SRID3006SIZE10000E275000N6475000	1	141	275000	6475000	1241628.542	8042897.892	10000
SRID3006SIZE10000E275000N6485000	0	0	275000	6485000	1240538.892	8061937.241	10000
SRID3006SIZE10000E275000N6495000	1	1	275000	6495000	1239442.636	8081024.656	10000
SRID3006SIZE10000E275000N6505000	0	0	275000	6505000	1238339.717	8100160.426	10000
SRID3006SIZE10000E275000N6515000	0	0	275000	6515000	1237230.079	8119344.846	10000
SRID3006SIZE10000E275000N6525000	0	0	275000	6525000	1236113.664	8138578.208	10000
SRID3006SIZE10000E275000N6535000	0	0	275000	6535000	1234990.415	8157860.811	10000
SRID3006SIZE10000E275000N6545000	0	0	275000	6545000	1233860.272	8177192.955	10000
SRID3006SIZE10000E275000N6555000	0	0	275000	6555000	1232723.177	8196574.941	10000
SRID3006SIZE10000E275000N6565000	0	0	275000	6565000	1231579.07	8216007.075	10000
SRID3006SIZE10000E275000N6575000	0	0	275000	6575000	1230427.89	8235489.665	10000
SRID3006SIZE10000E275000N6585000	0	0	275000	6585000	1229269.575	8255023.021	10000
SRID3006SIZE10000E275000N6595000	0	0	275000	6595000	1228104.064	8274607.455	10000
SRID3006SIZE10000E275000N6605000	0	0	275000	6605000	1226931.295	8294243.284	10000
SRID3006SIZE10000E275000N6615000	0	0	275000	6615000	1225751.202	8313930.825	10000
SRID3006SIZE10000E275000N6625000	0	0	275000	6625000	1224563.723	8333670.4	10000
SRID3006SIZE10000E275000N6635000	0	0	275000	6635000	1223368.792	8353462.332	10000
SRID3006SIZE10000E275000N6645000	0	0	275000	6645000	1222166.343	8373306.949	10000
SRID3006SIZE10000E275000N6655000	0	0	275000	6655000	1220956.31	8393204.579	10000
SRID3006SIZE10000E275000N6665000	0	0	275000	6665000	1219738.625	8413155.556	10000
SRID3006SIZE10000E275000N6675000	0	0	275000	6675000	1218513.221	8433160.214	10000
SRID3006SIZE10000E275000N6685000	0	0	275000	6685000	1217280.028	8453218.892	10000
SRID3006SIZE10000E275000N6695000	0	0	275000	6695000	1216038.976	8473331.931	10000
SRID3006SIZE10000E275000N6705000	0	0	275000	6705000	1214789.994	8493499.676	10000
SRID3006SIZE10000E275000N6715000	0	0	275000	6715000	1213533.012	8513722.473	10000
SRID3006SIZE10000E275000N6725000	0	0	275000	6725000	1212267.957	8534000.674	10000
SRID3006SIZE10000E275000N6735000	0	0	275000	6735000	1210994.755	8554334.632	10000
SRID3006SIZE10000E275000N6745000	0	0	275000	6745000	1209713.332	8574724.704	10000
SRID3006SIZE10000E275000N6755000	0	0	275000	6755000	1208423.613	8595171.25	10000
SRID3006SIZE10000E275000N6765000	0	0	275000	6765000	1207125.523	8615674.633	10000
SRID3006SIZE10000E275000N6775000	0	0	275000	6775000	1205818.983	8636235.219	10000
SRID3006SIZE10000E275000N6785000	0	0	275000	6785000	1204503.917	8656853.379	10000
SRID3006SIZE10000E275000N6795000	0	0	275000	6795000	1203180.246	8677529.485	10000
SRID3006SIZE10000E275000N6805000	0	0	275000	6805000	1201847.889	8698263.916	10000
SRID3006SIZE10000E275000N6815000	0	0	275000	6815000	1200506.766	8719057.049	10000
SRID3006SIZE10000E275000N6825000	0	0	275000	6825000	1199156.794	8739909.27	10000
SRID3006SIZE10000E275000N6835000	0	0	275000	6835000	1197797.892	8760820.965	10000
SRID3006SIZE10000E275000N6845000	0	0	275000	6845000	1196429.975	8781792.526	10000
SRID3006SIZE10000E275000N6855000	0	0	275000	6855000	1195052.957	8802824.346	10000
SRID3006SIZE10000E275000N6865000	0	0	275000	6865000	1193666.754	8823916.823	10000
SRID3006SIZE10000E275000N6875000	0	0	275000	6875000	1192271.278	8845070.36	10000
SRID3006SIZE10000E275000N6885000	0	0	275000	6885000	1190866.439	8866285.361	10000
SRID3006SIZE10000E275000N6895000	0	0	275000	6895000	1189452.151	8887562.237	10000
SRID3006SIZE10000E275000N6905000	0	0	275000	6905000	1188028.32	8908901.4	10000
SRID3006SIZE10000E275000N6915000	0	0	275000	6915000	1186594.857	8930303.267	10000
SRID3006SIZE10000E275000N6925000	0	0	275000	6925000	1185151.667	8951768.26	10000
SRID3006SIZE10000E275000N6935000	0	0	275000	6935000	1183698.657	8973296.804	10000
SRID3006SIZE10000E275000N6945000	0	0	275000	6945000	1182235.732	8994889.327	10000
SRID3006SIZE10000E275000N6955000	0	0	275000	6955000	1180762.794	9016546.263	10000
SRID3006SIZE10000E275000N6965000	0	0	275000	6965000	1179279.746	9038268.05	10000
SRID3006SIZE10000E275000N6975000	0	0	275000	6975000	1177786.49	9060055.129	10000
SRID3006SIZE10000E275000N6985000	0	0	275000	6985000	1176282.924	9081907.946	10000
SRID3006SIZE10000E275000N6995000	0	0	275000	6995000	1174768.946	9103826.951	10000
SRID3006SIZE10000E275000N7005000	0	0	275000	7005000	1173244.454	9125812.599	10000
SRID3006SIZE10000E275000N7015000	0	0	275000	7015000	1171709.343	9147865.348	10000
SRID3006SIZE10000E275000N7025000	0	0	275000	7025000	1170163.507	9169985.664	10000
SRID3006SIZE10000E275000N7035000	0	0	275000	7035000	1168606.839	9192174.012	10000
SRID3006SIZE10000E275000N7045000	0	0	275000	7045000	1167039.231	9214430.867	10000
SRID3006SIZE10000E275000N7055000	0	0	275000	7055000	1165460.571	9236756.706	10000
SRID3006SIZE10000E275000N7065000	0	0	275000	7065000	1163870.749	9259152.011	10000
SRID3006SIZE10000E275000N7075000	0	0	275000	7075000	1162269.65	9281617.268	10000
SRID3006SIZE10000E275000N7085000	0	0	275000	7085000	1160657.161	9304152.971	10000
SRID3006SIZE10000E275000N7095000	0	0	275000	7095000	1159033.165	9326759.614	10000
SRID3006SIZE10000E275000N7105000	0	0	275000	7105000	1157397.544	9349437.701	10000
SRID3006SIZE10000E275000N7115000	0	0	275000	7115000	1155750.178	9372187.738	10000
SRID3006SIZE10000E275000N7125000	0	0	275000	7125000	1154090.947	9395010.237	10000
SRID3006SIZE10000E275000N7135000	0	0	275000	7135000	1152419.727	9417905.715	10000
SRID3006SIZE10000E275000N7145000	0	0	275000	7145000	1150736.394	9440874.695	10000
SRID3006SIZE10000E275000N7155000	0	0	275000	7155000	1149040.821	9463917.704	10000
SRID3006SIZE10000E275000N7165000	0	0	275000	7165000	1147332.881	9487035.276	10000
SRID3006SIZE10000E275000N7175000	0	0	275000	7175000	1145612.444	9510227.949	10000
SRID3006SIZE10000E275000N7185000	0	0	275000	7185000	1143879.378	9533496.268	10000
SRID3006SIZE10000E275000N7195000	0	0	275000	7195000	1142133.549	9556840.782	10000
SRID3006SIZE10000E275000N7205000	0	0	275000	7205000	1140374.821	9580262.048	10000
SRID3006SIZE10000E275000N7215000	0	0	275000	7215000	1138603.059	9603760.626	10000
SRID3006SIZE10000E275000N7225000	0	0	275000	7225000	1136818.121	9627337.084	10000
SRID3006SIZE10000E275000N7235000	0	0	275000	7235000	1135019.868	9650991.995	10000
SRID3006SIZE10000E275000N7245000	0	0	275000	7245000	1133208.155	9674725.939	10000
SRID3006SIZE10000E275000N7255000	0	0	275000	7255000	1131382.837	9698539.501	10000
SRID3006SIZE10000E275000N7265000	0	0	275000	7265000	1129543.766	9722433.272	10000
SRID3006SIZE10000E275000N7275000	0	0	275000	7275000	1127690.793	9746407.852	10000
SRID3006SIZE10000E275000N7285000	0	0	275000	7285000	1125823.766	9770463.844	10000
SRID3006SIZE10000E275000N7295000	0	0	275000	7295000	1123942.531	9794601.859	10000
SRID3006SIZE10000E275000N7305000	0	0	275000	7305000	1122046.931	9818822.515	10000
SRID3006SIZE10000E275000N7315000	0	0	275000	7315000	1120136.807	9843126.435	10000
SRID3006SIZE10000E275000N7325000	0	0	275000	7325000	1118212	9867514.251	10000
SRID3006SIZE10000E275000N7335000	0	0	275000	7335000	1116272.345	9891986.601	10000
SRID3006SIZE10000E275000N7345000	0	0	275000	7345000	1114317.676	9916544.129	10000
SRID3006SIZE10000E275000N7355000	0	0	275000	7355000	1112347.825	9941187.488	10000
SRID3006SIZE10000E275000N7365000	0	0	275000	7365000	1110362.621	9965917.336	10000
SRID3006SIZE10000E275000N7375000	0	0	275000	7375000	1108361.891	9990734.34	10000
SRID3006SIZE10000E275000N7385000	0	0	275000	7385000	1106345.459	10015639.17	10000
SRID3006SIZE10000E275000N7395000	0	0	275000	7395000	1104313.145	10040632.52	10000
SRID3006SIZE10000E275000N7405000	0	0	275000	7405000	1102264.769	10065715.06	10000
SRID3006SIZE10000E275000N7415000	0	0	275000	7415000	1100200.147	10090887.5	10000
SRID3006SIZE10000E275000N7425000	0	0	275000	7425000	1098119.09	10116150.54	10000
SRID3006SIZE10000E275000N7435000	0	0	275000	7435000	1096021.41	10141504.89	10000
SRID3006SIZE10000E275000N7445000	0	0	275000	7445000	1093906.912	10166951.28	10000
SRID3006SIZE10000E275000N7455000	0	0	275000	7455000	1091775.403	10192490.42	10000
SRID3006SIZE10000E275000N7465000	0	0	275000	7465000	1089626.681	10218123.07	10000
SRID3006SIZE10000E275000N7475000	0	0	275000	7475000	1087460.546	10243849.96	10000
SRID3006SIZE10000E275000N7485000	0	0	275000	7485000	1085276.792	10269671.85	10000
SRID3006SIZE10000E275000N7495000	0	0	275000	7495000	1083075.211	10295589.5	10000
SRID3006SIZE10000E275000N7505000	0	0	275000	7505000	1080855.59	10321603.68	10000
SRID3006SIZE10000E275000N7515000	0	0	275000	7515000	1078617.715	10347715.18	10000
SRID3006SIZE10000E275000N7525000	0	0	275000	7525000	1076361.368	10373924.78	10000
SRID3006SIZE10000E275000N7535000	0	0	275000	7535000	1074086.325	10400233.28	10000
SRID3006SIZE10000E275000N7545000	0	0	275000	7545000	1071792.361	10426641.49	10000
SRID3006SIZE10000E275000N7555000	0	0	275000	7555000	1069479.248	10453150.23	10000
SRID3006SIZE10000E275000N7565000	0	0	275000	7565000	1067146.751	10479760.32	10000
SRID3006SIZE10000E275000N7575000	0	0	275000	7575000	1064794.634	10506472.6	10000
SRID3006SIZE10000E275000N7585000	0	0	275000	7585000	1062422.657	10533287.93	10000
SRID3006SIZE10000E275000N7595000	0	0	275000	7595000	1060030.575	10560207.15	10000
SRID3006SIZE10000E275000N7605000	0	0	275000	7605000	1057618.139	10587231.14	10000
SRID3006SIZE10000E275000N7615000	0	0	275000	7615000	1055185.096	10614360.77	10000
SRID3006SIZE10000E275000N7625000	0	0	275000	7625000	1052731.189	10641596.94	10000
SRID3006SIZE10000E275000N7635000	0	0	275000	7635000	1050256.158	10668940.54	10000
SRID3006SIZE10000E275000N7645000	0	0	275000	7645000	1047759.735	10696392.48	10000
SRID3006SIZE10000E275000N7655000	0	0	275000	7655000	1045241.652	10723953.69	10000
SRID3006SIZE10000E275000N7665000	0	0	275000	7665000	1042701.634	10751625.1	10000
SRID3006SIZE10000E275000N7675000	0	0	275000	7675000	1040139.4	10779407.66	10000
SRID3006SIZE10000E275000N7685000	0	0	275000	7685000	1037554.668	10807302.31	10000
SRID3006SIZE10000E275000N7695000	0	0	275000	7695000	1034947.147	10835310.04	10000
SRID3006SIZE10000E275000N7705000	0	0	275000	7705000	1032316.545	10863431.82	10000
SRID3006SIZE10000E275000N7715000	0	0	275000	7715000	1029662.562	10891668.64	10000
SRID3006SIZE10000E275000N7725000	0	0	275000	7725000	1026984.894	10920021.51	10000
SRID3006SIZE10000E275000N7735000	0	0	275000	7735000	1024283.231	10948491.45	10000
SRID3006SIZE10000E285000N6025000	0	0	285000	6025000	1301708.932	7232422.029	10000
SRID3006SIZE10000E285000N6035000	0	0	285000	6035000	1300904.696	7249568.324	10000
SRID3006SIZE10000E285000N6045000	0	0	285000	6045000	1300096.034	7266751.805	10000
SRID3006SIZE10000E285000N6055000	0	0	285000	6055000	1299282.913	7283972.677	10000
SRID3006SIZE10000E285000N6065000	0	0	285000	6065000	1298465.301	7301231.145	10000
SRID3006SIZE10000E285000N6075000	0	0	285000	6075000	1297643.162	7318527.416	10000
SRID3006SIZE10000E285000N6085000	0	0	285000	6085000	1296816.464	7335861.699	10000
SRID3006SIZE10000E285000N6095000	0	0	285000	6095000	1295985.171	7353234.205	10000
SRID3006SIZE10000E285000N6105000	0	0	285000	6105000	1295149.25	7370645.144	10000
SRID3006SIZE10000E285000N6115000	0	0	285000	6115000	1294308.664	7388094.732	10000
SRID3006SIZE10000E285000N6125000	0	0	285000	6125000	1293463.378	7405583.182	10000
SRID3006SIZE10000E285000N6135000	0	0	285000	6135000	1292613.357	7423110.711	10000
SRID3006SIZE10000E285000N6145000	0	0	285000	6145000	1291758.563	7440677.538	10000
SRID3006SIZE10000E285000N6155000	0	0	285000	6155000	1290898.962	7458283.883	10000
SRID3006SIZE10000E285000N6165000	0	0	285000	6165000	1290034.515	7475929.966	10000
SRID3006SIZE10000E285000N6175000	0	0	285000	6175000	1289165.185	7493616.013	10000
SRID3006SIZE10000E285000N6185000	0	0	285000	6185000	1288290.934	7511342.247	10000
SRID3006SIZE10000E285000N6195000	0	0	285000	6195000	1287411.725	7529108.895	10000
SRID3006SIZE10000E285000N6205000	0	0	285000	6205000	1286527.518	7546916.186	10000
SRID3006SIZE10000E285000N6215000	0	0	285000	6215000	1285638.275	7564764.351	10000
SRID3006SIZE10000E285000N6225000	0	0	285000	6225000	1284743.956	7582653.621	10000
SRID3006SIZE10000E285000N6235000	0	0	285000	6235000	1283844.521	7600584.229	10000
SRID3006SIZE10000E285000N6245000	0	0	285000	6245000	1282939.931	7618556.413	10000
SRID3006SIZE10000E285000N6255000	0	0	285000	6255000	1282030.144	7636570.41	10000
SRID3006SIZE10000E285000N6265000	0	0	285000	6265000	1281115.12	7654626.458	10000
SRID3006SIZE10000E285000N6275000	0	0	285000	6275000	1280194.816	7672724.799	10000
SRID3006SIZE10000E285000N6285000	0	0	285000	6285000	1279269.191	7690865.676	10000
SRID3006SIZE10000E285000N6295000	0	0	285000	6295000	1278338.203	7709049.335	10000
SRID3006SIZE10000E285000N6305000	0	0	285000	6305000	1277401.808	7727276.023	10000
SRID3006SIZE10000E285000N6315000	0	0	285000	6315000	1276459.964	7745545.987	10000
SRID3006SIZE10000E285000N6325000	0	0	285000	6325000	1275512.626	7763859.48	10000
SRID3006SIZE10000E285000N6335000	0	0	285000	6335000	1274559.749	7782216.755	10000
SRID3006SIZE10000E285000N6345000	0	0	285000	6345000	1273601.29	7800618.066	10000
SRID3006SIZE10000E285000N6355000	0	0	285000	6355000	1272637.203	7819063.671	10000
SRID3006SIZE10000E285000N6365000	0	0	285000	6365000	1271667.442	7837553.828	10000
SRID3006SIZE10000E285000N6375000	0	0	285000	6375000	1270691.961	7856088.799	10000
SRID3006SIZE10000E285000N6385000	0	0	285000	6385000	1269710.712	7874668.847	10000
SRID3006SIZE10000E285000N6395000	0	0	285000	6395000	1268723.65	7893294.238	10000
SRID3006SIZE10000E285000N6405000	0	0	285000	6405000	1267730.725	7911965.239	10000
SRID3006SIZE10000E285000N6415000	0	0	285000	6415000	1266731.89	7930682.12	10000
SRID3006SIZE10000E285000N6425000	0	0	285000	6425000	1265727.095	7949445.154	10000
SRID3006SIZE10000E285000N6435000	0	0	285000	6435000	1264716.291	7968254.614	10000
SRID3006SIZE10000E285000N6445000	1	64	285000	6445000	1263699.429	7987110.777	10000
SRID3006SIZE10000E285000N6455000	1	1	285000	6455000	1262676.456	8006013.922	10000
SRID3006SIZE10000E285000N6465000	1	2	285000	6465000	1261647.323	8024964.329	10000
SRID3006SIZE10000E285000N6475000	1	1	285000	6475000	1260611.978	8043962.283	10000
SRID3006SIZE10000E285000N6485000	2	3	285000	6485000	1259570.368	8063008.069	10000
SRID3006SIZE10000E285000N6495000	3	6	285000	6495000	1258522.44	8082101.975	10000
SRID3006SIZE10000E285000N6505000	1	1	285000	6505000	1257468.141	8101244.293	10000
SRID3006SIZE10000E285000N6515000	1	1	285000	6515000	1256407.416	8120435.314	10000
SRID3006SIZE10000E285000N6525000	0	0	285000	6525000	1255340.212	8139675.335	10000
SRID3006SIZE10000E285000N6535000	0	0	285000	6535000	1254266.471	8158964.654	10000
SRID3006SIZE10000E285000N6545000	1	1	285000	6545000	1253186.14	8178303.57	10000
SRID3006SIZE10000E285000N6555000	0	0	285000	6555000	1252099.16	8197692.388	10000
SRID3006SIZE10000E285000N6565000	0	0	285000	6565000	1251005.474	8217131.413	10000
SRID3006SIZE10000E285000N6575000	0	0	285000	6575000	1249905.025	8236620.953	10000
SRID3006SIZE10000E285000N6585000	0	0	285000	6585000	1248797.754	8256161.319	10000
SRID3006SIZE10000E285000N6595000	0	0	285000	6595000	1247683.601	8275752.824	10000
SRID3006SIZE10000E285000N6605000	0	0	285000	6605000	1246562.507	8295395.786	10000
SRID3006SIZE10000E285000N6615000	0	0	285000	6615000	1245434.41	8315090.523	10000
SRID3006SIZE10000E285000N6625000	0	0	285000	6625000	1244299.249	8334837.357	10000
SRID3006SIZE10000E285000N6635000	0	0	285000	6635000	1243156.962	8354636.612	10000
SRID3006SIZE10000E285000N6645000	0	0	285000	6645000	1242007.486	8374488.617	10000
SRID3006SIZE10000E285000N6655000	0	0	285000	6655000	1240850.757	8394393.7	10000
SRID3006SIZE10000E285000N6665000	0	0	285000	6665000	1239686.711	8414352.196	10000
SRID3006SIZE10000E285000N6675000	0	0	285000	6675000	1238515.282	8434364.441	10000
SRID3006SIZE10000E285000N6685000	0	0	285000	6685000	1237336.405	8454430.774	10000
SRID3006SIZE10000E285000N6695000	0	0	285000	6695000	1236150.012	8474551.536	10000
SRID3006SIZE10000E285000N6705000	0	0	285000	6705000	1234956.036	8494727.074	10000
SRID3006SIZE10000E285000N6715000	0	0	285000	6715000	1233754.409	8514957.735	10000
SRID3006SIZE10000E285000N6725000	0	0	285000	6725000	1232545.062	8535243.87	10000
SRID3006SIZE10000E285000N6735000	0	0	285000	6735000	1231327.923	8555585.835	10000
SRID3006SIZE10000E285000N6745000	0	0	285000	6745000	1230102.923	8575983.986	10000
SRID3006SIZE10000E285000N6755000	0	0	285000	6755000	1228869.989	8596438.685	10000
SRID3006SIZE10000E285000N6765000	0	0	285000	6765000	1227629.048	8616950.297	10000
SRID3006SIZE10000E285000N6775000	0	0	285000	6775000	1226380.028	8637519.187	10000
SRID3006SIZE10000E285000N6785000	0	0	285000	6785000	1225122.853	8658145.728	10000
SRID3006SIZE10000E285000N6795000	0	0	285000	6795000	1223857.448	8678830.293	10000
SRID3006SIZE10000E285000N6805000	0	0	285000	6805000	1222583.736	8699573.26	10000
SRID3006SIZE10000E285000N6815000	0	0	285000	6815000	1221301.641	8720375.011	10000
SRID3006SIZE10000E285000N6825000	0	0	285000	6825000	1220011.083	8741235.929	10000
SRID3006SIZE10000E285000N6835000	0	0	285000	6835000	1218711.984	8762156.403	10000
SRID3006SIZE10000E285000N6845000	0	0	285000	6845000	1217404.263	8783136.825	10000
SRID3006SIZE10000E285000N6855000	0	0	285000	6855000	1216087.839	8804177.59	10000
SRID3006SIZE10000E285000N6865000	0	0	285000	6865000	1214762.629	8825279.098	10000
SRID3006SIZE10000E285000N6875000	0	0	285000	6875000	1213428.551	8846441.75	10000
SRID3006SIZE10000E285000N6885000	0	0	285000	6885000	1212085.519	8867665.954	10000
SRID3006SIZE10000E285000N6895000	0	0	285000	6895000	1210733.448	8888952.121	10000
SRID3006SIZE10000E285000N6905000	0	0	285000	6905000	1209372.252	8910300.664	10000
SRID3006SIZE10000E285000N6915000	0	0	285000	6915000	1208001.842	8931712.002	10000
SRID3006SIZE10000E285000N6925000	0	0	285000	6925000	1206622.129	8953186.556	10000
SRID3006SIZE10000E285000N6935000	0	0	285000	6935000	1205233.024	8974724.754	10000
SRID3006SIZE10000E285000N6945000	0	0	285000	6945000	1203834.436	8996327.026	10000
SRID3006SIZE10000E285000N6955000	0	0	285000	6955000	1202426.271	9017993.806	10000
SRID3006SIZE10000E285000N6965000	0	0	285000	6965000	1201008.437	9039725.533	10000
SRID3006SIZE10000E285000N6975000	0	0	285000	6975000	1199580.838	9061522.649	10000
SRID3006SIZE10000E285000N6985000	0	0	285000	6985000	1198143.378	9083385.602	10000
SRID3006SIZE10000E285000N6995000	0	0	285000	6995000	1196695.96	9105314.844	10000
SRID3006SIZE10000E285000N7005000	0	0	285000	7005000	1195238.485	9127310.83	10000
SRID3006SIZE10000E285000N7015000	0	0	285000	7015000	1193770.854	9149374.021	10000
SRID3006SIZE10000E285000N7025000	0	0	285000	7025000	1192292.964	9171504.882	10000
SRID3006SIZE10000E285000N7035000	0	0	285000	7035000	1190804.713	9193703.882	10000
SRID3006SIZE10000E285000N7045000	0	0	285000	7045000	1189305.997	9215971.495	10000
SRID3006SIZE10000E285000N7055000	0	0	285000	7055000	1187796.711	9238308.201	10000
SRID3006SIZE10000E285000N7065000	0	0	285000	7065000	1186276.748	9260714.483	10000
SRID3006SIZE10000E285000N7075000	0	0	285000	7075000	1184745.998	9283190.829	10000
SRID3006SIZE10000E285000N7085000	0	0	285000	7085000	1183204.353	9305737.732	10000
SRID3006SIZE10000E285000N7095000	0	0	285000	7095000	1181651.702	9328355.692	10000
SRID3006SIZE10000E285000N7105000	0	0	285000	7105000	1180087.93	9351045.211	10000
SRID3006SIZE10000E285000N7115000	0	0	285000	7115000	1178512.924	9373806.798	10000
SRID3006SIZE10000E285000N7125000	0	0	285000	7125000	1176926.568	9396640.967	10000
SRID3006SIZE10000E285000N7135000	0	0	285000	7135000	1175328.744	9419548.235	10000
SRID3006SIZE10000E285000N7145000	0	0	285000	7145000	1173719.333	9442529.129	10000
SRID3006SIZE10000E285000N7155000	0	0	285000	7155000	1172098.214	9465584.175	10000
SRID3006SIZE10000E285000N7165000	0	0	285000	7165000	1170465.265	9488713.911	10000
SRID3006SIZE10000E285000N7175000	0	0	285000	7175000	1168820.36	9511918.876	10000
SRID3006SIZE10000E285000N7185000	0	0	285000	7185000	1167163.375	9535199.617	10000
SRID3006SIZE10000E285000N7195000	0	0	285000	7195000	1165494.18	9558556.685	10000
SRID3006SIZE10000E285000N7205000	0	0	285000	7205000	1163812.647	9581990.637	10000
SRID3006SIZE10000E285000N7215000	0	0	285000	7215000	1162118.644	9605502.037	10000
SRID3006SIZE10000E285000N7225000	0	0	285000	7225000	1160412.038	9629091.455	10000
SRID3006SIZE10000E285000N7235000	0	0	285000	7235000	1158692.693	9652759.465	10000
SRID3006SIZE10000E285000N7245000	0	0	285000	7245000	1156960.471	9676506.649	10000
SRID3006SIZE10000E285000N7255000	0	0	285000	7255000	1155215.235	9700333.595	10000
SRID3006SIZE10000E285000N7265000	0	0	285000	7265000	1153456.842	9724240.896	10000
SRID3006SIZE10000E285000N7275000	0	0	285000	7275000	1151685.149	9748229.152	10000
SRID3006SIZE10000E285000N7285000	0	0	285000	7285000	1149900.01	9772298.97	10000
SRID3006SIZE10000E285000N7295000	0	0	285000	7295000	1148101.279	9796450.964	10000
SRID3006SIZE10000E285000N7305000	0	0	285000	7305000	1146288.805	9820685.752	10000
SRID3006SIZE10000E285000N7315000	0	0	285000	7315000	1144462.437	9845003.961	10000
SRID3006SIZE10000E285000N7325000	0	0	285000	7325000	1142622.02	9869406.225	10000
SRID3006SIZE10000E285000N7335000	0	0	285000	7335000	1140767.397	9893893.184	10000
SRID3006SIZE10000E285000N7345000	0	0	285000	7345000	1138898.411	9918465.485	10000
SRID3006SIZE10000E285000N7355000	0	0	285000	7355000	1137014.9	9943123.782	10000
SRID3006SIZE10000E285000N7365000	0	0	285000	7365000	1135116.7	9967868.737	10000
SRID3006SIZE10000E285000N7375000	0	0	285000	7375000	1133203.645	9992701.018	10000
SRID3006SIZE10000E285000N7385000	0	0	285000	7385000	1131275.566	10017621.3	10000
SRID3006SIZE10000E285000N7395000	0	0	285000	7395000	1129332.293	10042630.27	10000
SRID3006SIZE10000E285000N7405000	0	0	285000	7405000	1127373.651	10067728.62	10000
SRID3006SIZE10000E285000N7415000	0	0	285000	7415000	1125399.465	10092917.05	10000
SRID3006SIZE10000E285000N7425000	0	0	285000	7425000	1123409.554	10118196.26	10000
SRID3006SIZE10000E285000N7435000	0	0	285000	7435000	1121403.738	10143566.98	10000
SRID3006SIZE10000E285000N7445000	0	0	285000	7445000	1119381.83	10169029.91	10000
SRID3006SIZE10000E285000N7455000	0	0	285000	7455000	1117343.645	10194585.81	10000
SRID3006SIZE10000E285000N7465000	0	0	285000	7465000	1115288.991	10220235.39	10000
SRID3006SIZE10000E285000N7475000	0	0	285000	7475000	1113217.674	10245979.42	10000
SRID3006SIZE10000E285000N7485000	0	0	285000	7485000	1111129.499	10271818.65	10000
SRID3006SIZE10000E285000N7495000	0	0	285000	7495000	1109024.265	10297753.85	10000
SRID3006SIZE10000E285000N7505000	0	0	285000	7505000	1106901.769	10323785.79	10000
SRID3006SIZE10000E285000N7515000	0	0	285000	7515000	1104761.806	10349915.26	10000
SRID3006SIZE10000E285000N7525000	0	0	285000	7525000	1102604.166	10376143.04	10000
SRID3006SIZE10000E285000N7535000	0	0	285000	7535000	1100428.636	10402469.94	10000
SRID3006SIZE10000E285000N7545000	0	0	285000	7545000	1098235.001	10428896.78	10000
SRID3006SIZE10000E285000N7555000	0	0	285000	7555000	1096023.04	10455424.37	10000
SRID3006SIZE10000E285000N7565000	0	0	285000	7565000	1093792.531	10482053.55	10000
SRID3006SIZE10000E285000N7575000	0	0	285000	7575000	1091543.246	10508785.15	10000
SRID3006SIZE10000E285000N7585000	0	0	285000	7585000	1089274.955	10535620.03	10000
SRID3006SIZE10000E285000N7595000	0	0	285000	7595000	1086987.424	10562559.05	10000
SRID3006SIZE10000E285000N7605000	0	0	285000	7605000	1084680.414	10589603.08	10000
SRID3006SIZE10000E285000N7615000	0	0	285000	7615000	1082353.683	10616753	10000
SRID3006SIZE10000E285000N7625000	0	0	285000	7625000	1080006.985	10644009.71	10000
SRID3006SIZE10000E285000N7635000	0	0	285000	7635000	1077640.069	10671374.11	10000
SRID3006SIZE10000E285000N7645000	0	0	285000	7645000	1075252.682	10698847.12	10000
SRID3006SIZE10000E285000N7655000	0	0	285000	7655000	1072844.564	10726429.66	10000
SRID3006SIZE10000E285000N7665000	0	0	285000	7665000	1070415.453	10754122.67	10000
SRID3006SIZE10000E285000N7675000	0	0	285000	7675000	1067965.079	10781927.1	10000
SRID3006SIZE10000E285000N7685000	0	0	285000	7685000	1065493.172	10809843.92	10000
SRID3006SIZE10000E285000N7695000	0	0	285000	7695000	1062999.455	10837874.09	10000
SRID3006SIZE10000E285000N7705000	0	0	285000	7705000	1060483.645	10866018.6	10000
SRID3006SIZE10000E285000N7715000	0	0	285000	7715000	1057945.456	10894278.45	10000
SRID3006SIZE10000E285000N7725000	0	0	285000	7725000	1055384.597	10922654.65	10000
SRID3006SIZE10000E285000N7735000	0	0	285000	7735000	1052800.771	10951148.23	10000
SRID3006SIZE10000E295000N6025000	0	0	295000	6025000	1318799.699	7233207.319	10000
SRID3006SIZE10000E295000N6035000	0	0	295000	6035000	1318032.65	7250357.923	10000
SRID3006SIZE10000E295000N6045000	0	0	295000	6045000	1317261.379	7267545.746	10000
SRID3006SIZE10000E295000N6055000	0	0	295000	6055000	1316485.854	7284770.992	10000
SRID3006SIZE10000E295000N6065000	0	0	295000	6065000	1315706.044	7302033.867	10000
SRID3006SIZE10000E295000N6075000	0	0	295000	6075000	1314921.916	7319334.579	10000
SRID3006SIZE10000E295000N6085000	0	0	295000	6085000	1314133.438	7336673.336	10000
SRID3006SIZE10000E295000N6095000	0	0	295000	6095000	1313340.577	7354050.349	10000
SRID3006SIZE10000E295000N6105000	0	0	295000	6105000	1312543.3	7371465.831	10000
SRID3006SIZE10000E295000N6115000	0	0	295000	6115000	1311741.573	7388919.995	10000
SRID3006SIZE10000E295000N6125000	0	0	295000	6125000	1310935.362	7406413.056	10000
SRID3006SIZE10000E295000N6135000	0	0	295000	6135000	1310124.634	7423945.231	10000
SRID3006SIZE10000E295000N6145000	0	0	295000	6145000	1309309.353	7441516.74	10000
SRID3006SIZE10000E295000N6155000	0	0	295000	6155000	1308489.485	7459127.803	10000
SRID3006SIZE10000E295000N6165000	0	0	295000	6165000	1307664.994	7476778.641	10000
SRID3006SIZE10000E295000N6175000	0	0	295000	6175000	1306835.845	7494469.478	10000
SRID3006SIZE10000E295000N6185000	0	0	295000	6185000	1306002.001	7512200.54	10000
SRID3006SIZE10000E295000N6195000	0	0	295000	6195000	1305163.426	7529972.054	10000
SRID3006SIZE10000E295000N6205000	0	0	295000	6205000	1304320.084	7547784.249	10000
SRID3006SIZE10000E295000N6215000	0	0	295000	6215000	1303471.937	7565637.355	10000
SRID3006SIZE10000E295000N6225000	0	0	295000	6225000	1302618.947	7583531.605	10000
SRID3006SIZE10000E295000N6235000	0	0	295000	6235000	1301761.077	7601467.234	10000
SRID3006SIZE10000E295000N6245000	0	0	295000	6245000	1300898.288	7619444.477	10000
SRID3006SIZE10000E295000N6255000	0	0	295000	6255000	1300030.541	7637463.572	10000
SRID3006SIZE10000E295000N6265000	0	0	295000	6265000	1299157.797	7655524.759	10000
SRID3006SIZE10000E295000N6275000	0	0	295000	6275000	1298280.017	7673628.281	10000
SRID3006SIZE10000E295000N6285000	0	0	295000	6285000	1297397.16	7691774.38	10000
SRID3006SIZE10000E295000N6295000	0	0	295000	6295000	1296509.186	7709963.302	10000
SRID3006SIZE10000E295000N6305000	0	0	295000	6305000	1295616.054	7728195.295	10000
SRID3006SIZE10000E295000N6315000	0	0	295000	6315000	1294717.722	7746470.607	10000
SRID3006SIZE10000E295000N6325000	0	0	295000	6325000	1293814.148	7764789.492	10000
SRID3006SIZE10000E295000N6335000	0	0	295000	6335000	1292905.291	7783152.201	10000
SRID3006SIZE10000E295000N6345000	0	0	295000	6345000	1291991.108	7801558.99	10000
SRID3006SIZE10000E295000N6355000	0	0	295000	6355000	1291071.555	7820010.118	10000
SRID3006SIZE10000E295000N6365000	0	0	295000	6365000	1290146.589	7838505.843	10000
SRID3006SIZE10000E295000N6375000	0	0	295000	6375000	1289216.165	7857046.428	10000
SRID3006SIZE10000E295000N6385000	0	0	295000	6385000	1288280.238	7875632.135	10000
SRID3006SIZE10000E295000N6395000	3	34	295000	6395000	1287338.765	7894263.232	10000
SRID3006SIZE10000E295000N6405000	5	31	295000	6405000	1286391.698	7912939.987	10000
SRID3006SIZE10000E295000N6415000	1	7	295000	6415000	1285438.992	7931662.669	10000
SRID3006SIZE10000E295000N6425000	2	18	295000	6425000	1284480.6	7950431.551	10000
SRID3006SIZE10000E295000N6435000	2	71	295000	6435000	1283516.475	7969246.908	10000
SRID3006SIZE10000E295000N6445000	2	4	295000	6445000	1282546.568	7988109.017	10000
SRID3006SIZE10000E295000N6455000	0	0	295000	6455000	1281570.833	8007018.158	10000
SRID3006SIZE10000E295000N6465000	5	44	295000	6465000	1280589.22	8025974.612	10000
SRID3006SIZE10000E295000N6475000	2	4	295000	6475000	1279601.679	8044978.663	10000
SRID3006SIZE10000E295000N6485000	2	2	295000	6485000	1278608.16	8064030.598	10000
SRID3006SIZE10000E295000N6495000	1	1	295000	6495000	1277608.614	8083130.705	10000
SRID3006SIZE10000E295000N6505000	0	0	295000	6505000	1276602.989	8102279.276	10000
SRID3006SIZE10000E295000N6515000	0	0	295000	6515000	1275591.233	8121476.604	10000
SRID3006SIZE10000E295000N6525000	2	5	295000	6525000	1274573.294	8140722.985	10000
SRID3006SIZE10000E295000N6535000	0	0	295000	6535000	1273549.119	8160018.718	10000
SRID3006SIZE10000E295000N6545000	0	0	295000	6545000	1272518.655	8179364.105	10000
SRID3006SIZE10000E295000N6555000	0	0	295000	6555000	1271481.848	8198759.448	10000
SRID3006SIZE10000E295000N6565000	0	0	295000	6565000	1270438.642	8218205.055	10000
SRID3006SIZE10000E295000N6575000	0	0	295000	6575000	1269388.983	8237701.234	10000
SRID3006SIZE10000E295000N6585000	0	0	295000	6585000	1268332.814	8257248.296	10000
SRID3006SIZE10000E295000N6595000	0	0	295000	6595000	1267270.079	8276846.557	10000
SRID3006SIZE10000E295000N6605000	0	0	295000	6605000	1266200.721	8296496.333	10000
SRID3006SIZE10000E295000N6615000	0	0	295000	6615000	1265124.681	8316197.943	10000
SRID3006SIZE10000E295000N6625000	0	0	295000	6625000	1264041.901	8335951.711	10000
SRID3006SIZE10000E295000N6635000	0	0	295000	6635000	1262952.321	8355757.962	10000
SRID3006SIZE10000E295000N6645000	0	0	295000	6645000	1261855.881	8375617.023	10000
SRID3006SIZE10000E295000N6655000	0	0	295000	6655000	1260752.52	8395529.227	10000
SRID3006SIZE10000E295000N6665000	0	0	295000	6665000	1259642.178	8415494.906	10000
SRID3006SIZE10000E295000N6675000	0	0	295000	6675000	1258524.791	8435514.398	10000
SRID3006SIZE10000E295000N6685000	0	0	295000	6685000	1257400.296	8455588.043	10000
SRID3006SIZE10000E295000N6695000	0	0	295000	6695000	1256268.631	8475716.184	10000
SRID3006SIZE10000E295000N6705000	0	0	295000	6705000	1255129.729	8495899.166	10000
SRID3006SIZE10000E295000N6715000	0	0	295000	6715000	1253983.527	8516137.338	10000
SRID3006SIZE10000E295000N6725000	0	0	295000	6725000	1252829.957	8536431.054	10000
SRID3006SIZE10000E295000N6735000	0	0	295000	6735000	1251668.953	8556780.667	10000
SRID3006SIZE10000E295000N6745000	0	0	295000	6745000	1250500.447	8577186.537	10000
SRID3006SIZE10000E295000N6755000	0	0	295000	6755000	1249324.37	8597649.026	10000
SRID3006SIZE10000E295000N6765000	0	0	295000	6765000	1248140.653	8618168.498	10000
SRID3006SIZE10000E295000N6775000	0	0	295000	6775000	1246949.226	8638745.321	10000
SRID3006SIZE10000E295000N6785000	0	0	295000	6785000	1245750.017	8659379.869	10000
SRID3006SIZE10000E295000N6795000	0	0	295000	6795000	1244542.955	8680072.515	10000
SRID3006SIZE10000E295000N6805000	0	0	295000	6805000	1243327.966	8700823.638	10000
SRID3006SIZE10000E295000N6815000	0	0	295000	6815000	1242104.977	8721633.62	10000
SRID3006SIZE10000E295000N6825000	0	0	295000	6825000	1240873.912	8742502.847	10000
SRID3006SIZE10000E295000N6835000	0	0	295000	6835000	1239634.697	8763431.709	10000
SRID3006SIZE10000E295000N6845000	0	0	295000	6845000	1238387.254	8784420.597	10000
SRID3006SIZE10000E295000N6855000	0	0	295000	6855000	1237131.505	8805469.908	10000
SRID3006SIZE10000E295000N6865000	0	0	295000	6865000	1235867.373	8826580.042	10000
SRID3006SIZE10000E295000N6875000	0	0	295000	6875000	1234594.777	8847751.404	10000
SRID3006SIZE10000E295000N6885000	0	0	295000	6885000	1233313.637	8868984.4	10000
SRID3006SIZE10000E295000N6895000	0	0	295000	6895000	1232023.87	8890279.443	10000
SRID3006SIZE10000E295000N6905000	0	0	295000	6905000	1230725.395	8911636.948	10000
SRID3006SIZE10000E295000N6915000	0	0	295000	6915000	1229418.128	8933057.333	10000
SRID3006SIZE10000E295000N6925000	0	0	295000	6925000	1228101.983	8954541.023	10000
SRID3006SIZE10000E295000N6935000	0	0	295000	6935000	1226776.874	8976088.446	10000
SRID3006SIZE10000E295000N6945000	0	0	295000	6945000	1225442.715	8997700.031	10000
SRID3006SIZE10000E295000N6955000	0	0	295000	6955000	1224099.417	9019376.216	10000
SRID3006SIZE10000E295000N6965000	0	0	295000	6965000	1222746.891	9041117.439	10000
SRID3006SIZE10000E295000N6975000	0	0	295000	6975000	1221385.046	9062924.146	10000
SRID3006SIZE10000E295000N6985000	0	0	295000	6985000	1220013.79	9084796.784	10000
SRID3006SIZE10000E295000N6995000	0	0	295000	6995000	1218633.03	9106735.806	10000
SRID3006SIZE10000E295000N7005000	0	0	295000	7005000	1217242.673	9128741.67	10000
SRID3006SIZE10000E295000N7015000	0	0	295000	7015000	1215842.622	9150814.837	10000
SRID3006SIZE10000E295000N7025000	0	0	295000	7025000	1214432.78	9172955.774	10000
SRID3006SIZE10000E295000N7035000	0	0	295000	7035000	1213013.051	9195164.951	10000
SRID3006SIZE10000E295000N7045000	0	0	295000	7045000	1211583.333	9217442.843	10000
SRID3006SIZE10000E295000N7055000	0	0	295000	7055000	1210143.528	9239789.932	10000
SRID3006SIZE10000E295000N7065000	0	0	295000	7065000	1208693.531	9262206.702	10000
SRID3006SIZE10000E295000N7075000	0	0	295000	7075000	1207233.241	9284693.643	10000
SRID3006SIZE10000E295000N7085000	0	0	295000	7085000	1205762.552	9307251.25	10000
SRID3006SIZE10000E295000N7095000	0	0	295000	7095000	1204281.357	9329880.022	10000
SRID3006SIZE10000E295000N7105000	0	0	295000	7105000	1202789.549	9352580.465	10000
SRID3006SIZE10000E295000N7115000	0	0	295000	7115000	1201287.019	9375353.089	10000
SRID3006SIZE10000E295000N7125000	0	0	295000	7125000	1199773.656	9398198.408	10000
SRID3006SIZE10000E295000N7135000	0	0	295000	7135000	1198249.347	9421116.943	10000
SRID3006SIZE10000E295000N7145000	0	0	295000	7145000	1196713.979	9444109.219	10000
SRID3006SIZE10000E295000N7155000	0	0	295000	7155000	1195167.436	9467175.769	10000
SRID3006SIZE10000E295000N7165000	0	0	295000	7165000	1193609.601	9490317.128	10000
SRID3006SIZE10000E295000N7175000	0	0	295000	7175000	1192040.356	9513533.839	10000
SRID3006SIZE10000E295000N7185000	0	0	295000	7185000	1190459.579	9536826.449	10000
SRID3006SIZE10000E295000N7195000	0	0	295000	7195000	1188867.149	9560195.513	10000
SRID3006SIZE10000E295000N7205000	0	0	295000	7205000	1187262.941	9583641.588	10000
SRID3006SIZE10000E295000N7215000	0	0	295000	7215000	1185646.831	9607165.242	10000
SRID3006SIZE10000E295000N7225000	0	0	295000	7225000	1184018.691	9630767.044	10000
SRID3006SIZE10000E295000N7235000	0	0	295000	7235000	1182378.392	9654447.571	10000
SRID3006SIZE10000E295000N7245000	0	0	295000	7245000	1180725.801	9678207.408	10000
SRID3006SIZE10000E295000N7255000	0	0	295000	7255000	1179060.788	9702047.144	10000
SRID3006SIZE10000E295000N7265000	0	0	295000	7265000	1177383.215	9725967.373	10000
SRID3006SIZE10000E295000N7275000	0	0	295000	7275000	1175692.948	9749968.7	10000
SRID3006SIZE10000E295000N7285000	0	0	295000	7285000	1173989.845	9774051.731	10000
SRID3006SIZE10000E295000N7295000	0	0	295000	7295000	1172273.768	9798217.083	10000
SRID3006SIZE10000E295000N7305000	0	0	295000	7305000	1170544.572	9822465.377	10000
SRID3006SIZE10000E295000N7315000	0	0	295000	7315000	1168802.113	9846797.242	10000
SRID3006SIZE10000E295000N7325000	0	0	295000	7325000	1167046.243	9871213.313	10000
SRID3006SIZE10000E295000N7335000	0	0	295000	7335000	1165276.812	9895714.234	10000
SRID3006SIZE10000E295000N7345000	0	0	295000	7345000	1163493.67	9920300.652	10000
SRID3006SIZE10000E295000N7355000	0	0	295000	7355000	1161696.661	9944973.226	10000
SRID3006SIZE10000E295000N7365000	0	0	295000	7365000	1159885.631	9969732.619	10000
SRID3006SIZE10000E295000N7375000	0	0	295000	7375000	1158060.419	9994579.502	10000
SRID3006SIZE10000E295000N7385000	0	0	295000	7385000	1156220.865	10019514.55	10000
SRID3006SIZE10000E295000N7395000	0	0	295000	7395000	1154366.806	10044538.46	10000
SRID3006SIZE10000E295000N7405000	0	0	295000	7405000	1152498.075	10069651.92	10000
SRID3006SIZE10000E295000N7415000	0	0	295000	7415000	1150614.504	10094855.63	10000
SRID3006SIZE10000E295000N7425000	0	0	295000	7425000	1148715.921	10120150.3	10000
SRID3006SIZE10000E295000N7435000	0	0	295000	7435000	1146802.153	10145536.65	10000
SRID3006SIZE10000E295000N7445000	0	0	295000	7445000	1144873.024	10171015.4	10000
SRID3006SIZE10000E295000N7455000	0	0	295000	7455000	1142928.353	10196587.3	10000
SRID3006SIZE10000E295000N7465000	0	0	295000	7465000	1140967.959	10222253.08	10000
SRID3006SIZE10000E295000N7475000	0	0	295000	7475000	1138991.658	10248013.49	10000
SRID3006SIZE10000E295000N7485000	0	0	295000	7485000	1136999.26	10273869.3	10000
SRID3006SIZE10000E295000N7495000	0	0	295000	7495000	1134990.576	10299821.27	10000
SRID3006SIZE10000E295000N7505000	0	0	295000	7505000	1132965.412	10325870.18	10000
SRID3006SIZE10000E295000N7515000	0	0	295000	7515000	1130923.57	10352016.82	10000
SRID3006SIZE10000E295000N7525000	0	0	295000	7525000	1128864.85	10378261.99	10000
SRID3006SIZE10000E295000N7535000	0	0	295000	7535000	1126789.05	10404606.48	10000
SRID3006SIZE10000E295000N7545000	0	0	295000	7545000	1124695.963	10431051.12	10000
SRID3006SIZE10000E295000N7555000	0	0	295000	7555000	1122585.378	10457596.74	10000
SRID3006SIZE10000E295000N7565000	0	0	295000	7565000	1120457.082	10484244.15	10000
SRID3006SIZE10000E295000N7575000	0	0	295000	7575000	1118310.859	10510994.22	10000
SRID3006SIZE10000E295000N7585000	0	0	295000	7585000	1116146.489	10537847.79	10000
SRID3006SIZE10000E295000N7595000	0	0	295000	7595000	1113963.746	10564805.73	10000
SRID3006SIZE10000E295000N7605000	0	0	295000	7605000	1111762.404	10591868.92	10000
SRID3006SIZE10000E295000N7615000	0	0	295000	7615000	1109542.232	10619038.24	10000
SRID3006SIZE10000E295000N7625000	0	0	295000	7625000	1107302.993	10646314.59	10000
SRID3006SIZE10000E295000N7635000	0	0	295000	7635000	1105044.448	10673698.88	10000
SRID3006SIZE10000E295000N7645000	0	0	295000	7645000	1102766.354	10701192.03	10000
SRID3006SIZE10000E295000N7655000	0	0	295000	7655000	1100468.465	10728794.96	10000
SRID3006SIZE10000E295000N7665000	0	0	295000	7665000	1098150.527	10756508.63	10000
SRID3006SIZE10000E295000N7675000	0	0	295000	7675000	1095812.286	10784333.97	10000
SRID3006SIZE10000E295000N7685000	0	0	295000	7685000	1093453.482	10812271.97	10000
SRID3006SIZE10000E295000N7695000	0	0	295000	7695000	1091073.848	10840323.6	10000
SRID3006SIZE10000E295000N7705000	0	0	295000	7705000	1088673.117	10868489.85	10000
SRID3006SIZE10000E295000N7715000	0	0	295000	7715000	1086251.014	10896771.72	10000
SRID3006SIZE10000E295000N7725000	0	0	295000	7725000	1083807.261	10925170.23	10000
SRID3006SIZE10000E295000N7735000	0	0	295000	7735000	1081341.574	10953686.4	10000
SRID3006SIZE10000E305000N6025000	0	0	305000	6025000	1335894.657	7233955.422	10000
SRID3006SIZE10000E305000N6035000	0	0	305000	6035000	1335164.826	7251110.133	10000
SRID3006SIZE10000E305000N6045000	0	0	305000	6045000	1334430.977	7268302.093	10000
SRID3006SIZE10000E305000N6055000	0	0	305000	6055000	1333693.08	7285531.508	10000
SRID3006SIZE10000E305000N6065000	0	0	305000	6065000	1332951.104	7302798.582	10000
SRID3006SIZE10000E305000N6075000	0	0	305000	6075000	1332205.02	7320103.525	10000
SRID3006SIZE10000E305000N6085000	0	0	305000	6085000	1331454.795	7337446.545	10000
SRID3006SIZE10000E305000N6095000	0	0	305000	6095000	1330700.399	7354827.853	10000
SRID3006SIZE10000E305000N6105000	0	0	305000	6105000	1329941.799	7372247.663	10000
SRID3006SIZE10000E305000N6115000	0	0	305000	6115000	1329178.965	7389706.187	10000
SRID3006SIZE10000E305000N6125000	0	0	305000	6125000	1328411.864	7407203.642	10000
SRID3006SIZE10000E305000N6135000	0	0	305000	6135000	1327640.463	7424740.245	10000
SRID3006SIZE10000E305000N6145000	0	0	305000	6145000	1326864.73	7442316.216	10000
SRID3006SIZE10000E305000N6155000	0	0	305000	6155000	1326084.63	7459931.774	10000
SRID3006SIZE10000E305000N6165000	0	0	305000	6165000	1325300.131	7477587.142	10000
SRID3006SIZE10000E305000N6175000	0	0	305000	6175000	1324511.199	7495282.545	10000
SRID3006SIZE10000E305000N6185000	0	0	305000	6185000	1323717.798	7513018.208	10000
SRID3006SIZE10000E305000N6195000	0	0	305000	6195000	1322919.895	7530794.358	10000
SRID3006SIZE10000E305000N6205000	0	0	305000	6205000	1322117.455	7548611.225	10000
SRID3006SIZE10000E305000N6215000	0	0	305000	6215000	1321310.441	7566469.041	10000
SRID3006SIZE10000E305000N6225000	0	0	305000	6225000	1320498.819	7584368.037	10000
SRID3006SIZE10000E305000N6235000	0	0	305000	6235000	1319682.551	7602308.449	10000
SRID3006SIZE10000E305000N6245000	0	0	305000	6245000	1318861.602	7620290.513	10000
SRID3006SIZE10000E305000N6255000	0	0	305000	6255000	1318035.935	7638314.467	10000
SRID3006SIZE10000E305000N6265000	0	0	305000	6265000	1317205.511	7656380.552	10000
SRID3006SIZE10000E305000N6275000	0	0	305000	6275000	1316370.294	7674489.01	10000
SRID3006SIZE10000E305000N6285000	0	0	305000	6285000	1315530.246	7692640.085	10000
SRID3006SIZE10000E305000N6295000	0	0	305000	6295000	1314685.326	7710834.022	10000
SRID3006SIZE10000E305000N6305000	0	0	305000	6305000	1313835.498	7729071.071	10000
SRID3006SIZE10000E305000N6315000	0	0	305000	6315000	1312980.721	7747351.48	10000
SRID3006SIZE10000E305000N6325000	0	0	305000	6325000	1312120.955	7765675.501	10000
SRID3006SIZE10000E305000N6335000	0	0	305000	6335000	1311256.16	7784043.389	10000
SRID3006SIZE10000E305000N6345000	0	0	305000	6345000	1310386.295	7802455.4	10000
SRID3006SIZE10000E305000N6355000	0	0	305000	6355000	1309511.32	7820911.791	10000
SRID3006SIZE10000E305000N6365000	0	0	305000	6365000	1308631.192	7839412.822	10000
SRID3006SIZE10000E305000N6375000	2	13	305000	6375000	1307745.87	7857958.756	10000
SRID3006SIZE10000E305000N6385000	3	159	305000	6385000	1306855.311	7876549.857	10000
SRID3006SIZE10000E305000N6395000	6	40	305000	6395000	1305959.472	7895186.392	10000
SRID3006SIZE10000E305000N6405000	6	79	305000	6405000	1305058.31	7913868.629	10000
SRID3006SIZE10000E305000N6415000	5	26	305000	6415000	1304151.78	7932596.838	10000
SRID3006SIZE10000E305000N6425000	2	3	305000	6425000	1303239.837	7951371.294	10000
SRID3006SIZE10000E305000N6435000	0	0	305000	6435000	1302322.439	7970192.272	10000
SRID3006SIZE10000E305000N6445000	0	0	305000	6445000	1301399.537	7989060.048	10000
SRID3006SIZE10000E305000N6455000	1	1	305000	6455000	1300471.088	8007974.903	10000
SRID3006SIZE10000E305000N6465000	2	4	305000	6465000	1299537.043	8026937.119	10000
SRID3006SIZE10000E305000N6475000	4	5	305000	6475000	1298597.357	8045946.981	10000
SRID3006SIZE10000E305000N6485000	2	4	305000	6485000	1297651.981	8065004.776	10000
SRID3006SIZE10000E305000N6495000	3	4	305000	6495000	1296700.867	8084110.792	10000
SRID3006SIZE10000E305000N6505000	0	0	305000	6505000	1295743.968	8103265.322	10000
SRID3006SIZE10000E305000N6515000	1	1	305000	6515000	1294781.233	8122468.66	10000
SRID3006SIZE10000E305000N6525000	1	1	305000	6525000	1293812.612	8141721.103	10000
SRID3006SIZE10000E305000N6535000	0	0	305000	6535000	1292838.056	8161022.95	10000
SRID3006SIZE10000E305000N6545000	0	0	305000	6545000	1291857.514	8180374.502	10000
SRID3006SIZE10000E305000N6555000	0	0	305000	6555000	1290870.934	8199776.065	10000
SRID3006SIZE10000E305000N6565000	0	0	305000	6565000	1289878.263	8219227.944	10000
SRID3006SIZE10000E305000N6575000	0	0	305000	6575000	1288879.45	8238730.45	10000
SRID3006SIZE10000E305000N6585000	0	0	305000	6585000	1287874.44	8258283.895	10000
SRID3006SIZE10000E305000N6595000	0	0	305000	6595000	1286863.181	8277888.593	10000
SRID3006SIZE10000E305000N6605000	0	0	305000	6605000	1285845.616	8297544.863	10000
SRID3006SIZE10000E305000N6615000	0	0	305000	6615000	1284821.692	8317253.025	10000
SRID3006SIZE10000E305000N6625000	0	0	305000	6625000	1283791.351	8337013.401	10000
SRID3006SIZE10000E305000N6635000	0	0	305000	6635000	1282754.538	8356826.319	10000
SRID3006SIZE10000E305000N6645000	0	0	305000	6645000	1281711.196	8376692.107	10000
SRID3006SIZE10000E305000N6655000	0	0	305000	6655000	1280661.266	8396611.096	10000
SRID3006SIZE10000E305000N6665000	0	0	305000	6665000	1279604.689	8416583.621	10000
SRID3006SIZE10000E305000N6675000	0	0	305000	6675000	1278541.407	8436610.021	10000
SRID3006SIZE10000E305000N6685000	0	0	305000	6685000	1277471.359	8456690.635	10000
SRID3006SIZE10000E305000N6695000	0	0	305000	6695000	1276394.485	8476825.807	10000
SRID3006SIZE10000E305000N6705000	1	1	305000	6705000	1275310.723	8497015.885	10000
SRID3006SIZE10000E305000N6715000	0	0	305000	6715000	1274220.011	8517261.217	10000
SRID3006SIZE10000E305000N6725000	0	0	305000	6725000	1273122.286	8537562.156	10000
SRID3006SIZE10000E305000N6735000	0	0	305000	6735000	1272017.484	8557919.06	10000
SRID3006SIZE10000E305000N6745000	0	0	305000	6745000	1270905.541	8578332.287	10000
SRID3006SIZE10000E305000N6755000	0	0	305000	6755000	1269786.391	8598802.199	10000
SRID3006SIZE10000E305000N6765000	0	0	305000	6765000	1268659.968	8619329.164	10000
SRID3006SIZE10000E305000N6775000	0	0	305000	6775000	1267526.205	8639913.549	10000
SRID3006SIZE10000E305000N6785000	0	0	305000	6785000	1266385.035	8660555.727	10000
SRID3006SIZE10000E305000N6795000	0	0	305000	6795000	1265236.388	8681256.075	10000
SRID3006SIZE10000E305000N6805000	0	0	305000	6805000	1264080.196	8702014.972	10000
SRID3006SIZE10000E305000N6815000	0	0	305000	6815000	1262916.388	8722832.801	10000
SRID3006SIZE10000E305000N6825000	0	0	305000	6825000	1261744.892	8743709.948	10000
SRID3006SIZE10000E305000N6835000	0	0	305000	6835000	1260565.637	8764646.803	10000
SRID3006SIZE10000E305000N6845000	0	0	305000	6845000	1259378.549	8785643.76	10000
SRID3006SIZE10000E305000N6855000	0	0	305000	6855000	1258183.555	8806701.217	10000
SRID3006SIZE10000E305000N6865000	0	0	305000	6865000	1256980.579	8827819.575	10000
SRID3006SIZE10000E305000N6875000	0	0	305000	6875000	1255769.547	8848999.237	10000
SRID3006SIZE10000E305000N6885000	0	0	305000	6885000	1254550.38	8870240.614	10000
SRID3006SIZE10000E305000N6895000	0	0	305000	6895000	1253323.001	8891544.118	10000
SRID3006SIZE10000E305000N6905000	0	0	305000	6905000	1252087.331	8912910.165	10000
SRID3006SIZE10000E305000N6915000	0	0	305000	6915000	1250843.291	8934339.175	10000
SRID3006SIZE10000E305000N6925000	0	0	305000	6925000	1249590.799	8955831.573	10000
SRID3006SIZE10000E305000N6935000	0	0	305000	6935000	1248329.774	8977387.787	10000
SRID3006SIZE10000E305000N6945000	0	0	305000	6945000	1247060.133	8999008.251	10000
SRID3006SIZE10000E305000N6955000	0	0	305000	6955000	1245781.791	9020693.4	10000
SRID3006SIZE10000E305000N6965000	0	0	305000	6965000	1244494.663	9042443.676	10000
SRID3006SIZE10000E305000N6975000	0	0	305000	6975000	1243198.664	9064259.525	10000
SRID3006SIZE10000E305000N6985000	0	0	305000	6985000	1241893.705	9086141.395	10000
SRID3006SIZE10000E305000N6995000	0	0	305000	6995000	1240579.697	9108089.74	10000
SRID3006SIZE10000E305000N7005000	0	0	305000	7005000	1239256.553	9130105.02	10000
SRID3006SIZE10000E305000N7015000	0	0	305000	7015000	1237924.179	9152187.697	10000
SRID3006SIZE10000E305000N7025000	0	0	305000	7025000	1236582.484	9174338.238	10000
SRID3006SIZE10000E305000N7035000	0	0	305000	7035000	1235231.375	9196557.116	10000
SRID3006SIZE10000E305000N7045000	0	0	305000	7045000	1233870.757	9218844.808	10000
SRID3006SIZE10000E305000N7055000	0	0	305000	7055000	1232500.534	9241201.794	10000
SRID3006SIZE10000E305000N7065000	0	0	305000	7065000	1231120.608	9263628.563	10000
SRID3006SIZE10000E305000N7075000	0	0	305000	7075000	1229730.882	9286125.604	10000
SRID3006SIZE10000E305000N7085000	0	0	305000	7085000	1228331.254	9308693.414	10000
[truncated: 11,417 more rows]
