# Supplementary material for: Displaying bias in sampling effort of data accessed from biodiversity databases using ignorance maps
Source: Biodivers Data J. 2015 Jul 28;(3):e5361. doi: 10.3897/BDJ.3.e5361 (PMC4549634; doi:10.3897/BDJ.3.e5361)
Supplement: Supplementary material 1 — Number of observations and number of species per grid cell (.CSV) [file biodiversity_data_journal-3-e5361-s001.zip › CSV Data/Aves/GridStatisticsOnSpeciesCounts (Aves).csv]

Id	Species count	Observation count	Centre coordinate X (SWEREF99_TM)	Centre coordinate Y (SWEREF99_TM)	Centre coordinate X (SWEREF99_TM)	Centre coordinate Y (SWEREF99_TM)	Grid cell width (metres)
SRID3006SIZE10000E195000N6025000	0	0	195000	6025000	194999.9915	6025000	10000
SRID3006SIZE10000E195000N6035000	0	0	195000	6035000	194999.9914	6035000	10000
SRID3006SIZE10000E195000N6045000	0	0	195000	6045000	194999.9912	6045000	10000
SRID3006SIZE10000E195000N6055000	0	0	195000	6055000	194999.9911	6055000	10000
SRID3006SIZE10000E195000N6065000	0	0	195000	6065000	194999.991	6065000	10000
SRID3006SIZE10000E195000N6075000	0	0	195000	6075000	194999.9908	6075000	10000
SRID3006SIZE10000E195000N6085000	0	0	195000	6085000	194999.9907	6085000	10000
SRID3006SIZE10000E195000N6095000	0	0	195000	6095000	194999.9906	6095000	10000
SRID3006SIZE10000E195000N6105000	0	0	195000	6105000	194999.9904	6105000	10000
SRID3006SIZE10000E195000N6115000	0	0	195000	6115000	194999.9903	6115000	10000
SRID3006SIZE10000E195000N6125000	0	0	195000	6125000	194999.9901	6125000	10000
SRID3006SIZE10000E195000N6135000	0	0	195000	6135000	194999.99	6135000	10000
SRID3006SIZE10000E195000N6145000	0	0	195000	6145000	194999.9898	6145000	10000
SRID3006SIZE10000E195000N6155000	0	0	195000	6155000	194999.9896	6155000	10000
SRID3006SIZE10000E195000N6165000	0	0	195000	6165000	194999.9895	6165000	10000
SRID3006SIZE10000E195000N6175000	0	0	195000	6175000	194999.9893	6175000	10000
SRID3006SIZE10000E195000N6185000	0	0	195000	6185000	194999.9892	6185000	10000
SRID3006SIZE10000E195000N6195000	0	0	195000	6195000	194999.989	6195000	10000
SRID3006SIZE10000E195000N6205000	0	0	195000	6205000	194999.9888	6205000	10000
SRID3006SIZE10000E195000N6215000	0	0	195000	6215000	194999.9886	6215000	10000
SRID3006SIZE10000E195000N6225000	0	0	195000	6225000	194999.9884	6225000	10000
SRID3006SIZE10000E195000N6235000	0	0	195000	6235000	194999.9883	6235000	10000
SRID3006SIZE10000E195000N6245000	0	0	195000	6245000	194999.9881	6245000	10000
SRID3006SIZE10000E195000N6255000	0	0	195000	6255000	194999.9879	6255000	10000
SRID3006SIZE10000E195000N6265000	0	0	195000	6265000	194999.9877	6265000	10000
SRID3006SIZE10000E195000N6275000	0	0	195000	6275000	194999.9875	6275000	10000
SRID3006SIZE10000E195000N6285000	0	0	195000	6285000	194999.9873	6285000	10000
SRID3006SIZE10000E195000N6295000	0	0	195000	6295000	194999.9871	6295000	10000
SRID3006SIZE10000E195000N6305000	0	0	195000	6305000	194999.9869	6305000	10000
SRID3006SIZE10000E195000N6315000	0	0	195000	6315000	194999.9867	6315000	10000
SRID3006SIZE10000E195000N6325000	0	0	195000	6325000	194999.9864	6325000	10000
SRID3006SIZE10000E195000N6335000	0	0	195000	6335000	194999.9862	6335000	10000
SRID3006SIZE10000E195000N6345000	0	0	195000	6345000	194999.986	6345000.001	10000
SRID3006SIZE10000E195000N6355000	0	0	195000	6355000	194999.9858	6355000.001	10000
SRID3006SIZE10000E195000N6365000	0	0	195000	6365000	194999.9855	6365000.001	10000
SRID3006SIZE10000E195000N6375000	0	0	195000	6375000	194999.9853	6375000.001	10000
SRID3006SIZE10000E195000N6385000	0	0	195000	6385000	194999.985	6385000.001	10000
SRID3006SIZE10000E195000N6395000	0	0	195000	6395000	194999.9848	6395000.001	10000
SRID3006SIZE10000E195000N6405000	0	0	195000	6405000	194999.9845	6405000.001	10000
SRID3006SIZE10000E195000N6415000	0	0	195000	6415000	194999.9843	6415000.001	10000
SRID3006SIZE10000E195000N6425000	0	0	195000	6425000	194999.984	6425000.001	10000
SRID3006SIZE10000E195000N6435000	0	0	195000	6435000	194999.9837	6435000.001	10000
SRID3006SIZE10000E195000N6445000	0	0	195000	6445000	194999.9835	6445000.001	10000
SRID3006SIZE10000E195000N6455000	0	0	195000	6455000	194999.9832	6455000.001	10000
SRID3006SIZE10000E195000N6465000	0	0	195000	6465000	194999.9829	6465000.001	10000
SRID3006SIZE10000E195000N6475000	0	0	195000	6475000	194999.9826	6475000.001	10000
SRID3006SIZE10000E195000N6485000	0	0	195000	6485000	194999.9823	6485000.001	10000
SRID3006SIZE10000E195000N6495000	0	0	195000	6495000	194999.982	6495000.001	10000
SRID3006SIZE10000E195000N6505000	0	0	195000	6505000	194999.9817	6505000.001	10000
SRID3006SIZE10000E195000N6515000	0	0	195000	6515000	194999.9814	6515000.001	10000
SRID3006SIZE10000E195000N6525000	0	0	195000	6525000	194999.9811	6525000.001	10000
SRID3006SIZE10000E195000N6535000	0	0	195000	6535000	194999.9807	6535000.001	10000
SRID3006SIZE10000E195000N6545000	0	0	195000	6545000	194999.9804	6545000.001	10000
SRID3006SIZE10000E195000N6555000	0	0	195000	6555000	194999.98	6555000.001	10000
SRID3006SIZE10000E195000N6565000	0	0	195000	6565000	194999.9797	6565000.001	10000
SRID3006SIZE10000E195000N6575000	0	0	195000	6575000	194999.9793	6575000.001	10000
SRID3006SIZE10000E195000N6585000	0	0	195000	6585000	194999.979	6585000.001	10000
SRID3006SIZE10000E195000N6595000	0	0	195000	6595000	194999.9786	6595000.001	10000
SRID3006SIZE10000E195000N6605000	0	0	195000	6605000	194999.9782	6605000.001	10000
SRID3006SIZE10000E195000N6615000	0	0	195000	6615000	194999.9778	6615000.001	10000
SRID3006SIZE10000E195000N6625000	0	0	195000	6625000	194999.9774	6625000.001	10000
SRID3006SIZE10000E195000N6635000	0	0	195000	6635000	194999.977	6635000.001	10000
SRID3006SIZE10000E195000N6645000	0	0	195000	6645000	194999.9766	6645000.001	10000
SRID3006SIZE10000E195000N6655000	0	0	195000	6655000	194999.9762	6655000.001	10000
SRID3006SIZE10000E195000N6665000	0	0	195000	6665000	194999.9758	6665000.001	10000
SRID3006SIZE10000E195000N6675000	0	0	195000	6675000	194999.9753	6675000.001	10000
SRID3006SIZE10000E195000N6685000	0	0	195000	6685000	194999.9749	6685000.001	10000
SRID3006SIZE10000E195000N6695000	0	0	195000	6695000	194999.9744	6695000.001	10000
SRID3006SIZE10000E195000N6705000	0	0	195000	6705000	194999.9739	6705000.001	10000
SRID3006SIZE10000E195000N6715000	0	0	195000	6715000	194999.9735	6715000.001	10000
SRID3006SIZE10000E195000N6725000	0	0	195000	6725000	194999.973	6725000.001	10000
SRID3006SIZE10000E195000N6735000	0	0	195000	6735000	194999.9725	6735000.001	10000
SRID3006SIZE10000E195000N6745000	0	0	195000	6745000	194999.972	6745000.001	10000
SRID3006SIZE10000E195000N6755000	0	0	195000	6755000	194999.9714	6755000.001	10000
SRID3006SIZE10000E195000N6765000	0	0	195000	6765000	194999.9709	6765000.001	10000
SRID3006SIZE10000E195000N6775000	0	0	195000	6775000	194999.9704	6775000.001	10000
SRID3006SIZE10000E195000N6785000	0	0	195000	6785000	194999.9698	6785000.001	10000
SRID3006SIZE10000E195000N6795000	0	0	195000	6795000	194999.9692	6795000.002	10000
SRID3006SIZE10000E195000N6805000	0	0	195000	6805000	194999.9686	6805000.002	10000
SRID3006SIZE10000E195000N6815000	0	0	195000	6815000	194999.968	6815000.002	10000
SRID3006SIZE10000E195000N6825000	0	0	195000	6825000	194999.9674	6825000.002	10000
SRID3006SIZE10000E195000N6835000	0	0	195000	6835000	194999.9668	6835000.002	10000
SRID3006SIZE10000E195000N6845000	0	0	195000	6845000	194999.9662	6845000.002	10000
SRID3006SIZE10000E195000N6855000	0	0	195000	6855000	194999.9655	6855000.002	10000
SRID3006SIZE10000E195000N6865000	0	0	195000	6865000	194999.9649	6865000.002	10000
SRID3006SIZE10000E195000N6875000	0	0	195000	6875000	194999.9642	6875000.002	10000
SRID3006SIZE10000E195000N6885000	0	0	195000	6885000	194999.9635	6885000.002	10000
SRID3006SIZE10000E195000N6895000	0	0	195000	6895000	194999.9628	6895000.002	10000
SRID3006SIZE10000E195000N6905000	0	0	195000	6905000	194999.962	6905000.002	10000
SRID3006SIZE10000E195000N6915000	0	0	195000	6915000	194999.9613	6915000.002	10000
SRID3006SIZE10000E195000N6925000	0	0	195000	6925000	194999.9605	6925000.002	10000
SRID3006SIZE10000E195000N6935000	0	0	195000	6935000	194999.9597	6935000.002	10000
SRID3006SIZE10000E195000N6945000	0	0	195000	6945000	194999.9589	6945000.002	10000
SRID3006SIZE10000E195000N6955000	0	0	195000	6955000	194999.9581	6955000.002	10000
SRID3006SIZE10000E195000N6965000	0	0	195000	6965000	194999.9573	6965000.002	10000
SRID3006SIZE10000E195000N6975000	0	0	195000	6975000	194999.9564	6975000.002	10000
SRID3006SIZE10000E195000N6985000	0	0	195000	6985000	194999.9555	6985000.002	10000
SRID3006SIZE10000E195000N6995000	0	0	195000	6995000	194999.9546	6995000.003	10000
SRID3006SIZE10000E195000N7005000	0	0	195000	7005000	194999.9537	7005000.003	10000
SRID3006SIZE10000E195000N7015000	0	0	195000	7015000	194999.9528	7015000.003	10000
SRID3006SIZE10000E195000N7025000	0	0	195000	7025000	194999.9518	7025000.003	10000
SRID3006SIZE10000E195000N7035000	0	0	195000	7035000	194999.9508	7035000.003	10000
SRID3006SIZE10000E195000N7045000	0	0	195000	7045000	194999.9498	7045000.003	10000
SRID3006SIZE10000E195000N7055000	0	0	195000	7055000	194999.9488	7055000.003	10000
SRID3006SIZE10000E195000N7065000	0	0	195000	7065000	194999.9477	7065000.003	10000
SRID3006SIZE10000E195000N7075000	0	0	195000	7075000	194999.9466	7075000.003	10000
SRID3006SIZE10000E195000N7085000	0	0	195000	7085000	194999.9455	7085000.003	10000
SRID3006SIZE10000E195000N7095000	0	0	195000	7095000	194999.9444	7095000.003	10000
SRID3006SIZE10000E195000N7105000	0	0	195000	7105000	194999.9432	7105000.003	10000
SRID3006SIZE10000E195000N7115000	0	0	195000	7115000	194999.942	7115000.003	10000
SRID3006SIZE10000E195000N7125000	0	0	195000	7125000	194999.9408	7125000.004	10000
SRID3006SIZE10000E195000N7135000	0	0	195000	7135000	194999.9395	7135000.004	10000
SRID3006SIZE10000E195000N7145000	0	0	195000	7145000	194999.9382	7145000.004	10000
SRID3006SIZE10000E195000N7155000	0	0	195000	7155000	194999.9369	7155000.004	10000
SRID3006SIZE10000E195000N7165000	0	0	195000	7165000	194999.9356	7165000.004	10000
SRID3006SIZE10000E195000N7175000	0	0	195000	7175000	194999.9342	7175000.004	10000
SRID3006SIZE10000E195000N7185000	0	0	195000	7185000	194999.9328	7185000.004	10000
SRID3006SIZE10000E195000N7195000	0	0	195000	7195000	194999.9313	7195000.004	10000
SRID3006SIZE10000E195000N7205000	0	0	195000	7205000	194999.9298	7205000.004	10000
SRID3006SIZE10000E195000N7215000	0	0	195000	7215000	194999.9283	7215000.005	10000
SRID3006SIZE10000E195000N7225000	0	0	195000	7225000	194999.9267	7225000.005	10000
SRID3006SIZE10000E195000N7235000	0	0	195000	7235000	194999.9251	7235000.005	10000
SRID3006SIZE10000E195000N7245000	0	0	195000	7245000	194999.9234	7245000.005	10000
SRID3006SIZE10000E195000N7255000	0	0	195000	7255000	194999.9217	7255000.005	10000
SRID3006SIZE10000E195000N7265000	0	0	195000	7265000	194999.92	7265000.005	10000
SRID3006SIZE10000E195000N7275000	0	0	195000	7275000	194999.9182	7275000.005	10000
SRID3006SIZE10000E195000N7285000	0	0	195000	7285000	194999.9164	7285000.006	10000
SRID3006SIZE10000E195000N7295000	0	0	195000	7295000	194999.9145	7295000.006	10000
SRID3006SIZE10000E195000N7305000	0	0	195000	7305000	194999.9125	7305000.006	10000
SRID3006SIZE10000E195000N7315000	0	0	195000	7315000	194999.9105	7315000.006	10000
SRID3006SIZE10000E195000N7325000	0	0	195000	7325000	194999.9085	7325000.006	10000
SRID3006SIZE10000E195000N7335000	0	0	195000	7335000	194999.9064	7335000.006	10000
SRID3006SIZE10000E195000N7345000	0	0	195000	7345000	194999.9043	7345000.007	10000
SRID3006SIZE10000E195000N7355000	0	0	195000	7355000	194999.9021	7355000.007	10000
SRID3006SIZE10000E195000N7365000	0	0	195000	7365000	194999.8998	7365000.007	10000
SRID3006SIZE10000E195000N7375000	0	0	195000	7375000	194999.8975	7375000.007	10000
SRID3006SIZE10000E195000N7385000	0	0	195000	7385000	194999.8951	7385000.007	10000
SRID3006SIZE10000E195000N7395000	0	0	195000	7395000	194999.8926	7395000.008	10000
SRID3006SIZE10000E195000N7405000	0	0	195000	7405000	194999.8901	7405000.008	10000
SRID3006SIZE10000E195000N7415000	0	0	195000	7415000	194999.8875	7415000.008	10000
SRID3006SIZE10000E195000N7425000	0	0	195000	7425000	194999.8848	7425000.008	10000
SRID3006SIZE10000E195000N7435000	0	0	195000	7435000	194999.8821	7435000.009	10000
SRID3006SIZE10000E195000N7445000	0	0	195000	7445000	194999.8793	7445000.009	10000
SRID3006SIZE10000E195000N7455000	0	0	195000	7455000	194999.8764	7455000.009	10000
SRID3006SIZE10000E195000N7465000	0	0	195000	7465000	194999.8734	7465000.009	10000
SRID3006SIZE10000E195000N7475000	0	0	195000	7475000	194999.8704	7475000.01	10000
SRID3006SIZE10000E195000N7485000	0	0	195000	7485000	194999.8672	7485000.01	10000
SRID3006SIZE10000E195000N7495000	0	0	195000	7495000	194999.864	7495000.01	10000
SRID3006SIZE10000E195000N7505000	0	0	195000	7505000	194999.8607	7505000.011	10000
SRID3006SIZE10000E195000N7515000	0	0	195000	7515000	194999.8572	7515000.011	10000
SRID3006SIZE10000E195000N7525000	0	0	195000	7525000	194999.8537	7525000.011	10000
SRID3006SIZE10000E195000N7535000	0	0	195000	7535000	194999.8501	7535000.012	10000
SRID3006SIZE10000E195000N7545000	0	0	195000	7545000	194999.8464	7545000.012	10000
SRID3006SIZE10000E195000N7555000	0	0	195000	7555000	194999.8425	7555000.012	10000
SRID3006SIZE10000E195000N7565000	0	0	195000	7565000	194999.8386	7565000.013	10000
SRID3006SIZE10000E195000N7575000	0	0	195000	7575000	194999.8345	7575000.013	10000
SRID3006SIZE10000E195000N7585000	0	0	195000	7585000	194999.8304	7585000.013	10000
SRID3006SIZE10000E195000N7595000	0	0	195000	7595000	194999.8261	7595000.014	10000
SRID3006SIZE10000E195000N7605000	0	0	195000	7605000	194999.8216	7605000.014	10000
SRID3006SIZE10000E195000N7615000	0	0	195000	7615000	194999.8171	7615000.015	10000
SRID3006SIZE10000E195000N7625000	0	0	195000	7625000	194999.8124	7625000.015	10000
SRID3006SIZE10000E195000N7635000	0	0	195000	7635000	194999.8075	7635000.016	10000
SRID3006SIZE10000E195000N7645000	0	0	195000	7645000	194999.8025	7645000.016	10000
SRID3006SIZE10000E195000N7655000	0	0	195000	7655000	194999.7974	7655000.017	10000
SRID3006SIZE10000E195000N7665000	0	0	195000	7665000	194999.7921	7665000.017	10000
SRID3006SIZE10000E195000N7675000	0	0	195000	7675000	194999.7866	7675000.018	10000
SRID3006SIZE10000E195000N7685000	0	0	195000	7685000	194999.781	7685000.018	10000
SRID3006SIZE10000E195000N7695000	0	0	195000	7695000	194999.7752	7695000.019	10000
SRID3006SIZE10000E195000N7705000	0	0	195000	7705000	194999.7692	7705000.02	10000
SRID3006SIZE10000E195000N7715000	0	0	195000	7715000	194999.7631	7715000.02	10000
SRID3006SIZE10000E195000N7725000	0	0	195000	7725000	194999.7567	7725000.021	10000
SRID3006SIZE10000E195000N7735000	0	0	195000	7735000	194999.7501	7735000.022	10000
SRID3006SIZE10000E205000N6025000	0	0	205000	6025000	204999.9933	6025000	10000
SRID3006SIZE10000E205000N6035000	0	0	205000	6035000	204999.9932	6035000	10000
SRID3006SIZE10000E205000N6045000	0	0	205000	6045000	204999.9931	6045000	10000
SRID3006SIZE10000E205000N6055000	0	0	205000	6055000	204999.993	6055000	10000
SRID3006SIZE10000E205000N6065000	0	0	205000	6065000	204999.9929	6065000	10000
SRID3006SIZE10000E205000N6075000	0	0	205000	6075000	204999.9927	6075000	10000
SRID3006SIZE10000E205000N6085000	0	0	205000	6085000	204999.9926	6085000	10000
SRID3006SIZE10000E205000N6095000	0	0	205000	6095000	204999.9925	6095000	10000
SRID3006SIZE10000E205000N6105000	0	0	205000	6105000	204999.9924	6105000	10000
SRID3006SIZE10000E205000N6115000	0	0	205000	6115000	204999.9923	6115000	10000
SRID3006SIZE10000E205000N6125000	0	0	205000	6125000	204999.9922	6125000	10000
SRID3006SIZE10000E205000N6135000	0	0	205000	6135000	204999.992	6135000	10000
SRID3006SIZE10000E205000N6145000	0	0	205000	6145000	204999.9919	6145000	10000
SRID3006SIZE10000E205000N6155000	0	0	205000	6155000	204999.9918	6155000	10000
SRID3006SIZE10000E205000N6165000	0	0	205000	6165000	204999.9917	6165000	10000
SRID3006SIZE10000E205000N6175000	0	0	205000	6175000	204999.9915	6175000	10000
SRID3006SIZE10000E205000N6185000	0	0	205000	6185000	204999.9914	6185000	10000
SRID3006SIZE10000E205000N6195000	0	0	205000	6195000	204999.9913	6195000	10000
SRID3006SIZE10000E205000N6205000	0	0	205000	6205000	204999.9911	6205000	10000
SRID3006SIZE10000E205000N6215000	0	0	205000	6215000	204999.991	6215000	10000
SRID3006SIZE10000E205000N6225000	0	0	205000	6225000	204999.9909	6225000	10000
SRID3006SIZE10000E205000N6235000	0	0	205000	6235000	204999.9907	6235000	10000
SRID3006SIZE10000E205000N6245000	0	0	205000	6245000	204999.9906	6245000	10000
SRID3006SIZE10000E205000N6255000	0	0	205000	6255000	204999.9904	6255000	10000
SRID3006SIZE10000E205000N6265000	0	0	205000	6265000	204999.9903	6265000	10000
SRID3006SIZE10000E205000N6275000	0	0	205000	6275000	204999.9901	6275000	10000
SRID3006SIZE10000E205000N6285000	0	0	205000	6285000	204999.9899	6285000	10000
SRID3006SIZE10000E205000N6295000	0	0	205000	6295000	204999.9898	6295000	10000
SRID3006SIZE10000E205000N6305000	0	0	205000	6305000	204999.9896	6305000	10000
SRID3006SIZE10000E205000N6315000	0	0	205000	6315000	204999.9894	6315000	10000
SRID3006SIZE10000E205000N6325000	0	0	205000	6325000	204999.9893	6325000	10000
SRID3006SIZE10000E205000N6335000	0	0	205000	6335000	204999.9891	6335000	10000
SRID3006SIZE10000E205000N6345000	0	0	205000	6345000	204999.9889	6345000	10000
SRID3006SIZE10000E205000N6355000	0	0	205000	6355000	204999.9887	6355000	10000
SRID3006SIZE10000E205000N6365000	0	0	205000	6365000	204999.9885	6365000	10000
SRID3006SIZE10000E205000N6375000	0	0	205000	6375000	204999.9883	6375000	10000
SRID3006SIZE10000E205000N6385000	0	0	205000	6385000	204999.9882	6385000	10000
SRID3006SIZE10000E205000N6395000	0	0	205000	6395000	204999.988	6395000	10000
SRID3006SIZE10000E205000N6405000	0	0	205000	6405000	204999.9878	6405000	10000
SRID3006SIZE10000E205000N6415000	0	0	205000	6415000	204999.9875	6415000	10000
SRID3006SIZE10000E205000N6425000	0	0	205000	6425000	204999.9873	6425000	10000
SRID3006SIZE10000E205000N6435000	0	0	205000	6435000	204999.9871	6435000	10000
SRID3006SIZE10000E205000N6445000	0	0	205000	6445000	204999.9869	6445000	10000
SRID3006SIZE10000E205000N6455000	0	0	205000	6455000	204999.9867	6455000	10000
SRID3006SIZE10000E205000N6465000	0	0	205000	6465000	204999.9865	6465000.001	10000
SRID3006SIZE10000E205000N6475000	0	0	205000	6475000	204999.9862	6475000.001	10000
SRID3006SIZE10000E205000N6485000	0	0	205000	6485000	204999.986	6485000.001	10000
SRID3006SIZE10000E205000N6495000	0	0	205000	6495000	204999.9857	6495000.001	10000
SRID3006SIZE10000E205000N6505000	0	0	205000	6505000	204999.9855	6505000.001	10000
SRID3006SIZE10000E205000N6515000	0	0	205000	6515000	204999.9853	6515000.001	10000
SRID3006SIZE10000E205000N6525000	0	0	205000	6525000	204999.985	6525000.001	10000
SRID3006SIZE10000E205000N6535000	0	0	205000	6535000	204999.9847	6535000.001	10000
SRID3006SIZE10000E205000N6545000	0	0	205000	6545000	204999.9845	6545000.001	10000
SRID3006SIZE10000E205000N6555000	0	0	205000	6555000	204999.9842	6555000.001	10000
SRID3006SIZE10000E205000N6565000	0	0	205000	6565000	204999.9839	6565000.001	10000
SRID3006SIZE10000E205000N6575000	0	0	205000	6575000	204999.9836	6575000.001	10000
SRID3006SIZE10000E205000N6585000	0	0	205000	6585000	204999.9833	6585000.001	10000
SRID3006SIZE10000E205000N6595000	0	0	205000	6595000	204999.9831	6595000.001	10000
SRID3006SIZE10000E205000N6605000	0	0	205000	6605000	204999.9828	6605000.001	10000
SRID3006SIZE10000E205000N6615000	0	0	205000	6615000	204999.9824	6615000.001	10000
SRID3006SIZE10000E205000N6625000	0	0	205000	6625000	204999.9821	6625000.001	10000
SRID3006SIZE10000E205000N6635000	0	0	205000	6635000	204999.9818	6635000.001	10000
SRID3006SIZE10000E205000N6645000	0	0	205000	6645000	204999.9815	6645000.001	10000
SRID3006SIZE10000E205000N6655000	0	0	205000	6655000	204999.9811	6655000.001	10000
SRID3006SIZE10000E205000N6665000	0	0	205000	6665000	204999.9808	6665000.001	10000
SRID3006SIZE10000E205000N6675000	0	0	205000	6675000	204999.9805	6675000.001	10000
SRID3006SIZE10000E205000N6685000	0	0	205000	6685000	204999.9801	6685000.001	10000
SRID3006SIZE10000E205000N6695000	0	0	205000	6695000	204999.9797	6695000.001	10000
SRID3006SIZE10000E205000N6705000	0	0	205000	6705000	204999.9794	6705000.001	10000
SRID3006SIZE10000E205000N6715000	0	0	205000	6715000	204999.979	6715000.001	10000
SRID3006SIZE10000E205000N6725000	0	0	205000	6725000	204999.9786	6725000.001	10000
SRID3006SIZE10000E205000N6735000	0	0	205000	6735000	204999.9782	6735000.001	10000
SRID3006SIZE10000E205000N6745000	0	0	205000	6745000	204999.9778	6745000.001	10000
SRID3006SIZE10000E205000N6755000	0	0	205000	6755000	204999.9774	6755000.001	10000
SRID3006SIZE10000E205000N6765000	0	0	205000	6765000	204999.977	6765000.001	10000
SRID3006SIZE10000E205000N6775000	0	0	205000	6775000	204999.9765	6775000.001	10000
SRID3006SIZE10000E205000N6785000	0	0	205000	6785000	204999.9761	6785000.001	10000
SRID3006SIZE10000E205000N6795000	0	0	205000	6795000	204999.9756	6795000.001	10000
SRID3006SIZE10000E205000N6805000	0	0	205000	6805000	204999.9752	6805000.001	10000
SRID3006SIZE10000E205000N6815000	0	0	205000	6815000	204999.9747	6815000.001	10000
SRID3006SIZE10000E205000N6825000	0	0	205000	6825000	204999.9742	6825000.001	10000
SRID3006SIZE10000E205000N6835000	0	0	205000	6835000	204999.9737	6835000.001	10000
SRID3006SIZE10000E205000N6845000	0	0	205000	6845000	204999.9732	6845000.001	10000
SRID3006SIZE10000E205000N6855000	0	0	205000	6855000	204999.9727	6855000.001	10000
SRID3006SIZE10000E205000N6865000	0	0	205000	6865000	204999.9722	6865000.001	10000
SRID3006SIZE10000E205000N6875000	0	0	205000	6875000	204999.9716	6875000.001	10000
SRID3006SIZE10000E205000N6885000	0	0	205000	6885000	204999.9711	6885000.001	10000
SRID3006SIZE10000E205000N6895000	0	0	205000	6895000	204999.9705	6895000.001	10000
SRID3006SIZE10000E205000N6905000	0	0	205000	6905000	204999.9699	6905000.002	10000
SRID3006SIZE10000E205000N6915000	0	0	205000	6915000	204999.9693	6915000.002	10000
SRID3006SIZE10000E205000N6925000	0	0	205000	6925000	204999.9687	6925000.002	10000
SRID3006SIZE10000E205000N6935000	0	0	205000	6935000	204999.9681	6935000.002	10000
SRID3006SIZE10000E205000N6945000	0	0	205000	6945000	204999.9675	6945000.002	10000
SRID3006SIZE10000E205000N6955000	0	0	205000	6955000	204999.9668	6955000.002	10000
SRID3006SIZE10000E205000N6965000	0	0	205000	6965000	204999.9662	6965000.002	10000
SRID3006SIZE10000E205000N6975000	0	0	205000	6975000	204999.9655	6975000.002	10000
SRID3006SIZE10000E205000N6985000	0	0	205000	6985000	204999.9648	6985000.002	10000
SRID3006SIZE10000E205000N6995000	0	0	205000	6995000	204999.9641	6995000.002	10000
SRID3006SIZE10000E205000N7005000	0	0	205000	7005000	204999.9633	7005000.002	10000
SRID3006SIZE10000E205000N7015000	0	0	205000	7015000	204999.9626	7015000.002	10000
SRID3006SIZE10000E205000N7025000	0	0	205000	7025000	204999.9618	7025000.002	10000
SRID3006SIZE10000E205000N7035000	0	0	205000	7035000	204999.9611	7035000.002	10000
SRID3006SIZE10000E205000N7045000	0	0	205000	7045000	204999.9603	7045000.002	10000
SRID3006SIZE10000E205000N7055000	0	0	205000	7055000	204999.9594	7055000.002	10000
SRID3006SIZE10000E205000N7065000	0	0	205000	7065000	204999.9586	7065000.002	10000
SRID3006SIZE10000E205000N7075000	0	0	205000	7075000	204999.9577	7075000.002	10000
SRID3006SIZE10000E205000N7085000	0	0	205000	7085000	204999.9568	7085000.002	10000
SRID3006SIZE10000E205000N7095000	0	0	205000	7095000	204999.9559	7095000.003	10000
SRID3006SIZE10000E205000N7105000	0	0	205000	7105000	204999.955	7105000.003	10000
SRID3006SIZE10000E205000N7115000	0	0	205000	7115000	204999.9541	7115000.003	10000
SRID3006SIZE10000E205000N7125000	0	0	205000	7125000	204999.9531	7125000.003	10000
SRID3006SIZE10000E205000N7135000	0	0	205000	7135000	204999.9521	7135000.003	10000
SRID3006SIZE10000E205000N7145000	0	0	205000	7145000	204999.9511	7145000.003	10000
SRID3006SIZE10000E205000N7155000	0	0	205000	7155000	204999.95	7155000.003	10000
SRID3006SIZE10000E205000N7165000	0	0	205000	7165000	204999.949	7165000.003	10000
SRID3006SIZE10000E205000N7175000	0	0	205000	7175000	204999.9479	7175000.003	10000
SRID3006SIZE10000E205000N7185000	0	0	205000	7185000	204999.9467	7185000.003	10000
SRID3006SIZE10000E205000N7195000	0	0	205000	7195000	204999.9456	7195000.003	10000
SRID3006SIZE10000E205000N7205000	0	0	205000	7205000	204999.9444	7205000.003	10000
SRID3006SIZE10000E205000N7215000	0	0	205000	7215000	204999.9432	7215000.003	10000
SRID3006SIZE10000E205000N7225000	0	0	205000	7225000	204999.9419	7225000.004	10000
SRID3006SIZE10000E205000N7235000	0	0	205000	7235000	204999.9407	7235000.004	10000
SRID3006SIZE10000E205000N7245000	0	0	205000	7245000	204999.9393	7245000.004	10000
SRID3006SIZE10000E205000N7255000	0	0	205000	7255000	204999.938	7255000.004	10000
SRID3006SIZE10000E205000N7265000	0	0	205000	7265000	204999.9366	7265000.004	10000
SRID3006SIZE10000E205000N7275000	0	0	205000	7275000	204999.9352	7275000.004	10000
SRID3006SIZE10000E205000N7285000	0	0	205000	7285000	204999.9337	7285000.004	10000
SRID3006SIZE10000E205000N7295000	0	0	205000	7295000	204999.9322	7295000.004	10000
SRID3006SIZE10000E205000N7305000	0	0	205000	7305000	204999.9307	7305000.004	10000
SRID3006SIZE10000E205000N7315000	0	0	205000	7315000	204999.9291	7315000.005	10000
SRID3006SIZE10000E205000N7325000	0	0	205000	7325000	204999.9275	7325000.005	10000
SRID3006SIZE10000E205000N7335000	0	0	205000	7335000	204999.9259	7335000.005	10000
SRID3006SIZE10000E205000N7345000	0	0	205000	7345000	204999.9242	7345000.005	10000
SRID3006SIZE10000E205000N7355000	0	0	205000	7355000	204999.9224	7355000.005	10000
SRID3006SIZE10000E205000N7365000	0	0	205000	7365000	204999.9206	7365000.005	10000
SRID3006SIZE10000E205000N7375000	0	0	205000	7375000	204999.9188	7375000.005	10000
SRID3006SIZE10000E205000N7385000	0	0	205000	7385000	204999.9169	7385000.006	10000
SRID3006SIZE10000E205000N7395000	0	0	205000	7395000	204999.9149	7395000.006	10000
SRID3006SIZE10000E205000N7405000	0	0	205000	7405000	204999.9129	7405000.006	10000
SRID3006SIZE10000E205000N7415000	0	0	205000	7415000	204999.9109	7415000.006	10000
SRID3006SIZE10000E205000N7425000	0	0	205000	7425000	204999.9088	7425000.006	10000
SRID3006SIZE10000E205000N7435000	0	0	205000	7435000	204999.9066	7435000.007	10000
SRID3006SIZE10000E205000N7445000	0	0	205000	7445000	204999.9044	7445000.007	10000
SRID3006SIZE10000E205000N7455000	0	0	205000	7455000	204999.9021	7455000.007	10000
SRID3006SIZE10000E205000N7465000	0	0	205000	7465000	204999.8997	7465000.007	10000
SRID3006SIZE10000E205000N7475000	0	0	205000	7475000	204999.8973	7475000.007	10000
SRID3006SIZE10000E205000N7485000	0	0	205000	7485000	204999.8948	7485000.008	10000
SRID3006SIZE10000E205000N7495000	0	0	205000	7495000	204999.8923	7495000.008	10000
SRID3006SIZE10000E205000N7505000	0	0	205000	7505000	204999.8896	7505000.008	10000
SRID3006SIZE10000E205000N7515000	0	0	205000	7515000	204999.8869	7515000.008	10000
SRID3006SIZE10000E205000N7525000	0	0	205000	7525000	204999.8841	7525000.009	10000
SRID3006SIZE10000E205000N7535000	0	0	205000	7535000	204999.8813	7535000.009	10000
SRID3006SIZE10000E205000N7545000	0	0	205000	7545000	204999.8783	7545000.009	10000
SRID3006SIZE10000E205000N7555000	0	0	205000	7555000	204999.8753	7555000.009	10000
SRID3006SIZE10000E205000N7565000	0	0	205000	7565000	204999.8721	7565000.01	10000
SRID3006SIZE10000E205000N7575000	0	0	205000	7575000	204999.8689	7575000.01	10000
SRID3006SIZE10000E205000N7585000	0	0	205000	7585000	204999.8656	7585000.01	10000
SRID3006SIZE10000E205000N7595000	0	0	205000	7595000	204999.8622	7595000.011	10000
SRID3006SIZE10000E205000N7605000	0	0	205000	7605000	204999.8587	7605000.011	10000
SRID3006SIZE10000E205000N7615000	0	0	205000	7615000	204999.8551	7615000.011	10000
SRID3006SIZE10000E205000N7625000	0	0	205000	7625000	204999.8513	7625000.012	10000
SRID3006SIZE10000E205000N7635000	0	0	205000	7635000	204999.8475	7635000.012	10000
SRID3006SIZE10000E205000N7645000	0	0	205000	7645000	204999.8436	7645000.012	10000
SRID3006SIZE10000E205000N7655000	0	0	205000	7655000	204999.8395	7655000.013	10000
SRID3006SIZE10000E205000N7665000	0	0	205000	7665000	204999.8353	7665000.013	10000
SRID3006SIZE10000E205000N7675000	0	0	205000	7675000	204999.831	7675000.014	10000
SRID3006SIZE10000E205000N7685000	0	0	205000	7685000	204999.8265	7685000.014	10000
SRID3006SIZE10000E205000N7695000	0	0	205000	7695000	204999.8219	7695000.015	10000
SRID3006SIZE10000E205000N7705000	0	0	205000	7705000	204999.8172	7705000.015	10000
SRID3006SIZE10000E205000N7715000	0	0	205000	7715000	204999.8123	7715000.015	10000
SRID3006SIZE10000E205000N7725000	0	0	205000	7725000	204999.8072	7725000.016	10000
SRID3006SIZE10000E205000N7735000	0	0	205000	7735000	204999.802	7735000.017	10000
SRID3006SIZE10000E215000N6025000	0	0	215000	6025000	214999.9947	6025000	10000
SRID3006SIZE10000E215000N6035000	0	0	215000	6035000	214999.9946	6035000	10000
SRID3006SIZE10000E215000N6045000	0	0	215000	6045000	214999.9946	6045000	10000
SRID3006SIZE10000E215000N6055000	0	0	215000	6055000	214999.9945	6055000	10000
SRID3006SIZE10000E215000N6065000	0	0	215000	6065000	214999.9944	6065000	10000
SRID3006SIZE10000E215000N6075000	0	0	215000	6075000	214999.9943	6075000	10000
SRID3006SIZE10000E215000N6085000	0	0	215000	6085000	214999.9942	6085000	10000
SRID3006SIZE10000E215000N6095000	0	0	215000	6095000	214999.9941	6095000	10000
SRID3006SIZE10000E215000N6105000	0	0	215000	6105000	214999.994	6105000	10000
SRID3006SIZE10000E215000N6115000	0	0	215000	6115000	214999.9939	6115000	10000
SRID3006SIZE10000E215000N6125000	0	0	215000	6125000	214999.9938	6125000	10000
SRID3006SIZE10000E215000N6135000	0	0	215000	6135000	214999.9938	6135000	10000
SRID3006SIZE10000E215000N6145000	0	0	215000	6145000	214999.9937	6145000	10000
SRID3006SIZE10000E215000N6155000	0	0	215000	6155000	214999.9936	6155000	10000
SRID3006SIZE10000E215000N6165000	0	0	215000	6165000	214999.9935	6165000	10000
SRID3006SIZE10000E215000N6175000	0	0	215000	6175000	214999.9934	6175000	10000
SRID3006SIZE10000E215000N6185000	0	0	215000	6185000	214999.9932	6185000	10000
SRID3006SIZE10000E215000N6195000	0	0	215000	6195000	214999.9931	6195000	10000
SRID3006SIZE10000E215000N6205000	0	0	215000	6205000	214999.993	6205000	10000
SRID3006SIZE10000E215000N6215000	0	0	215000	6215000	214999.9929	6215000	10000
SRID3006SIZE10000E215000N6225000	0	0	215000	6225000	214999.9928	6225000	10000
SRID3006SIZE10000E215000N6235000	0	0	215000	6235000	214999.9927	6235000	10000
SRID3006SIZE10000E215000N6245000	0	0	215000	6245000	214999.9926	6245000	10000
SRID3006SIZE10000E215000N6255000	0	0	215000	6255000	214999.9925	6255000	10000
SRID3006SIZE10000E215000N6265000	0	0	215000	6265000	214999.9923	6265000	10000
SRID3006SIZE10000E215000N6275000	0	0	215000	6275000	214999.9922	6275000	10000
SRID3006SIZE10000E215000N6285000	0	0	215000	6285000	214999.9921	6285000	10000
SRID3006SIZE10000E215000N6295000	0	0	215000	6295000	214999.992	6295000	10000
SRID3006SIZE10000E215000N6305000	0	0	215000	6305000	214999.9918	6305000	10000
SRID3006SIZE10000E215000N6315000	0	0	215000	6315000	214999.9917	6315000	10000
SRID3006SIZE10000E215000N6325000	0	0	215000	6325000	214999.9916	6325000	10000
SRID3006SIZE10000E215000N6335000	0	0	215000	6335000	214999.9914	6335000	10000
SRID3006SIZE10000E215000N6345000	0	0	215000	6345000	214999.9913	6345000	10000
SRID3006SIZE10000E215000N6355000	0	0	215000	6355000	214999.9911	6355000	10000
SRID3006SIZE10000E215000N6365000	0	0	215000	6365000	214999.991	6365000	10000
SRID3006SIZE10000E215000N6375000	0	0	215000	6375000	214999.9908	6375000	10000
SRID3006SIZE10000E215000N6385000	0	0	215000	6385000	214999.9907	6385000	10000
SRID3006SIZE10000E215000N6395000	0	0	215000	6395000	214999.9905	6395000	10000
SRID3006SIZE10000E215000N6405000	0	0	215000	6405000	214999.9904	6405000	10000
SRID3006SIZE10000E215000N6415000	0	0	215000	6415000	214999.9902	6415000	10000
SRID3006SIZE10000E215000N6425000	0	0	215000	6425000	214999.9901	6425000	10000
SRID3006SIZE10000E215000N6435000	0	0	215000	6435000	214999.9899	6435000	10000
SRID3006SIZE10000E215000N6445000	0	0	215000	6445000	214999.9897	6445000	10000
SRID3006SIZE10000E215000N6455000	0	0	215000	6455000	214999.9895	6455000	10000
SRID3006SIZE10000E215000N6465000	0	0	215000	6465000	214999.9894	6465000	10000
SRID3006SIZE10000E215000N6475000	0	0	215000	6475000	214999.9892	6475000	10000
SRID3006SIZE10000E215000N6485000	0	0	215000	6485000	214999.989	6485000	10000
SRID3006SIZE10000E215000N6495000	0	0	215000	6495000	214999.9888	6495000	10000
SRID3006SIZE10000E215000N6505000	0	0	215000	6505000	214999.9886	6505000	10000
SRID3006SIZE10000E215000N6515000	0	0	215000	6515000	214999.9884	6515000	10000
SRID3006SIZE10000E215000N6525000	0	0	215000	6525000	214999.9882	6525000	10000
SRID3006SIZE10000E215000N6535000	0	0	215000	6535000	214999.988	6535000	10000
SRID3006SIZE10000E215000N6545000	0	0	215000	6545000	214999.9878	6545000	10000
SRID3006SIZE10000E215000N6555000	0	0	215000	6555000	214999.9876	6555000	10000
SRID3006SIZE10000E215000N6565000	0	0	215000	6565000	214999.9874	6565000	10000
SRID3006SIZE10000E215000N6575000	0	0	215000	6575000	214999.9871	6575000	10000
SRID3006SIZE10000E215000N6585000	0	0	215000	6585000	214999.9869	6585000.001	10000
SRID3006SIZE10000E215000N6595000	0	0	215000	6595000	214999.9867	6595000.001	10000
SRID3006SIZE10000E215000N6605000	0	0	215000	6605000	214999.9864	6605000.001	10000
SRID3006SIZE10000E215000N6615000	0	0	215000	6615000	214999.9862	6615000.001	10000
SRID3006SIZE10000E215000N6625000	0	0	215000	6625000	214999.986	6625000.001	10000
SRID3006SIZE10000E215000N6635000	0	0	215000	6635000	214999.9857	6635000.001	10000
SRID3006SIZE10000E215000N6645000	0	0	215000	6645000	214999.9854	6645000.001	10000
SRID3006SIZE10000E215000N6655000	0	0	215000	6655000	214999.9852	6655000.001	10000
SRID3006SIZE10000E215000N6665000	0	0	215000	6665000	214999.9849	6665000.001	10000
SRID3006SIZE10000E215000N6675000	0	0	215000	6675000	214999.9846	6675000.001	10000
SRID3006SIZE10000E215000N6685000	0	0	215000	6685000	214999.9844	6685000.001	10000
SRID3006SIZE10000E215000N6695000	0	0	215000	6695000	214999.9841	6695000.001	10000
SRID3006SIZE10000E215000N6705000	0	0	215000	6705000	214999.9838	6705000.001	10000
SRID3006SIZE10000E215000N6715000	0	0	215000	6715000	214999.9835	6715000.001	10000
SRID3006SIZE10000E215000N6725000	0	0	215000	6725000	214999.9832	6725000.001	10000
SRID3006SIZE10000E215000N6735000	0	0	215000	6735000	214999.9829	6735000.001	10000
SRID3006SIZE10000E215000N6745000	0	0	215000	6745000	214999.9825	6745000.001	10000
SRID3006SIZE10000E215000N6755000	0	0	215000	6755000	214999.9822	6755000.001	10000
SRID3006SIZE10000E215000N6765000	0	0	215000	6765000	214999.9819	6765000.001	10000
SRID3006SIZE10000E215000N6775000	0	0	215000	6775000	214999.9816	6775000.001	10000
SRID3006SIZE10000E215000N6785000	0	0	215000	6785000	214999.9812	6785000.001	10000
SRID3006SIZE10000E215000N6795000	0	0	215000	6795000	214999.9808	6795000.001	10000
SRID3006SIZE10000E215000N6805000	0	0	215000	6805000	214999.9805	6805000.001	10000
SRID3006SIZE10000E215000N6815000	0	0	215000	6815000	214999.9801	6815000.001	10000
SRID3006SIZE10000E215000N6825000	0	0	215000	6825000	214999.9797	6825000.001	10000
SRID3006SIZE10000E215000N6835000	0	0	215000	6835000	214999.9793	6835000.001	10000
SRID3006SIZE10000E215000N6845000	0	0	215000	6845000	214999.9789	6845000.001	10000
SRID3006SIZE10000E215000N6855000	0	0	215000	6855000	214999.9785	6855000.001	10000
SRID3006SIZE10000E215000N6865000	0	0	215000	6865000	214999.9781	6865000.001	10000
SRID3006SIZE10000E215000N6875000	0	0	215000	6875000	214999.9777	6875000.001	10000
SRID3006SIZE10000E215000N6885000	0	0	215000	6885000	214999.9773	6885000.001	10000
SRID3006SIZE10000E215000N6895000	0	0	215000	6895000	214999.9768	6895000.001	10000
SRID3006SIZE10000E215000N6905000	0	0	215000	6905000	214999.9764	6905000.001	10000
SRID3006SIZE10000E215000N6915000	0	0	215000	6915000	214999.9759	6915000.001	10000
SRID3006SIZE10000E215000N6925000	0	0	215000	6925000	214999.9754	6925000.001	10000
SRID3006SIZE10000E215000N6935000	0	0	215000	6935000	214999.9749	6935000.001	10000
SRID3006SIZE10000E215000N6945000	0	0	215000	6945000	214999.9744	6945000.001	10000
SRID3006SIZE10000E215000N6955000	0	0	215000	6955000	214999.9739	6955000.001	10000
SRID3006SIZE10000E215000N6965000	0	0	215000	6965000	214999.9734	6965000.001	10000
SRID3006SIZE10000E215000N6975000	0	0	215000	6975000	214999.9729	6975000.001	10000
SRID3006SIZE10000E215000N6985000	0	0	215000	6985000	214999.9723	6985000.001	10000
SRID3006SIZE10000E215000N6995000	0	0	215000	6995000	214999.9718	6995000.001	10000
SRID3006SIZE10000E215000N7005000	0	0	215000	7005000	214999.9712	7005000.001	10000
SRID3006SIZE10000E215000N7015000	0	0	215000	7015000	214999.9706	7015000.002	10000
SRID3006SIZE10000E215000N7025000	0	0	215000	7025000	214999.97	7025000.002	10000
SRID3006SIZE10000E215000N7035000	0	0	215000	7035000	214999.9694	7035000.002	10000
SRID3006SIZE10000E215000N7045000	0	0	215000	7045000	214999.9688	7045000.002	10000
SRID3006SIZE10000E215000N7055000	0	0	215000	7055000	214999.9681	7055000.002	10000
SRID3006SIZE10000E215000N7065000	0	0	215000	7065000	214999.9675	7065000.002	10000
SRID3006SIZE10000E215000N7075000	0	0	215000	7075000	214999.9668	7075000.002	10000
SRID3006SIZE10000E215000N7085000	0	0	215000	7085000	214999.9661	7085000.002	10000
SRID3006SIZE10000E215000N7095000	0	0	215000	7095000	214999.9654	7095000.002	10000
SRID3006SIZE10000E215000N7105000	0	0	215000	7105000	214999.9647	7105000.002	10000
SRID3006SIZE10000E215000N7115000	0	0	215000	7115000	214999.9639	7115000.002	10000
SRID3006SIZE10000E215000N7125000	0	0	215000	7125000	214999.9631	7125000.002	10000
SRID3006SIZE10000E215000N7135000	0	0	215000	7135000	214999.9624	7135000.002	10000
SRID3006SIZE10000E215000N7145000	0	0	215000	7145000	214999.9616	7145000.002	10000
SRID3006SIZE10000E215000N7155000	0	0	215000	7155000	214999.9607	7155000.002	10000
SRID3006SIZE10000E215000N7165000	0	0	215000	7165000	214999.9599	7165000.002	10000
SRID3006SIZE10000E215000N7175000	0	0	215000	7175000	214999.959	7175000.002	10000
SRID3006SIZE10000E215000N7185000	0	0	215000	7185000	214999.9581	7185000.002	10000
SRID3006SIZE10000E215000N7195000	0	0	215000	7195000	214999.9572	7195000.002	10000
SRID3006SIZE10000E215000N7205000	0	0	215000	7205000	214999.9563	7205000.003	10000
SRID3006SIZE10000E215000N7215000	0	0	215000	7215000	214999.9554	7215000.003	10000
SRID3006SIZE10000E215000N7225000	0	0	215000	7225000	214999.9544	7225000.003	10000
SRID3006SIZE10000E215000N7235000	0	0	215000	7235000	214999.9534	7235000.003	10000
SRID3006SIZE10000E215000N7245000	0	0	215000	7245000	214999.9523	7245000.003	10000
SRID3006SIZE10000E215000N7255000	0	0	215000	7255000	214999.9513	7255000.003	10000
SRID3006SIZE10000E215000N7265000	0	0	215000	7265000	214999.9502	7265000.003	10000
SRID3006SIZE10000E215000N7275000	0	0	215000	7275000	214999.9491	7275000.003	10000
SRID3006SIZE10000E215000N7285000	0	0	215000	7285000	214999.9479	7285000.003	10000
SRID3006SIZE10000E215000N7295000	0	0	215000	7295000	214999.9468	7295000.003	10000
SRID3006SIZE10000E215000N7305000	0	0	215000	7305000	214999.9456	7305000.003	10000
SRID3006SIZE10000E215000N7315000	0	0	215000	7315000	214999.9443	7315000.003	10000
SRID3006SIZE10000E215000N7325000	0	0	215000	7325000	214999.9431	7325000.004	10000
SRID3006SIZE10000E215000N7335000	0	0	215000	7335000	214999.9418	7335000.004	10000
SRID3006SIZE10000E215000N7345000	0	0	215000	7345000	214999.9404	7345000.004	10000
SRID3006SIZE10000E215000N7355000	0	0	215000	7355000	214999.939	7355000.004	10000
SRID3006SIZE10000E215000N7365000	0	0	215000	7365000	214999.9376	7365000.004	10000
SRID3006SIZE10000E215000N7375000	0	0	215000	7375000	214999.9362	7375000.004	10000
SRID3006SIZE10000E215000N7385000	0	0	215000	7385000	214999.9347	7385000.004	10000
SRID3006SIZE10000E215000N7395000	0	0	215000	7395000	214999.9332	7395000.004	10000
SRID3006SIZE10000E215000N7405000	0	0	215000	7405000	214999.9316	7405000.005	10000
SRID3006SIZE10000E215000N7415000	0	0	215000	7415000	214999.93	7415000.005	10000
SRID3006SIZE10000E215000N7425000	0	0	215000	7425000	214999.9283	7425000.005	10000
SRID3006SIZE10000E215000N7435000	0	0	215000	7435000	214999.9266	7435000.005	10000
SRID3006SIZE10000E215000N7445000	0	0	215000	7445000	214999.9249	7445000.005	10000
SRID3006SIZE10000E215000N7455000	0	0	215000	7455000	214999.9231	7455000.005	10000
SRID3006SIZE10000E215000N7465000	0	0	215000	7465000	214999.9212	7465000.005	10000
SRID3006SIZE10000E215000N7475000	0	0	215000	7475000	214999.9193	7475000.006	10000
SRID3006SIZE10000E215000N7485000	0	0	215000	7485000	214999.9173	7485000.006	10000
SRID3006SIZE10000E215000N7495000	0	0	215000	7495000	214999.9153	7495000.006	10000
SRID3006SIZE10000E215000N7505000	0	0	215000	7505000	214999.9133	7505000.006	10000
SRID3006SIZE10000E215000N7515000	0	0	215000	7515000	214999.9111	7515000.006	10000
SRID3006SIZE10000E215000N7525000	0	0	215000	7525000	214999.9089	7525000.006	10000
SRID3006SIZE10000E215000N7535000	0	0	215000	7535000	214999.9067	7535000.007	10000
SRID3006SIZE10000E215000N7545000	0	0	215000	7545000	214999.9044	7545000.007	10000
SRID3006SIZE10000E215000N7555000	0	0	215000	7555000	214999.902	7555000.007	10000
SRID3006SIZE10000E215000N7565000	0	0	215000	7565000	214999.8995	7565000.007	10000
SRID3006SIZE10000E215000N7575000	0	0	215000	7575000	214999.897	7575000.008	10000
SRID3006SIZE10000E215000N7585000	0	0	215000	7585000	214999.8944	7585000.008	10000
SRID3006SIZE10000E215000N7595000	0	0	215000	7595000	214999.8917	7595000.008	10000
SRID3006SIZE10000E215000N7605000	0	0	215000	7605000	214999.889	7605000.008	10000
SRID3006SIZE10000E215000N7615000	0	0	215000	7615000	214999.8861	7615000.009	10000
SRID3006SIZE10000E215000N7625000	0	0	215000	7625000	214999.8832	7625000.009	10000
SRID3006SIZE10000E215000N7635000	0	0	215000	7635000	214999.8802	7635000.009	10000
SRID3006SIZE10000E215000N7645000	0	0	215000	7645000	214999.8771	7645000.009	10000
SRID3006SIZE10000E215000N7655000	0	0	215000	7655000	214999.8739	7655000.01	10000
SRID3006SIZE10000E215000N7665000	0	0	215000	7665000	214999.8706	7665000.01	10000
SRID3006SIZE10000E215000N7675000	0	0	215000	7675000	214999.8672	7675000.01	10000
SRID3006SIZE10000E215000N7685000	0	0	215000	7685000	214999.8637	7685000.011	10000
SRID3006SIZE10000E215000N7695000	0	0	215000	7695000	214999.86	7695000.011	10000
SRID3006SIZE10000E215000N7705000	0	0	215000	7705000	214999.8563	7705000.011	10000
SRID3006SIZE10000E215000N7715000	0	0	215000	7715000	214999.8525	7715000.012	10000
SRID3006SIZE10000E215000N7725000	0	0	215000	7725000	214999.8485	7725000.012	10000
SRID3006SIZE10000E215000N7735000	0	0	215000	7735000	214999.8444	7735000.012	10000
SRID3006SIZE10000E225000N6025000	0	0	225000	6025000	224999.9959	6025000	10000
SRID3006SIZE10000E225000N6035000	0	0	225000	6035000	224999.9958	6035000	10000
SRID3006SIZE10000E225000N6045000	0	0	225000	6045000	224999.9958	6045000	10000
SRID3006SIZE10000E225000N6055000	0	0	225000	6055000	224999.9957	6055000	10000
SRID3006SIZE10000E225000N6065000	0	0	225000	6065000	224999.9956	6065000	10000
SRID3006SIZE10000E225000N6075000	0	0	225000	6075000	224999.9956	6075000	10000
SRID3006SIZE10000E225000N6085000	0	0	225000	6085000	224999.9955	6085000	10000
SRID3006SIZE10000E225000N6095000	0	0	225000	6095000	224999.9954	6095000	10000
SRID3006SIZE10000E225000N6105000	0	0	225000	6105000	224999.9954	6105000	10000
SRID3006SIZE10000E225000N6115000	0	0	225000	6115000	224999.9953	6115000	10000
SRID3006SIZE10000E225000N6125000	0	0	225000	6125000	224999.9952	6125000	10000
SRID3006SIZE10000E225000N6135000	0	0	225000	6135000	224999.9951	6135000	10000
SRID3006SIZE10000E225000N6145000	0	0	225000	6145000	224999.9951	6145000	10000
SRID3006SIZE10000E225000N6155000	0	0	225000	6155000	224999.995	6155000	10000
SRID3006SIZE10000E225000N6165000	0	0	225000	6165000	224999.9949	6165000	10000
SRID3006SIZE10000E225000N6175000	0	0	225000	6175000	224999.9948	6175000	10000
SRID3006SIZE10000E225000N6185000	0	0	225000	6185000	224999.9947	6185000	10000
SRID3006SIZE10000E225000N6195000	0	0	225000	6195000	224999.9947	6195000	10000
SRID3006SIZE10000E225000N6205000	0	0	225000	6205000	224999.9946	6205000	10000
SRID3006SIZE10000E225000N6215000	0	0	225000	6215000	224999.9945	6215000	10000
SRID3006SIZE10000E225000N6225000	0	0	225000	6225000	224999.9944	6225000	10000
SRID3006SIZE10000E225000N6235000	0	0	225000	6235000	224999.9943	6235000	10000
SRID3006SIZE10000E225000N6245000	0	0	225000	6245000	224999.9942	6245000	10000
SRID3006SIZE10000E225000N6255000	0	0	225000	6255000	224999.9941	6255000	10000
SRID3006SIZE10000E225000N6265000	0	0	225000	6265000	224999.994	6265000	10000
SRID3006SIZE10000E225000N6275000	0	0	225000	6275000	224999.9939	6275000	10000
SRID3006SIZE10000E225000N6285000	0	0	225000	6285000	224999.9938	6285000	10000
SRID3006SIZE10000E225000N6295000	0	0	225000	6295000	224999.9937	6295000	10000
SRID3006SIZE10000E225000N6305000	0	0	225000	6305000	224999.9936	6305000	10000
SRID3006SIZE10000E225000N6315000	0	0	225000	6315000	224999.9935	6315000	10000
SRID3006SIZE10000E225000N6325000	0	0	225000	6325000	224999.9934	6325000	10000
SRID3006SIZE10000E225000N6335000	0	0	225000	6335000	224999.9933	6335000	10000
SRID3006SIZE10000E225000N6345000	0	0	225000	6345000	224999.9932	6345000	10000
SRID3006SIZE10000E225000N6355000	0	0	225000	6355000	224999.9931	6355000	10000
SRID3006SIZE10000E225000N6365000	0	0	225000	6365000	224999.993	6365000	10000
SRID3006SIZE10000E225000N6375000	0	0	225000	6375000	224999.9929	6375000	10000
SRID3006SIZE10000E225000N6385000	0	0	225000	6385000	224999.9928	6385000	10000
SRID3006SIZE10000E225000N6395000	0	0	225000	6395000	224999.9926	6395000	10000
SRID3006SIZE10000E225000N6405000	0	0	225000	6405000	224999.9925	6405000	10000
SRID3006SIZE10000E225000N6415000	0	0	225000	6415000	224999.9924	6415000	10000
SRID3006SIZE10000E225000N6425000	0	0	225000	6425000	224999.9923	6425000	10000
SRID3006SIZE10000E225000N6435000	0	0	225000	6435000	224999.9921	6435000	10000
SRID3006SIZE10000E225000N6445000	0	0	225000	6445000	224999.992	6445000	10000
SRID3006SIZE10000E225000N6455000	0	0	225000	6455000	224999.9919	6455000	10000
SRID3006SIZE10000E225000N6465000	0	0	225000	6465000	224999.9917	6465000	10000
SRID3006SIZE10000E225000N6475000	0	0	225000	6475000	224999.9916	6475000	10000
SRID3006SIZE10000E225000N6485000	0	0	225000	6485000	224999.9914	6485000	10000
SRID3006SIZE10000E225000N6495000	0	0	225000	6495000	224999.9913	6495000	10000
SRID3006SIZE10000E225000N6505000	0	0	225000	6505000	224999.9911	6505000	10000
SRID3006SIZE10000E225000N6515000	0	0	225000	6515000	224999.991	6515000	10000
SRID3006SIZE10000E225000N6525000	0	0	225000	6525000	224999.9908	6525000	10000
SRID3006SIZE10000E225000N6535000	0	0	225000	6535000	224999.9907	6535000	10000
SRID3006SIZE10000E225000N6545000	0	0	225000	6545000	224999.9905	6545000	10000
SRID3006SIZE10000E225000N6555000	0	0	225000	6555000	224999.9903	6555000	10000
SRID3006SIZE10000E225000N6565000	0	0	225000	6565000	224999.9902	6565000	10000
SRID3006SIZE10000E225000N6575000	0	0	225000	6575000	224999.99	6575000	10000
SRID3006SIZE10000E225000N6585000	0	0	225000	6585000	224999.9898	6585000	10000
SRID3006SIZE10000E225000N6595000	0	0	225000	6595000	224999.9896	6595000	10000
SRID3006SIZE10000E225000N6605000	0	0	225000	6605000	224999.9894	6605000	10000
SRID3006SIZE10000E225000N6615000	0	0	225000	6615000	224999.9893	6615000	10000
SRID3006SIZE10000E225000N6625000	0	0	225000	6625000	224999.9891	6625000	10000
SRID3006SIZE10000E225000N6635000	0	0	225000	6635000	224999.9889	6635000	10000
SRID3006SIZE10000E225000N6645000	0	0	225000	6645000	224999.9887	6645000	10000
SRID3006SIZE10000E225000N6655000	0	0	225000	6655000	224999.9885	6655000	10000
SRID3006SIZE10000E225000N6665000	0	0	225000	6665000	224999.9883	6665000	10000
SRID3006SIZE10000E225000N6675000	0	0	225000	6675000	224999.988	6675000	10000
SRID3006SIZE10000E225000N6685000	0	0	225000	6685000	224999.9878	6685000	10000
SRID3006SIZE10000E225000N6695000	0	0	225000	6695000	224999.9876	6695000	10000
SRID3006SIZE10000E225000N6705000	0	0	225000	6705000	224999.9874	6705000.001	10000
SRID3006SIZE10000E225000N6715000	0	0	225000	6715000	224999.9871	6715000.001	10000
SRID3006SIZE10000E225000N6725000	0	0	225000	6725000	224999.9869	6725000.001	10000
SRID3006SIZE10000E225000N6735000	0	0	225000	6735000	224999.9867	6735000.001	10000
SRID3006SIZE10000E225000N6745000	0	0	225000	6745000	224999.9864	6745000.001	10000
SRID3006SIZE10000E225000N6755000	0	0	225000	6755000	224999.9862	6755000.001	10000
SRID3006SIZE10000E225000N6765000	0	0	225000	6765000	224999.9859	6765000.001	10000
SRID3006SIZE10000E225000N6775000	0	0	225000	6775000	224999.9856	6775000.001	10000
SRID3006SIZE10000E225000N6785000	0	0	225000	6785000	224999.9854	6785000.001	10000
SRID3006SIZE10000E225000N6795000	0	0	225000	6795000	224999.9851	6795000.001	10000
SRID3006SIZE10000E225000N6805000	0	0	225000	6805000	224999.9848	6805000.001	10000
SRID3006SIZE10000E225000N6815000	0	0	225000	6815000	224999.9845	6815000.001	10000
SRID3006SIZE10000E225000N6825000	0	0	225000	6825000	224999.9842	6825000.001	10000
SRID3006SIZE10000E225000N6835000	0	0	225000	6835000	224999.9839	6835000.001	10000
SRID3006SIZE10000E225000N6845000	0	0	225000	6845000	224999.9836	6845000.001	10000
SRID3006SIZE10000E225000N6855000	0	0	225000	6855000	224999.9833	6855000.001	10000
SRID3006SIZE10000E225000N6865000	0	0	225000	6865000	224999.983	6865000.001	10000
SRID3006SIZE10000E225000N6875000	0	0	225000	6875000	224999.9826	6875000.001	10000
SRID3006SIZE10000E225000N6885000	0	0	225000	6885000	224999.9823	6885000.001	10000
SRID3006SIZE10000E225000N6895000	0	0	225000	6895000	224999.9819	6895000.001	10000
SRID3006SIZE10000E225000N6905000	0	0	225000	6905000	224999.9816	6905000.001	10000
SRID3006SIZE10000E225000N6915000	0	0	225000	6915000	224999.9812	6915000.001	10000
SRID3006SIZE10000E225000N6925000	0	0	225000	6925000	224999.9809	6925000.001	10000
SRID3006SIZE10000E225000N6935000	0	0	225000	6935000	224999.9805	6935000.001	10000
SRID3006SIZE10000E225000N6945000	0	0	225000	6945000	224999.9801	6945000.001	10000
SRID3006SIZE10000E225000N6955000	0	0	225000	6955000	224999.9797	6955000.001	10000
SRID3006SIZE10000E225000N6965000	0	0	225000	6965000	224999.9793	6965000.001	10000
SRID3006SIZE10000E225000N6975000	0	0	225000	6975000	224999.9789	6975000.001	10000
SRID3006SIZE10000E225000N6985000	0	0	225000	6985000	224999.9784	6985000.001	10000
SRID3006SIZE10000E225000N6995000	0	0	225000	6995000	224999.978	6995000.001	10000
SRID3006SIZE10000E225000N7005000	0	0	225000	7005000	224999.9776	7005000.001	10000
SRID3006SIZE10000E225000N7015000	0	0	225000	7015000	224999.9771	7015000.001	10000
SRID3006SIZE10000E225000N7025000	0	0	225000	7025000	224999.9766	7025000.001	10000
SRID3006SIZE10000E225000N7035000	0	0	225000	7035000	224999.9762	7035000.001	10000
SRID3006SIZE10000E225000N7045000	0	0	225000	7045000	224999.9757	7045000.001	10000
SRID3006SIZE10000E225000N7055000	0	0	225000	7055000	224999.9752	7055000.001	10000
SRID3006SIZE10000E225000N7065000	0	0	225000	7065000	224999.9747	7065000.001	10000
SRID3006SIZE10000E225000N7075000	0	0	225000	7075000	224999.9741	7075000.001	10000
SRID3006SIZE10000E225000N7085000	0	0	225000	7085000	224999.9736	7085000.001	10000
SRID3006SIZE10000E225000N7095000	0	0	225000	7095000	224999.973	7095000.001	10000
SRID3006SIZE10000E225000N7105000	0	0	225000	7105000	224999.9725	7105000.001	10000
SRID3006SIZE10000E225000N7115000	0	0	225000	7115000	224999.9719	7115000.001	10000
SRID3006SIZE10000E225000N7125000	0	0	225000	7125000	224999.9713	7125000.002	10000
SRID3006SIZE10000E225000N7135000	0	0	225000	7135000	224999.9707	7135000.002	10000
SRID3006SIZE10000E225000N7145000	0	0	225000	7145000	224999.9701	7145000.002	10000
SRID3006SIZE10000E225000N7155000	0	0	225000	7155000	224999.9694	7155000.002	10000
SRID3006SIZE10000E225000N7165000	0	0	225000	7165000	224999.9688	7165000.002	10000
SRID3006SIZE10000E225000N7175000	0	0	225000	7175000	224999.9681	7175000.002	10000
SRID3006SIZE10000E225000N7185000	0	0	225000	7185000	224999.9674	7185000.002	10000
SRID3006SIZE10000E225000N7195000	0	0	225000	7195000	224999.9667	7195000.002	10000
SRID3006SIZE10000E225000N7205000	0	0	225000	7205000	224999.966	7205000.002	10000
SRID3006SIZE10000E225000N7215000	0	0	225000	7215000	224999.9652	7215000.002	10000
SRID3006SIZE10000E225000N7225000	0	0	225000	7225000	224999.9645	7225000.002	10000
SRID3006SIZE10000E225000N7235000	0	0	225000	7235000	224999.9637	7235000.002	10000
SRID3006SIZE10000E225000N7245000	0	0	225000	7245000	224999.9629	7245000.002	10000
SRID3006SIZE10000E225000N7255000	0	0	225000	7255000	224999.962	7255000.002	10000
SRID3006SIZE10000E225000N7265000	0	0	225000	7265000	224999.9612	7265000.002	10000
SRID3006SIZE10000E225000N7275000	0	0	225000	7275000	224999.9603	7275000.002	10000
SRID3006SIZE10000E225000N7285000	0	0	225000	7285000	224999.9594	7285000.002	10000
SRID3006SIZE10000E225000N7295000	0	0	225000	7295000	224999.9585	7295000.002	10000
SRID3006SIZE10000E225000N7305000	0	0	225000	7305000	224999.9576	7305000.003	10000
SRID3006SIZE10000E225000N7315000	0	0	225000	7315000	224999.9566	7315000.003	10000
SRID3006SIZE10000E225000N7325000	0	0	225000	7325000	224999.9556	7325000.003	10000
SRID3006SIZE10000E225000N7335000	0	0	225000	7335000	224999.9546	7335000.003	10000
SRID3006SIZE10000E225000N7345000	0	0	225000	7345000	224999.9536	7345000.003	10000
SRID3006SIZE10000E225000N7355000	0	0	225000	7355000	224999.9525	7355000.003	10000
SRID3006SIZE10000E225000N7365000	0	0	225000	7365000	224999.9514	7365000.003	10000
SRID3006SIZE10000E225000N7375000	0	0	225000	7375000	224999.9503	7375000.003	10000
SRID3006SIZE10000E225000N7385000	0	0	225000	7385000	224999.9491	7385000.003	10000
SRID3006SIZE10000E225000N7395000	0	0	225000	7395000	224999.9479	7395000.003	10000
SRID3006SIZE10000E225000N7405000	0	0	225000	7405000	224999.9467	7405000.003	10000
SRID3006SIZE10000E225000N7415000	0	0	225000	7415000	224999.9455	7415000.003	10000
SRID3006SIZE10000E225000N7425000	0	0	225000	7425000	224999.9442	7425000.004	10000
SRID3006SIZE10000E225000N7435000	0	0	225000	7435000	224999.9428	7435000.004	10000
SRID3006SIZE10000E225000N7445000	0	0	225000	7445000	224999.9415	7445000.004	10000
SRID3006SIZE10000E225000N7455000	0	0	225000	7455000	224999.9401	7455000.004	10000
SRID3006SIZE10000E225000N7465000	0	0	225000	7465000	224999.9386	7465000.004	10000
SRID3006SIZE10000E225000N7475000	0	0	225000	7475000	224999.9371	7475000.004	10000
SRID3006SIZE10000E225000N7485000	0	0	225000	7485000	224999.9356	7485000.004	10000
SRID3006SIZE10000E225000N7495000	0	0	225000	7495000	224999.934	7495000.004	10000
SRID3006SIZE10000E225000N7505000	0	0	225000	7505000	224999.9324	7505000.005	10000
SRID3006SIZE10000E225000N7515000	0	0	225000	7515000	224999.9308	7515000.005	10000
SRID3006SIZE10000E225000N7525000	0	0	225000	7525000	224999.9291	7525000.005	10000
SRID3006SIZE10000E225000N7535000	0	0	225000	7535000	224999.9273	7535000.005	10000
SRID3006SIZE10000E225000N7545000	0	0	225000	7545000	224999.9255	7545000.005	10000
SRID3006SIZE10000E225000N7555000	0	0	225000	7555000	224999.9236	7555000.005	10000
SRID3006SIZE10000E225000N7565000	0	0	225000	7565000	224999.9217	7565000.005	10000
SRID3006SIZE10000E225000N7575000	0	0	225000	7575000	224999.9198	7575000.006	10000
SRID3006SIZE10000E225000N7585000	0	0	225000	7585000	224999.9177	7585000.006	10000
SRID3006SIZE10000E225000N7595000	0	0	225000	7595000	224999.9156	7595000.006	10000
SRID3006SIZE10000E225000N7605000	0	0	225000	7605000	224999.9135	7605000.006	10000
SRID3006SIZE10000E225000N7615000	0	0	225000	7615000	224999.9113	7615000.006	10000
SRID3006SIZE10000E225000N7625000	0	0	225000	7625000	224999.909	7625000.007	10000
SRID3006SIZE10000E225000N7635000	0	0	225000	7635000	224999.9066	7635000.007	10000
SRID3006SIZE10000E225000N7645000	0	0	225000	7645000	224999.9042	7645000.007	10000
SRID3006SIZE10000E225000N7655000	0	0	225000	7655000	224999.9017	7655000.007	10000
SRID3006SIZE10000E225000N7665000	0	0	225000	7665000	224999.8991	7665000.007	10000
SRID3006SIZE10000E225000N7675000	0	0	225000	7675000	224999.8965	7675000.008	10000
SRID3006SIZE10000E225000N7685000	0	0	225000	7685000	224999.8938	7685000.008	10000
SRID3006SIZE10000E225000N7695000	0	0	225000	7695000	224999.891	7695000.008	10000
SRID3006SIZE10000E225000N7705000	0	0	225000	7705000	224999.8881	7705000.008	10000
SRID3006SIZE10000E225000N7715000	0	0	225000	7715000	224999.8851	7715000.009	10000
SRID3006SIZE10000E225000N7725000	0	0	225000	7725000	224999.882	7725000.009	10000
SRID3006SIZE10000E225000N7735000	0	0	225000	7735000	224999.8788	7735000.009	10000
SRID3006SIZE10000E235000N6025000	0	0	235000	6025000	234999.9968	6025000	10000
SRID3006SIZE10000E235000N6035000	0	0	235000	6035000	234999.9968	6035000	10000
SRID3006SIZE10000E235000N6045000	0	0	235000	6045000	234999.9967	6045000	10000
SRID3006SIZE10000E235000N6055000	0	0	235000	6055000	234999.9967	6055000	10000
SRID3006SIZE10000E235000N6065000	0	0	235000	6065000	234999.9966	6065000	10000
SRID3006SIZE10000E235000N6075000	0	0	235000	6075000	234999.9966	6075000	10000
SRID3006SIZE10000E235000N6085000	0	0	235000	6085000	234999.9965	6085000	10000
SRID3006SIZE10000E235000N6095000	0	0	235000	6095000	234999.9965	6095000	10000
SRID3006SIZE10000E235000N6105000	0	0	235000	6105000	234999.9964	6105000	10000
SRID3006SIZE10000E235000N6115000	0	0	235000	6115000	234999.9964	6115000	10000
SRID3006SIZE10000E235000N6125000	0	0	235000	6125000	234999.9963	6125000	10000
SRID3006SIZE10000E235000N6135000	0	0	235000	6135000	234999.9962	6135000	10000
SRID3006SIZE10000E235000N6145000	0	0	235000	6145000	234999.9962	6145000	10000
SRID3006SIZE10000E235000N6155000	0	0	235000	6155000	234999.9961	6155000	10000
SRID3006SIZE10000E235000N6165000	0	0	235000	6165000	234999.9961	6165000	10000
SRID3006SIZE10000E235000N6175000	0	0	235000	6175000	234999.996	6175000	10000
SRID3006SIZE10000E235000N6185000	0	0	235000	6185000	234999.9959	6185000	10000
SRID3006SIZE10000E235000N6195000	0	0	235000	6195000	234999.9959	6195000	10000
SRID3006SIZE10000E235000N6205000	0	0	235000	6205000	234999.9958	6205000	10000
SRID3006SIZE10000E235000N6215000	0	0	235000	6215000	234999.9957	6215000	10000
SRID3006SIZE10000E235000N6225000	0	0	235000	6225000	234999.9957	6225000	10000
SRID3006SIZE10000E235000N6235000	0	0	235000	6235000	234999.9956	6235000	10000
SRID3006SIZE10000E235000N6245000	0	0	235000	6245000	234999.9955	6245000	10000
SRID3006SIZE10000E235000N6255000	0	0	235000	6255000	234999.9955	6255000	10000
SRID3006SIZE10000E235000N6265000	0	0	235000	6265000	234999.9954	6265000	10000
SRID3006SIZE10000E235000N6275000	0	0	235000	6275000	234999.9953	6275000	10000
SRID3006SIZE10000E235000N6285000	0	0	235000	6285000	234999.9952	6285000	10000
SRID3006SIZE10000E235000N6295000	0	0	235000	6295000	234999.9952	6295000	10000
SRID3006SIZE10000E235000N6305000	0	0	235000	6305000	234999.9951	6305000	10000
SRID3006SIZE10000E235000N6315000	0	0	235000	6315000	234999.995	6315000	10000
SRID3006SIZE10000E235000N6325000	0	0	235000	6325000	234999.9949	6325000	10000
SRID3006SIZE10000E235000N6335000	0	0	235000	6335000	234999.9948	6335000	10000
SRID3006SIZE10000E235000N6345000	0	0	235000	6345000	234999.9948	6345000	10000
SRID3006SIZE10000E235000N6355000	0	0	235000	6355000	234999.9947	6355000	10000
SRID3006SIZE10000E235000N6365000	0	0	235000	6365000	234999.9946	6365000	10000
SRID3006SIZE10000E235000N6375000	0	0	235000	6375000	234999.9945	6375000	10000
SRID3006SIZE10000E235000N6385000	0	0	235000	6385000	234999.9944	6385000	10000
SRID3006SIZE10000E235000N6395000	0	0	235000	6395000	234999.9943	6395000	10000
SRID3006SIZE10000E235000N6405000	0	0	235000	6405000	234999.9942	6405000	10000
SRID3006SIZE10000E235000N6415000	0	0	235000	6415000	234999.9941	6415000	10000
SRID3006SIZE10000E235000N6425000	0	0	235000	6425000	234999.994	6425000	10000
SRID3006SIZE10000E235000N6435000	0	0	235000	6435000	234999.9939	6435000	10000
SRID3006SIZE10000E235000N6445000	0	0	235000	6445000	234999.9938	6445000	10000
SRID3006SIZE10000E235000N6455000	0	0	235000	6455000	234999.9937	6455000	10000
SRID3006SIZE10000E235000N6465000	0	0	235000	6465000	234999.9936	6465000	10000
SRID3006SIZE10000E235000N6475000	0	0	235000	6475000	234999.9935	6475000	10000
SRID3006SIZE10000E235000N6485000	0	0	235000	6485000	234999.9934	6485000	10000
SRID3006SIZE10000E235000N6495000	0	0	235000	6495000	234999.9933	6495000	10000
SRID3006SIZE10000E235000N6505000	0	0	235000	6505000	234999.9932	6505000	10000
SRID3006SIZE10000E235000N6515000	0	0	235000	6515000	234999.993	6515000	10000
SRID3006SIZE10000E235000N6525000	0	0	235000	6525000	234999.9929	6525000	10000
SRID3006SIZE10000E235000N6535000	0	0	235000	6535000	234999.9928	6535000	10000
SRID3006SIZE10000E235000N6545000	0	0	235000	6545000	234999.9927	6545000	10000
SRID3006SIZE10000E235000N6555000	0	0	235000	6555000	234999.9925	6555000	10000
SRID3006SIZE10000E235000N6565000	0	0	235000	6565000	234999.9924	6565000	10000
SRID3006SIZE10000E235000N6575000	0	0	235000	6575000	234999.9923	6575000	10000
SRID3006SIZE10000E235000N6585000	0	0	235000	6585000	234999.9921	6585000	10000
SRID3006SIZE10000E235000N6595000	0	0	235000	6595000	234999.992	6595000	10000
SRID3006SIZE10000E235000N6605000	0	0	235000	6605000	234999.9919	6605000	10000
SRID3006SIZE10000E235000N6615000	0	0	235000	6615000	234999.9917	6615000	10000
SRID3006SIZE10000E235000N6625000	0	0	235000	6625000	234999.9916	6625000	10000
SRID3006SIZE10000E235000N6635000	0	0	235000	6635000	234999.9914	6635000	10000
SRID3006SIZE10000E235000N6645000	0	0	235000	6645000	234999.9913	6645000	10000
SRID3006SIZE10000E235000N6655000	0	0	235000	6655000	234999.9911	6655000	10000
SRID3006SIZE10000E235000N6665000	0	0	235000	6665000	234999.9909	6665000	10000
SRID3006SIZE10000E235000N6675000	0	0	235000	6675000	234999.9908	6675000	10000
SRID3006SIZE10000E235000N6685000	0	0	235000	6685000	234999.9906	6685000	10000
SRID3006SIZE10000E235000N6695000	0	0	235000	6695000	234999.9904	6695000	10000
SRID3006SIZE10000E235000N6705000	0	0	235000	6705000	234999.9903	6705000	10000
SRID3006SIZE10000E235000N6715000	0	0	235000	6715000	234999.9901	6715000	10000
SRID3006SIZE10000E235000N6725000	0	0	235000	6725000	234999.9899	6725000	10000
SRID3006SIZE10000E235000N6735000	0	0	235000	6735000	234999.9897	6735000	10000
SRID3006SIZE10000E235000N6745000	0	0	235000	6745000	234999.9895	6745000	10000
SRID3006SIZE10000E235000N6755000	0	0	235000	6755000	234999.9893	6755000	10000
SRID3006SIZE10000E235000N6765000	0	0	235000	6765000	234999.9891	6765000	10000
SRID3006SIZE10000E235000N6775000	0	0	235000	6775000	234999.9889	6775000	10000
SRID3006SIZE10000E235000N6785000	0	0	235000	6785000	234999.9887	6785000	10000
SRID3006SIZE10000E235000N6795000	0	0	235000	6795000	234999.9885	6795000	10000
SRID3006SIZE10000E235000N6805000	0	0	235000	6805000	234999.9883	6805000	10000
SRID3006SIZE10000E235000N6815000	0	0	235000	6815000	234999.988	6815000	10000
SRID3006SIZE10000E235000N6825000	0	0	235000	6825000	234999.9878	6825000	10000
SRID3006SIZE10000E235000N6835000	0	0	235000	6835000	234999.9876	6835000.001	10000
SRID3006SIZE10000E235000N6845000	0	0	235000	6845000	234999.9873	6845000.001	10000
SRID3006SIZE10000E235000N6855000	0	0	235000	6855000	234999.9871	6855000.001	10000
SRID3006SIZE10000E235000N6865000	0	0	235000	6865000	234999.9869	6865000.001	10000
SRID3006SIZE10000E235000N6875000	0	0	235000	6875000	234999.9866	6875000.001	10000
SRID3006SIZE10000E235000N6885000	0	0	235000	6885000	234999.9863	6885000.001	10000
SRID3006SIZE10000E235000N6895000	0	0	235000	6895000	234999.9861	6895000.001	10000
SRID3006SIZE10000E235000N6905000	0	0	235000	6905000	234999.9858	6905000.001	10000
SRID3006SIZE10000E235000N6915000	0	0	235000	6915000	234999.9855	6915000.001	10000
SRID3006SIZE10000E235000N6925000	0	0	235000	6925000	234999.9852	6925000.001	10000
SRID3006SIZE10000E235000N6935000	0	0	235000	6935000	234999.9849	6935000.001	10000
SRID3006SIZE10000E235000N6945000	0	0	235000	6945000	234999.9846	6945000.001	10000
SRID3006SIZE10000E235000N6955000	0	0	235000	6955000	234999.9843	6955000.001	10000
SRID3006SIZE10000E235000N6965000	0	0	235000	6965000	234999.984	6965000.001	10000
SRID3006SIZE10000E235000N6975000	0	0	235000	6975000	234999.9837	6975000.001	10000
SRID3006SIZE10000E235000N6985000	0	0	235000	6985000	234999.9834	6985000.001	10000
SRID3006SIZE10000E235000N6995000	0	0	235000	6995000	234999.983	6995000.001	10000
SRID3006SIZE10000E235000N7005000	0	0	235000	7005000	234999.9827	7005000.001	10000
SRID3006SIZE10000E235000N7015000	0	0	235000	7015000	234999.9823	7015000.001	10000
SRID3006SIZE10000E235000N7025000	0	0	235000	7025000	234999.982	7025000.001	10000
SRID3006SIZE10000E235000N7035000	0	0	235000	7035000	234999.9816	7035000.001	10000
SRID3006SIZE10000E235000N7045000	0	0	235000	7045000	234999.9812	7045000.001	10000
SRID3006SIZE10000E235000N7055000	0	0	235000	7055000	234999.9808	7055000.001	10000
SRID3006SIZE10000E235000N7065000	0	0	235000	7065000	234999.9804	7065000.001	10000
SRID3006SIZE10000E235000N7075000	0	0	235000	7075000	234999.98	7075000.001	10000
SRID3006SIZE10000E235000N7085000	0	0	235000	7085000	234999.9796	7085000.001	10000
SRID3006SIZE10000E235000N7095000	0	0	235000	7095000	234999.9792	7095000.001	10000
SRID3006SIZE10000E235000N7105000	0	0	235000	7105000	234999.9788	7105000.001	10000
SRID3006SIZE10000E235000N7115000	0	0	235000	7115000	234999.9783	7115000.001	10000
SRID3006SIZE10000E235000N7125000	0	0	235000	7125000	234999.9778	7125000.001	10000
SRID3006SIZE10000E235000N7135000	0	0	235000	7135000	234999.9774	7135000.001	10000
SRID3006SIZE10000E235000N7145000	0	0	235000	7145000	234999.9769	7145000.001	10000
SRID3006SIZE10000E235000N7155000	0	0	235000	7155000	234999.9764	7155000.001	10000
SRID3006SIZE10000E235000N7165000	0	0	235000	7165000	234999.9759	7165000.001	10000
SRID3006SIZE10000E235000N7175000	0	0	235000	7175000	234999.9754	7175000.001	10000
SRID3006SIZE10000E235000N7185000	0	0	235000	7185000	234999.9748	7185000.001	10000
SRID3006SIZE10000E235000N7195000	0	0	235000	7195000	234999.9743	7195000.001	10000
SRID3006SIZE10000E235000N7205000	0	0	235000	7205000	234999.9737	7205000.001	10000
SRID3006SIZE10000E235000N7215000	0	0	235000	7215000	234999.9732	7215000.001	10000
SRID3006SIZE10000E235000N7225000	0	0	235000	7225000	234999.9726	7225000.001	10000
SRID3006SIZE10000E235000N7235000	0	0	235000	7235000	234999.972	7235000.002	10000
SRID3006SIZE10000E235000N7245000	0	0	235000	7245000	234999.9713	7245000.002	10000
SRID3006SIZE10000E235000N7255000	0	0	235000	7255000	234999.9707	7255000.002	10000
SRID3006SIZE10000E235000N7265000	0	0	235000	7265000	234999.9701	7265000.002	10000
SRID3006SIZE10000E235000N7275000	0	0	235000	7275000	234999.9694	7275000.002	10000
SRID3006SIZE10000E235000N7285000	0	0	235000	7285000	234999.9687	7285000.002	10000
SRID3006SIZE10000E235000N7295000	0	0	235000	7295000	234999.968	7295000.002	10000
SRID3006SIZE10000E235000N7305000	0	0	235000	7305000	234999.9673	7305000.002	10000
SRID3006SIZE10000E235000N7315000	0	0	235000	7315000	234999.9665	7315000.002	10000
SRID3006SIZE10000E235000N7325000	0	0	235000	7325000	234999.9658	7325000.002	10000
SRID3006SIZE10000E235000N7335000	0	0	235000	7335000	234999.965	7335000.002	10000
SRID3006SIZE10000E235000N7345000	0	0	235000	7345000	234999.9642	7345000.002	10000
SRID3006SIZE10000E235000N7355000	0	0	235000	7355000	234999.9633	7355000.002	10000
SRID3006SIZE10000E235000N7365000	0	0	235000	7365000	234999.9625	7365000.002	10000
SRID3006SIZE10000E235000N7375000	0	0	235000	7375000	234999.9616	7375000.002	10000
SRID3006SIZE10000E235000N7385000	0	0	235000	7385000	234999.9607	7385000.002	10000
SRID3006SIZE10000E235000N7395000	0	0	235000	7395000	234999.9598	7395000.002	10000
SRID3006SIZE10000E235000N7405000	0	0	235000	7405000	234999.9589	7405000.002	10000
SRID3006SIZE10000E235000N7415000	0	0	235000	7415000	234999.9579	7415000.003	10000
SRID3006SIZE10000E235000N7425000	0	0	235000	7425000	234999.9569	7425000.003	10000
SRID3006SIZE10000E235000N7435000	0	0	235000	7435000	234999.9559	7435000.003	10000
SRID3006SIZE10000E235000N7445000	0	0	235000	7445000	234999.9548	7445000.003	10000
SRID3006SIZE10000E235000N7455000	0	0	235000	7455000	234999.9537	7455000.003	10000
SRID3006SIZE10000E235000N7465000	0	0	235000	7465000	234999.9526	7465000.003	10000
SRID3006SIZE10000E235000N7475000	0	0	235000	7475000	234999.9515	7475000.003	10000
SRID3006SIZE10000E235000N7485000	0	0	235000	7485000	234999.9503	7485000.003	10000
SRID3006SIZE10000E235000N7495000	0	0	235000	7495000	234999.9491	7495000.003	10000
SRID3006SIZE10000E235000N7505000	0	0	235000	7505000	234999.9478	7505000.003	10000
SRID3006SIZE10000E235000N7515000	0	0	235000	7515000	234999.9466	7515000.003	10000
SRID3006SIZE10000E235000N7525000	0	0	235000	7525000	234999.9452	7525000.004	10000
SRID3006SIZE10000E235000N7535000	0	0	235000	7535000	234999.9439	7535000.004	10000
SRID3006SIZE10000E235000N7545000	0	0	235000	7545000	234999.9425	7545000.004	10000
SRID3006SIZE10000E235000N7555000	0	0	235000	7555000	234999.9411	7555000.004	10000
SRID3006SIZE10000E235000N7565000	0	0	235000	7565000	234999.9396	7565000.004	10000
SRID3006SIZE10000E235000N7575000	0	0	235000	7575000	234999.9381	7575000.004	10000
SRID3006SIZE10000E235000N7585000	0	0	235000	7585000	234999.9365	7585000.004	10000
SRID3006SIZE10000E235000N7595000	0	0	235000	7595000	234999.9349	7595000.004	10000
SRID3006SIZE10000E235000N7605000	0	0	235000	7605000	234999.9332	7605000.005	10000
SRID3006SIZE10000E235000N7615000	0	0	235000	7615000	234999.9315	7615000.005	10000
SRID3006SIZE10000E235000N7625000	0	0	235000	7625000	234999.9297	7625000.005	10000
SRID3006SIZE10000E235000N7635000	0	0	235000	7635000	234999.9279	7635000.005	10000
SRID3006SIZE10000E235000N7645000	0	0	235000	7645000	234999.9261	7645000.005	10000
SRID3006SIZE10000E235000N7655000	0	0	235000	7655000	234999.9241	7655000.005	10000
SRID3006SIZE10000E235000N7665000	0	0	235000	7665000	234999.9222	7665000.006	10000
SRID3006SIZE10000E235000N7675000	0	0	235000	7675000	234999.9201	7675000.006	10000
SRID3006SIZE10000E235000N7685000	0	0	235000	7685000	234999.918	7685000.006	10000
SRID3006SIZE10000E235000N7695000	0	0	235000	7695000	234999.9158	7695000.006	10000
SRID3006SIZE10000E235000N7705000	0	0	235000	7705000	234999.9136	7705000.006	10000
SRID3006SIZE10000E235000N7715000	0	0	235000	7715000	234999.9113	7715000.006	10000
SRID3006SIZE10000E235000N7725000	0	0	235000	7725000	234999.9089	7725000.007	10000
SRID3006SIZE10000E235000N7735000	0	0	235000	7735000	234999.9064	7735000.007	10000
SRID3006SIZE10000E245000N6025000	0	0	245000	6025000	244999.9976	6025000	10000
SRID3006SIZE10000E245000N6035000	0	0	245000	6035000	244999.9975	6035000	10000
SRID3006SIZE10000E245000N6045000	0	0	245000	6045000	244999.9975	6045000	10000
SRID3006SIZE10000E245000N6055000	0	0	245000	6055000	244999.9975	6055000	10000
SRID3006SIZE10000E245000N6065000	0	0	245000	6065000	244999.9974	6065000	10000
SRID3006SIZE10000E245000N6075000	0	0	245000	6075000	244999.9974	6075000	10000
SRID3006SIZE10000E245000N6085000	0	0	245000	6085000	244999.9973	6085000	10000
SRID3006SIZE10000E245000N6095000	0	0	245000	6095000	244999.9973	6095000	10000
SRID3006SIZE10000E245000N6105000	0	0	245000	6105000	244999.9973	6105000	10000
SRID3006SIZE10000E245000N6115000	0	0	245000	6115000	244999.9972	6115000	10000
SRID3006SIZE10000E245000N6125000	0	0	245000	6125000	244999.9972	6125000	10000
SRID3006SIZE10000E245000N6135000	0	0	245000	6135000	244999.9971	6135000	10000
SRID3006SIZE10000E245000N6145000	0	0	245000	6145000	244999.9971	6145000	10000
SRID3006SIZE10000E245000N6155000	0	0	245000	6155000	244999.997	6155000	10000
SRID3006SIZE10000E245000N6165000	0	0	245000	6165000	244999.997	6165000	10000
SRID3006SIZE10000E245000N6175000	0	0	245000	6175000	244999.9969	6175000	10000
SRID3006SIZE10000E245000N6185000	0	0	245000	6185000	244999.9969	6185000	10000
SRID3006SIZE10000E245000N6195000	0	0	245000	6195000	244999.9969	6195000	10000
SRID3006SIZE10000E245000N6205000	0	0	245000	6205000	244999.9968	6205000	10000
SRID3006SIZE10000E245000N6215000	0	0	245000	6215000	244999.9968	6215000	10000
SRID3006SIZE10000E245000N6225000	0	0	245000	6225000	244999.9967	6225000	10000
SRID3006SIZE10000E245000N6235000	0	0	245000	6235000	244999.9966	6235000	10000
SRID3006SIZE10000E245000N6245000	0	0	245000	6245000	244999.9966	6245000	10000
SRID3006SIZE10000E245000N6255000	0	0	245000	6255000	244999.9965	6255000	10000
SRID3006SIZE10000E245000N6265000	0	0	245000	6265000	244999.9965	6265000	10000
SRID3006SIZE10000E245000N6275000	0	0	245000	6275000	244999.9964	6275000	10000
SRID3006SIZE10000E245000N6285000	0	0	245000	6285000	244999.9964	6285000	10000
SRID3006SIZE10000E245000N6295000	0	0	245000	6295000	244999.9963	6295000	10000
SRID3006SIZE10000E245000N6305000	0	0	245000	6305000	244999.9962	6305000	10000
SRID3006SIZE10000E245000N6315000	0	0	245000	6315000	244999.9962	6315000	10000
SRID3006SIZE10000E245000N6325000	0	0	245000	6325000	244999.9961	6325000	10000
SRID3006SIZE10000E245000N6335000	0	0	245000	6335000	244999.9961	6335000	10000
SRID3006SIZE10000E245000N6345000	0	0	245000	6345000	244999.996	6345000	10000
SRID3006SIZE10000E245000N6355000	0	0	245000	6355000	244999.9959	6355000	10000
SRID3006SIZE10000E245000N6365000	0	0	245000	6365000	244999.9959	6365000	10000
SRID3006SIZE10000E245000N6375000	0	0	245000	6375000	244999.9958	6375000	10000
SRID3006SIZE10000E245000N6385000	0	0	245000	6385000	244999.9957	6385000	10000
SRID3006SIZE10000E245000N6395000	0	0	245000	6395000	244999.9957	6395000	10000
SRID3006SIZE10000E245000N6405000	0	0	245000	6405000	244999.9956	6405000	10000
SRID3006SIZE10000E245000N6415000	0	0	245000	6415000	244999.9955	6415000	10000
SRID3006SIZE10000E245000N6425000	0	0	245000	6425000	244999.9954	6425000	10000
SRID3006SIZE10000E245000N6435000	0	0	245000	6435000	244999.9954	6435000	10000
SRID3006SIZE10000E245000N6445000	0	0	245000	6445000	244999.9953	6445000	10000
SRID3006SIZE10000E245000N6455000	0	0	245000	6455000	244999.9952	6455000	10000
SRID3006SIZE10000E245000N6465000	0	0	245000	6465000	244999.9951	6465000	10000
SRID3006SIZE10000E245000N6475000	0	0	245000	6475000	244999.995	6475000	10000
SRID3006SIZE10000E245000N6485000	0	0	245000	6485000	244999.9949	6485000	10000
SRID3006SIZE10000E245000N6495000	0	0	245000	6495000	244999.9949	6495000	10000
SRID3006SIZE10000E245000N6505000	0	0	245000	6505000	244999.9948	6505000	10000
SRID3006SIZE10000E245000N6515000	0	0	245000	6515000	244999.9947	6515000	10000
SRID3006SIZE10000E245000N6525000	0	0	245000	6525000	244999.9946	6525000	10000
SRID3006SIZE10000E245000N6535000	0	0	245000	6535000	244999.9945	6535000	10000
SRID3006SIZE10000E245000N6545000	0	0	245000	6545000	244999.9944	6545000	10000
SRID3006SIZE10000E245000N6555000	0	0	245000	6555000	244999.9943	6555000	10000
SRID3006SIZE10000E245000N6565000	0	0	245000	6565000	244999.9942	6565000	10000
SRID3006SIZE10000E245000N6575000	0	0	245000	6575000	244999.9941	6575000	10000
SRID3006SIZE10000E245000N6585000	0	0	245000	6585000	244999.994	6585000	10000
SRID3006SIZE10000E245000N6595000	0	0	245000	6595000	244999.9939	6595000	10000
SRID3006SIZE10000E245000N6605000	0	0	245000	6605000	244999.9938	6605000	10000
SRID3006SIZE10000E245000N6615000	0	0	245000	6615000	244999.9937	6615000	10000
SRID3006SIZE10000E245000N6625000	0	0	245000	6625000	244999.9936	6625000	10000
SRID3006SIZE10000E245000N6635000	0	0	245000	6635000	244999.9934	6635000	10000
SRID3006SIZE10000E245000N6645000	0	0	245000	6645000	244999.9933	6645000	10000
SRID3006SIZE10000E245000N6655000	0	0	245000	6655000	244999.9932	6655000	10000
SRID3006SIZE10000E245000N6665000	0	0	245000	6665000	244999.9931	6665000	10000
SRID3006SIZE10000E245000N6675000	0	0	245000	6675000	244999.9929	6675000	10000
SRID3006SIZE10000E245000N6685000	0	0	245000	6685000	244999.9928	6685000	10000
SRID3006SIZE10000E245000N6695000	0	0	245000	6695000	244999.9927	6695000	10000
SRID3006SIZE10000E245000N6705000	0	0	245000	6705000	244999.9926	6705000	10000
SRID3006SIZE10000E245000N6715000	0	0	245000	6715000	244999.9924	6715000	10000
SRID3006SIZE10000E245000N6725000	0	0	245000	6725000	244999.9923	6725000	10000
SRID3006SIZE10000E245000N6735000	0	0	245000	6735000	244999.9921	6735000	10000
SRID3006SIZE10000E245000N6745000	0	0	245000	6745000	244999.992	6745000	10000
SRID3006SIZE10000E245000N6755000	0	0	245000	6755000	244999.9918	6755000	10000
SRID3006SIZE10000E245000N6765000	0	0	245000	6765000	244999.9917	6765000	10000
SRID3006SIZE10000E245000N6775000	0	0	245000	6775000	244999.9915	6775000	10000
SRID3006SIZE10000E245000N6785000	0	0	245000	6785000	244999.9914	6785000	10000
SRID3006SIZE10000E245000N6795000	0	0	245000	6795000	244999.9912	6795000	10000
SRID3006SIZE10000E245000N6805000	0	0	245000	6805000	244999.991	6805000	10000
SRID3006SIZE10000E245000N6815000	0	0	245000	6815000	244999.9909	6815000	10000
SRID3006SIZE10000E245000N6825000	0	0	245000	6825000	244999.9907	6825000	10000
SRID3006SIZE10000E245000N6835000	0	0	245000	6835000	244999.9905	6835000	10000
SRID3006SIZE10000E245000N6845000	0	0	245000	6845000	244999.9903	6845000	10000
SRID3006SIZE10000E245000N6855000	0	0	245000	6855000	244999.9901	6855000	10000
SRID3006SIZE10000E245000N6865000	0	0	245000	6865000	244999.99	6865000	10000
SRID3006SIZE10000E245000N6875000	0	0	245000	6875000	244999.9898	6875000	10000
SRID3006SIZE10000E245000N6885000	0	0	245000	6885000	244999.9896	6885000	10000
SRID3006SIZE10000E245000N6895000	0	0	245000	6895000	244999.9894	6895000	10000
SRID3006SIZE10000E245000N6905000	0	0	245000	6905000	244999.9891	6905000	10000
SRID3006SIZE10000E245000N6915000	0	0	245000	6915000	244999.9889	6915000	10000
SRID3006SIZE10000E245000N6925000	0	0	245000	6925000	244999.9887	6925000	10000
SRID3006SIZE10000E245000N6935000	0	0	245000	6935000	244999.9885	6935000	10000
SRID3006SIZE10000E245000N6945000	0	0	245000	6945000	244999.9883	6945000	10000
SRID3006SIZE10000E245000N6955000	0	0	245000	6955000	244999.988	6955000.001	10000
SRID3006SIZE10000E245000N6965000	0	0	245000	6965000	244999.9878	6965000.001	10000
SRID3006SIZE10000E245000N6975000	0	0	245000	6975000	244999.9875	6975000.001	10000
SRID3006SIZE10000E245000N6985000	0	0	245000	6985000	244999.9873	6985000.001	10000
SRID3006SIZE10000E245000N6995000	0	0	245000	6995000	244999.987	6995000.001	10000
SRID3006SIZE10000E245000N7005000	0	0	245000	7005000	244999.9868	7005000.001	10000
SRID3006SIZE10000E245000N7015000	0	0	245000	7015000	244999.9865	7015000.001	10000
SRID3006SIZE10000E245000N7025000	0	0	245000	7025000	244999.9862	7025000.001	10000
SRID3006SIZE10000E245000N7035000	0	0	245000	7035000	244999.9859	7035000.001	10000
SRID3006SIZE10000E245000N7045000	0	0	245000	7045000	244999.9857	7045000.001	10000
SRID3006SIZE10000E245000N7055000	0	0	245000	7055000	244999.9854	7055000.001	10000
SRID3006SIZE10000E245000N7065000	0	0	245000	7065000	244999.9851	7065000.001	10000
SRID3006SIZE10000E245000N7075000	0	0	245000	7075000	244999.9847	7075000.001	10000
SRID3006SIZE10000E245000N7085000	0	0	245000	7085000	244999.9844	7085000.001	10000
SRID3006SIZE10000E245000N7095000	0	0	245000	7095000	244999.9841	7095000.001	10000
SRID3006SIZE10000E245000N7105000	0	0	245000	7105000	244999.9838	7105000.001	10000
SRID3006SIZE10000E245000N7115000	0	0	245000	7115000	244999.9834	7115000.001	10000
SRID3006SIZE10000E245000N7125000	0	0	245000	7125000	244999.9831	7125000.001	10000
SRID3006SIZE10000E245000N7135000	0	0	245000	7135000	244999.9827	7135000.001	10000
SRID3006SIZE10000E245000N7145000	0	0	245000	7145000	244999.9823	7145000.001	10000
SRID3006SIZE10000E245000N7155000	0	0	245000	7155000	244999.982	7155000.001	10000
SRID3006SIZE10000E245000N7165000	0	0	245000	7165000	244999.9816	7165000.001	10000
SRID3006SIZE10000E245000N7175000	0	0	245000	7175000	244999.9812	7175000.001	10000
SRID3006SIZE10000E245000N7185000	0	0	245000	7185000	244999.9808	7185000.001	10000
SRID3006SIZE10000E245000N7195000	0	0	245000	7195000	244999.9804	7195000.001	10000
SRID3006SIZE10000E245000N7205000	0	0	245000	7205000	244999.9799	7205000.001	10000
SRID3006SIZE10000E245000N7215000	0	0	245000	7215000	244999.9795	7215000.001	10000
SRID3006SIZE10000E245000N7225000	0	0	245000	7225000	244999.979	7225000.001	10000
SRID3006SIZE10000E245000N7235000	0	0	245000	7235000	244999.9786	7235000.001	10000
SRID3006SIZE10000E245000N7245000	0	0	245000	7245000	244999.9781	7245000.001	10000
SRID3006SIZE10000E245000N7255000	0	0	245000	7255000	244999.9776	7255000.001	10000
SRID3006SIZE10000E245000N7265000	0	0	245000	7265000	244999.9771	7265000.001	10000
SRID3006SIZE10000E245000N7275000	0	0	245000	7275000	244999.9766	7275000.001	10000
SRID3006SIZE10000E245000N7285000	0	0	245000	7285000	244999.9761	7285000.001	10000
SRID3006SIZE10000E245000N7295000	0	0	245000	7295000	244999.9755	7295000.001	10000
SRID3006SIZE10000E245000N7305000	0	0	245000	7305000	244999.975	7305000.001	10000
SRID3006SIZE10000E245000N7315000	0	0	245000	7315000	244999.9744	7315000.001	10000
SRID3006SIZE10000E245000N7325000	0	0	245000	7325000	244999.9738	7325000.001	10000
SRID3006SIZE10000E245000N7335000	0	0	245000	7335000	244999.9732	7335000.001	10000
SRID3006SIZE10000E245000N7345000	0	0	245000	7345000	244999.9726	7345000.002	10000
SRID3006SIZE10000E245000N7355000	0	0	245000	7355000	244999.972	7355000.002	10000
SRID3006SIZE10000E245000N7365000	0	0	245000	7365000	244999.9713	7365000.002	10000
SRID3006SIZE10000E245000N7375000	0	0	245000	7375000	244999.9707	7375000.002	10000
SRID3006SIZE10000E245000N7385000	0	0	245000	7385000	244999.97	7385000.002	10000
SRID3006SIZE10000E245000N7395000	0	0	245000	7395000	244999.9693	7395000.002	10000
SRID3006SIZE10000E245000N7405000	0	0	245000	7405000	244999.9686	7405000.002	10000
SRID3006SIZE10000E245000N7415000	0	0	245000	7415000	244999.9678	7415000.002	10000
SRID3006SIZE10000E245000N7425000	0	0	245000	7425000	244999.9671	7425000.002	10000
SRID3006SIZE10000E245000N7435000	0	0	245000	7435000	244999.9663	7435000.002	10000
SRID3006SIZE10000E245000N7445000	0	0	245000	7445000	244999.9655	7445000.002	10000
SRID3006SIZE10000E245000N7455000	0	0	245000	7455000	244999.9646	7455000.002	10000
SRID3006SIZE10000E245000N7465000	0	0	245000	7465000	244999.9638	7465000.002	10000
SRID3006SIZE10000E245000N7475000	0	0	245000	7475000	244999.9629	7475000.002	10000
SRID3006SIZE10000E245000N7485000	0	0	245000	7485000	244999.962	7485000.002	10000
SRID3006SIZE10000E245000N7495000	0	0	245000	7495000	244999.9611	7495000.002	10000
SRID3006SIZE10000E245000N7505000	0	0	245000	7505000	244999.9601	7505000.002	10000
SRID3006SIZE10000E245000N7515000	0	0	245000	7515000	244999.9592	7515000.003	10000
SRID3006SIZE10000E245000N7525000	0	0	245000	7525000	244999.9582	7525000.003	10000
SRID3006SIZE10000E245000N7535000	0	0	245000	7535000	244999.9571	7535000.003	10000
SRID3006SIZE10000E245000N7545000	0	0	245000	7545000	244999.9561	7545000.003	10000
SRID3006SIZE10000E245000N7555000	0	0	245000	7555000	244999.955	7555000.003	10000
SRID3006SIZE10000E245000N7565000	0	0	245000	7565000	244999.9538	7565000.003	10000
SRID3006SIZE10000E245000N7575000	0	0	245000	7575000	244999.9527	7575000.003	10000
SRID3006SIZE10000E245000N7585000	0	0	245000	7585000	244999.9515	7585000.003	10000
SRID3006SIZE10000E245000N7595000	0	0	245000	7595000	244999.9502	7595000.003	10000
SRID3006SIZE10000E245000N7605000	0	0	245000	7605000	244999.949	7605000.003	10000
SRID3006SIZE10000E245000N7615000	0	0	245000	7615000	244999.9477	7615000.003	10000
SRID3006SIZE10000E245000N7625000	0	0	245000	7625000	244999.9463	7625000.004	10000
SRID3006SIZE10000E245000N7635000	0	0	245000	7635000	244999.9449	7635000.004	10000
SRID3006SIZE10000E245000N7645000	0	0	245000	7645000	244999.9435	7645000.004	10000
SRID3006SIZE10000E245000N7655000	0	0	245000	7655000	244999.942	7655000.004	10000
SRID3006SIZE10000E245000N7665000	0	0	245000	7665000	244999.9405	7665000.004	10000
SRID3006SIZE10000E245000N7675000	0	0	245000	7675000	244999.9389	7675000.004	10000
SRID3006SIZE10000E245000N7685000	0	0	245000	7685000	244999.9373	7685000.004	10000
SRID3006SIZE10000E245000N7695000	0	0	245000	7695000	244999.9357	7695000.004	10000
SRID3006SIZE10000E245000N7705000	0	0	245000	7705000	244999.934	7705000.005	10000
SRID3006SIZE10000E245000N7715000	0	0	245000	7715000	244999.9322	7715000.005	10000
SRID3006SIZE10000E245000N7725000	0	0	245000	7725000	244999.9304	7725000.005	10000
SRID3006SIZE10000E245000N7735000	0	0	245000	7735000	244999.9285	7735000.005	10000
SRID3006SIZE10000E255000N6025000	0	0	255000	6025000	254999.9982	6025000	10000
SRID3006SIZE10000E255000N6035000	0	0	255000	6035000	254999.9981	6035000	10000
SRID3006SIZE10000E255000N6045000	0	0	255000	6045000	254999.9981	6045000	10000
SRID3006SIZE10000E255000N6055000	0	0	255000	6055000	254999.9981	6055000	10000
SRID3006SIZE10000E255000N6065000	0	0	255000	6065000	254999.9981	6065000	10000
SRID3006SIZE10000E255000N6075000	0	0	255000	6075000	254999.998	6075000	10000
SRID3006SIZE10000E255000N6085000	0	0	255000	6085000	254999.998	6085000	10000
SRID3006SIZE10000E255000N6095000	0	0	255000	6095000	254999.998	6095000	10000
SRID3006SIZE10000E255000N6105000	0	0	255000	6105000	254999.9979	6105000	10000
SRID3006SIZE10000E255000N6115000	0	0	255000	6115000	254999.9979	6115000	10000
SRID3006SIZE10000E255000N6125000	0	0	255000	6125000	254999.9979	6125000	10000
SRID3006SIZE10000E255000N6135000	0	0	255000	6135000	254999.9978	6135000	10000
SRID3006SIZE10000E255000N6145000	0	0	255000	6145000	254999.9978	6145000	10000
SRID3006SIZE10000E255000N6155000	0	0	255000	6155000	254999.9978	6155000	10000
SRID3006SIZE10000E255000N6165000	0	0	255000	6165000	254999.9977	6165000	10000
SRID3006SIZE10000E255000N6175000	0	0	255000	6175000	254999.9977	6175000	10000
SRID3006SIZE10000E255000N6185000	0	0	255000	6185000	254999.9977	6185000	10000
SRID3006SIZE10000E255000N6195000	0	0	255000	6195000	254999.9976	6195000	10000
SRID3006SIZE10000E255000N6205000	0	0	255000	6205000	254999.9976	6205000	10000
SRID3006SIZE10000E255000N6215000	0	0	255000	6215000	254999.9975	6215000	10000
SRID3006SIZE10000E255000N6225000	0	0	255000	6225000	254999.9975	6225000	10000
SRID3006SIZE10000E255000N6235000	0	0	255000	6235000	254999.9975	6235000	10000
SRID3006SIZE10000E255000N6245000	0	0	255000	6245000	254999.9974	6245000	10000
SRID3006SIZE10000E255000N6255000	0	0	255000	6255000	254999.9974	6255000	10000
SRID3006SIZE10000E255000N6265000	0	0	255000	6265000	254999.9973	6265000	10000
SRID3006SIZE10000E255000N6275000	0	0	255000	6275000	254999.9973	6275000	10000
SRID3006SIZE10000E255000N6285000	0	0	255000	6285000	254999.9973	6285000	10000
SRID3006SIZE10000E255000N6295000	0	0	255000	6295000	254999.9972	6295000	10000
SRID3006SIZE10000E255000N6305000	0	0	255000	6305000	254999.9972	6305000	10000
SRID3006SIZE10000E255000N6315000	0	0	255000	6315000	254999.9971	6315000	10000
SRID3006SIZE10000E255000N6325000	0	0	255000	6325000	254999.9971	6325000	10000
SRID3006SIZE10000E255000N6335000	0	0	255000	6335000	254999.997	6335000	10000
SRID3006SIZE10000E255000N6345000	0	0	255000	6345000	254999.997	6345000	10000
SRID3006SIZE10000E255000N6355000	0	0	255000	6355000	254999.9969	6355000	10000
SRID3006SIZE10000E255000N6365000	0	0	255000	6365000	254999.9969	6365000	10000
SRID3006SIZE10000E255000N6375000	0	0	255000	6375000	254999.9968	6375000	10000
SRID3006SIZE10000E255000N6385000	0	0	255000	6385000	254999.9968	6385000	10000
SRID3006SIZE10000E255000N6395000	0	0	255000	6395000	254999.9967	6395000	10000
SRID3006SIZE10000E255000N6405000	0	0	255000	6405000	254999.9967	6405000	10000
SRID3006SIZE10000E255000N6415000	0	0	255000	6415000	254999.9966	6415000	10000
SRID3006SIZE10000E255000N6425000	0	0	255000	6425000	254999.9965	6425000	10000
SRID3006SIZE10000E255000N6435000	0	0	255000	6435000	254999.9965	6435000	10000
SRID3006SIZE10000E255000N6445000	0	0	255000	6445000	254999.9964	6445000	10000
SRID3006SIZE10000E255000N6455000	0	0	255000	6455000	254999.9964	6455000	10000
SRID3006SIZE10000E255000N6465000	0	0	255000	6465000	254999.9963	6465000	10000
SRID3006SIZE10000E255000N6475000	0	0	255000	6475000	254999.9962	6475000	10000
SRID3006SIZE10000E255000N6485000	0	0	255000	6485000	254999.9962	6485000	10000
SRID3006SIZE10000E255000N6495000	0	0	255000	6495000	254999.9961	6495000	10000
SRID3006SIZE10000E255000N6505000	0	0	255000	6505000	254999.996	6505000	10000
SRID3006SIZE10000E255000N6515000	0	0	255000	6515000	254999.996	6515000	10000
SRID3006SIZE10000E255000N6525000	0	0	255000	6525000	254999.9959	6525000	10000
SRID3006SIZE10000E255000N6535000	0	0	255000	6535000	254999.9958	6535000	10000
SRID3006SIZE10000E255000N6545000	0	0	255000	6545000	254999.9958	6545000	10000
SRID3006SIZE10000E255000N6555000	0	0	255000	6555000	254999.9957	6555000	10000
SRID3006SIZE10000E255000N6565000	0	0	255000	6565000	254999.9956	6565000	10000
SRID3006SIZE10000E255000N6575000	0	0	255000	6575000	254999.9955	6575000	10000
SRID3006SIZE10000E255000N6585000	0	0	255000	6585000	254999.9955	6585000	10000
SRID3006SIZE10000E255000N6595000	0	0	255000	6595000	254999.9954	6595000	10000
SRID3006SIZE10000E255000N6605000	0	0	255000	6605000	254999.9953	6605000	10000
SRID3006SIZE10000E255000N6615000	0	0	255000	6615000	254999.9952	6615000	10000
SRID3006SIZE10000E255000N6625000	0	0	255000	6625000	254999.9951	6625000	10000
SRID3006SIZE10000E255000N6635000	0	0	255000	6635000	254999.995	6635000	10000
SRID3006SIZE10000E255000N6645000	0	0	255000	6645000	254999.9949	6645000	10000
SRID3006SIZE10000E255000N6655000	0	0	255000	6655000	254999.9949	6655000	10000
SRID3006SIZE10000E255000N6665000	0	0	255000	6665000	254999.9948	6665000	10000
SRID3006SIZE10000E255000N6675000	0	0	255000	6675000	254999.9947	6675000	10000
SRID3006SIZE10000E255000N6685000	0	0	255000	6685000	254999.9946	6685000	10000
SRID3006SIZE10000E255000N6695000	0	0	255000	6695000	254999.9945	6695000	10000
SRID3006SIZE10000E255000N6705000	0	0	255000	6705000	254999.9944	6705000	10000
SRID3006SIZE10000E255000N6715000	0	0	255000	6715000	254999.9943	6715000	10000
SRID3006SIZE10000E255000N6725000	0	0	255000	6725000	254999.9942	6725000	10000
SRID3006SIZE10000E255000N6735000	0	0	255000	6735000	254999.9941	6735000	10000
SRID3006SIZE10000E255000N6745000	0	0	255000	6745000	254999.9939	6745000	10000
SRID3006SIZE10000E255000N6755000	0	0	255000	6755000	254999.9938	6755000	10000
SRID3006SIZE10000E255000N6765000	0	0	255000	6765000	254999.9937	6765000	10000
SRID3006SIZE10000E255000N6775000	0	0	255000	6775000	254999.9936	6775000	10000
SRID3006SIZE10000E255000N6785000	0	0	255000	6785000	254999.9935	6785000	10000
SRID3006SIZE10000E255000N6795000	0	0	255000	6795000	254999.9934	6795000	10000
SRID3006SIZE10000E255000N6805000	0	0	255000	6805000	254999.9932	6805000	10000
SRID3006SIZE10000E255000N6815000	0	0	255000	6815000	254999.9931	6815000	10000
SRID3006SIZE10000E255000N6825000	0	0	255000	6825000	254999.993	6825000	10000
SRID3006SIZE10000E255000N6835000	0	0	255000	6835000	254999.9928	6835000	10000
SRID3006SIZE10000E255000N6845000	0	0	255000	6845000	254999.9927	6845000	10000
SRID3006SIZE10000E255000N6855000	0	0	255000	6855000	254999.9925	6855000	10000
SRID3006SIZE10000E255000N6865000	0	0	255000	6865000	254999.9924	6865000	10000
SRID3006SIZE10000E255000N6875000	0	0	255000	6875000	254999.9923	6875000	10000
SRID3006SIZE10000E255000N6885000	0	0	255000	6885000	254999.9921	6885000	10000
SRID3006SIZE10000E255000N6895000	0	0	255000	6895000	254999.992	6895000	10000
SRID3006SIZE10000E255000N6905000	0	0	255000	6905000	254999.9918	6905000	10000
SRID3006SIZE10000E255000N6915000	0	0	255000	6915000	254999.9916	6915000	10000
SRID3006SIZE10000E255000N6925000	0	0	255000	6925000	254999.9915	6925000	10000
SRID3006SIZE10000E255000N6935000	0	0	255000	6935000	254999.9913	6935000	10000
SRID3006SIZE10000E255000N6945000	0	0	255000	6945000	254999.9911	6945000	10000
SRID3006SIZE10000E255000N6955000	0	0	255000	6955000	254999.9909	6955000	10000
SRID3006SIZE10000E255000N6965000	0	0	255000	6965000	254999.9908	6965000	10000
SRID3006SIZE10000E255000N6975000	0	0	255000	6975000	254999.9906	6975000	10000
SRID3006SIZE10000E255000N6985000	0	0	255000	6985000	254999.9904	6985000	10000
SRID3006SIZE10000E255000N6995000	0	0	255000	6995000	254999.9902	6995000	10000
SRID3006SIZE10000E255000N7005000	0	0	255000	7005000	254999.99	7005000	10000
SRID3006SIZE10000E255000N7015000	0	0	255000	7015000	254999.9898	7015000	10000
SRID3006SIZE10000E255000N7025000	0	0	255000	7025000	254999.9896	7025000	10000
SRID3006SIZE10000E255000N7035000	0	0	255000	7035000	254999.9894	7035000	10000
SRID3006SIZE10000E255000N7045000	0	0	255000	7045000	254999.9892	7045000	10000
SRID3006SIZE10000E255000N7055000	0	0	255000	7055000	254999.9889	7055000	10000
SRID3006SIZE10000E255000N7065000	0	0	255000	7065000	254999.9887	7065000	10000
SRID3006SIZE10000E255000N7075000	0	0	255000	7075000	254999.9885	7075000.001	10000
SRID3006SIZE10000E255000N7085000	0	0	255000	7085000	254999.9882	7085000.001	10000
SRID3006SIZE10000E255000N7095000	0	0	255000	7095000	254999.988	7095000.001	10000
SRID3006SIZE10000E255000N7105000	0	0	255000	7105000	254999.9877	7105000.001	10000
SRID3006SIZE10000E255000N7115000	0	0	255000	7115000	254999.9875	7115000.001	10000
SRID3006SIZE10000E255000N7125000	0	0	255000	7125000	254999.9872	7125000.001	10000
SRID3006SIZE10000E255000N7135000	0	0	255000	7135000	254999.9869	7135000.001	10000
SRID3006SIZE10000E255000N7145000	0	0	255000	7145000	254999.9867	7145000.001	10000
SRID3006SIZE10000E255000N7155000	0	0	255000	7155000	254999.9864	7155000.001	10000
SRID3006SIZE10000E255000N7165000	0	0	255000	7165000	254999.9861	7165000.001	10000
SRID3006SIZE10000E255000N7175000	0	0	255000	7175000	254999.9858	7175000.001	10000
SRID3006SIZE10000E255000N7185000	0	0	255000	7185000	254999.9855	7185000.001	10000
SRID3006SIZE10000E255000N7195000	0	0	255000	7195000	254999.9851	7195000.001	10000
SRID3006SIZE10000E255000N7205000	0	0	255000	7205000	254999.9848	7205000.001	10000
SRID3006SIZE10000E255000N7215000	0	0	255000	7215000	254999.9845	7215000.001	10000
SRID3006SIZE10000E255000N7225000	0	0	255000	7225000	254999.9842	7225000.001	10000
SRID3006SIZE10000E255000N7235000	0	0	255000	7235000	254999.9838	7235000.001	10000
SRID3006SIZE10000E255000N7245000	0	0	255000	7245000	254999.9834	7245000.001	10000
SRID3006SIZE10000E255000N7255000	0	0	255000	7255000	254999.9831	7255000.001	10000
SRID3006SIZE10000E255000N7265000	0	0	255000	7265000	254999.9827	7265000.001	10000
SRID3006SIZE10000E255000N7275000	0	0	255000	7275000	254999.9823	7275000.001	10000
SRID3006SIZE10000E255000N7285000	0	0	255000	7285000	254999.9819	7285000.001	10000
SRID3006SIZE10000E255000N7295000	0	0	255000	7295000	254999.9815	7295000.001	10000
SRID3006SIZE10000E255000N7305000	0	0	255000	7305000	254999.9811	7305000.001	10000
SRID3006SIZE10000E255000N7315000	0	0	255000	7315000	254999.9807	7315000.001	10000
SRID3006SIZE10000E255000N7325000	0	0	255000	7325000	254999.9802	7325000.001	10000
SRID3006SIZE10000E255000N7335000	0	0	255000	7335000	254999.9798	7335000.001	10000
SRID3006SIZE10000E255000N7345000	0	0	255000	7345000	254999.9793	7345000.001	10000
SRID3006SIZE10000E255000N7355000	0	0	255000	7355000	254999.9788	7355000.001	10000
SRID3006SIZE10000E255000N7365000	0	0	255000	7365000	254999.9783	7365000.001	10000
SRID3006SIZE10000E255000N7375000	0	0	255000	7375000	254999.9778	7375000.001	10000
SRID3006SIZE10000E255000N7385000	0	0	255000	7385000	254999.9773	7385000.001	10000
SRID3006SIZE10000E255000N7395000	0	0	255000	7395000	254999.9768	7395000.001	10000
SRID3006SIZE10000E255000N7405000	0	0	255000	7405000	254999.9762	7405000.001	10000
SRID3006SIZE10000E255000N7415000	0	0	255000	7415000	254999.9757	7415000.001	10000
SRID3006SIZE10000E255000N7425000	0	0	255000	7425000	254999.9751	7425000.001	10000
SRID3006SIZE10000E255000N7435000	0	0	255000	7435000	254999.9745	7435000.001	10000
SRID3006SIZE10000E255000N7445000	0	0	255000	7445000	254999.9739	7445000.001	10000
SRID3006SIZE10000E255000N7455000	0	0	255000	7455000	254999.9733	7455000.002	10000
SRID3006SIZE10000E255000N7465000	0	0	255000	7465000	254999.9726	7465000.002	10000
SRID3006SIZE10000E255000N7475000	0	0	255000	7475000	254999.972	7475000.002	10000
SRID3006SIZE10000E255000N7485000	0	0	255000	7485000	254999.9713	7485000.002	10000
SRID3006SIZE10000E255000N7495000	0	0	255000	7495000	254999.9706	7495000.002	10000
SRID3006SIZE10000E255000N7505000	0	0	255000	7505000	254999.9699	7505000.002	10000
SRID3006SIZE10000E255000N7515000	0	0	255000	7515000	254999.9691	7515000.002	10000
SRID3006SIZE10000E255000N7525000	0	0	255000	7525000	254999.9684	7525000.002	10000
SRID3006SIZE10000E255000N7535000	0	0	255000	7535000	254999.9676	7535000.002	10000
SRID3006SIZE10000E255000N7545000	0	0	255000	7545000	254999.9668	7545000.002	10000
SRID3006SIZE10000E255000N7555000	0	0	255000	7555000	254999.9659	7555000.002	10000
SRID3006SIZE10000E255000N7565000	0	0	255000	7565000	254999.9651	7565000.002	10000
SRID3006SIZE10000E255000N7575000	0	0	255000	7575000	254999.9642	7575000.002	10000
SRID3006SIZE10000E255000N7585000	0	0	255000	7585000	254999.9633	7585000.002	10000
SRID3006SIZE10000E255000N7595000	0	0	255000	7595000	254999.9624	7595000.002	10000
SRID3006SIZE10000E255000N7605000	0	0	255000	7605000	254999.9614	7605000.002	10000
SRID3006SIZE10000E255000N7615000	0	0	255000	7615000	254999.9604	7615000.002	10000
SRID3006SIZE10000E255000N7625000	0	0	255000	7625000	254999.9594	7625000.003	10000
SRID3006SIZE10000E255000N7635000	0	0	255000	7635000	254999.9584	7635000.003	10000
SRID3006SIZE10000E255000N7645000	0	0	255000	7645000	254999.9573	7645000.003	10000
SRID3006SIZE10000E255000N7655000	0	0	255000	7655000	254999.9562	7655000.003	10000
SRID3006SIZE10000E255000N7665000	0	0	255000	7665000	254999.955	7665000.003	10000
SRID3006SIZE10000E255000N7675000	0	0	255000	7675000	254999.9538	7675000.003	10000
SRID3006SIZE10000E255000N7685000	0	0	255000	7685000	254999.9526	7685000.003	10000
SRID3006SIZE10000E255000N7695000	0	0	255000	7695000	254999.9514	7695000.003	10000
SRID3006SIZE10000E255000N7705000	0	0	255000	7705000	254999.9501	7705000.003	10000
SRID3006SIZE10000E255000N7715000	0	0	255000	7715000	254999.9487	7715000.003	10000
SRID3006SIZE10000E255000N7725000	0	0	255000	7725000	254999.9474	7725000.004	10000
SRID3006SIZE10000E255000N7735000	0	0	255000	7735000	254999.9459	7735000.004	10000
SRID3006SIZE10000E265000N6025000	0	0	265000	6025000	264999.9986	6025000	10000
SRID3006SIZE10000E265000N6035000	0	0	265000	6035000	264999.9986	6035000	10000
SRID3006SIZE10000E265000N6045000	0	0	265000	6045000	264999.9986	6045000	10000
SRID3006SIZE10000E265000N6055000	0	0	265000	6055000	264999.9986	6055000	10000
SRID3006SIZE10000E265000N6065000	0	0	265000	6065000	264999.9985	6065000	10000
SRID3006SIZE10000E265000N6075000	0	0	265000	6075000	264999.9985	6075000	10000
SRID3006SIZE10000E265000N6085000	0	0	265000	6085000	264999.9985	6085000	10000
SRID3006SIZE10000E265000N6095000	0	0	265000	6095000	264999.9985	6095000	10000
SRID3006SIZE10000E265000N6105000	0	0	265000	6105000	264999.9985	6105000	10000
SRID3006SIZE10000E265000N6115000	0	0	265000	6115000	264999.9984	6115000	10000
SRID3006SIZE10000E265000N6125000	0	0	265000	6125000	264999.9984	6125000	10000
SRID3006SIZE10000E265000N6135000	0	0	265000	6135000	264999.9984	6135000	10000
SRID3006SIZE10000E265000N6145000	0	0	265000	6145000	264999.9984	6145000	10000
SRID3006SIZE10000E265000N6155000	0	0	265000	6155000	264999.9983	6155000	10000
SRID3006SIZE10000E265000N6165000	0	0	265000	6165000	264999.9983	6165000	10000
SRID3006SIZE10000E265000N6175000	0	0	265000	6175000	264999.9983	6175000	10000
SRID3006SIZE10000E265000N6185000	0	0	265000	6185000	264999.9982	6185000	10000
SRID3006SIZE10000E265000N6195000	0	0	265000	6195000	264999.9982	6195000	10000
SRID3006SIZE10000E265000N6205000	0	0	265000	6205000	264999.9982	6205000	10000
SRID3006SIZE10000E265000N6215000	0	0	265000	6215000	264999.9982	6215000	10000
SRID3006SIZE10000E265000N6225000	0	0	265000	6225000	264999.9981	6225000	10000
SRID3006SIZE10000E265000N6235000	0	0	265000	6235000	264999.9981	6235000	10000
SRID3006SIZE10000E265000N6245000	0	0	265000	6245000	264999.9981	6245000	10000
SRID3006SIZE10000E265000N6255000	0	0	265000	6255000	264999.998	6255000	10000
SRID3006SIZE10000E265000N6265000	0	0	265000	6265000	264999.998	6265000	10000
SRID3006SIZE10000E265000N6275000	0	0	265000	6275000	264999.998	6275000	10000
SRID3006SIZE10000E265000N6285000	0	0	265000	6285000	264999.9979	6285000	10000
SRID3006SIZE10000E265000N6295000	0	0	265000	6295000	264999.9979	6295000	10000
SRID3006SIZE10000E265000N6305000	0	0	265000	6305000	264999.9979	6305000	10000
SRID3006SIZE10000E265000N6315000	0	0	265000	6315000	264999.9978	6315000	10000
SRID3006SIZE10000E265000N6325000	0	0	265000	6325000	264999.9978	6325000	10000
SRID3006SIZE10000E265000N6335000	0	0	265000	6335000	264999.9978	6335000	10000
SRID3006SIZE10000E265000N6345000	0	0	265000	6345000	264999.9977	6345000	10000
SRID3006SIZE10000E265000N6355000	0	0	265000	6355000	264999.9977	6355000	10000
SRID3006SIZE10000E265000N6365000	0	0	265000	6365000	264999.9977	6365000	10000
SRID3006SIZE10000E265000N6375000	0	0	265000	6375000	264999.9976	6375000	10000
SRID3006SIZE10000E265000N6385000	0	0	265000	6385000	264999.9976	6385000	10000
SRID3006SIZE10000E265000N6395000	0	0	265000	6395000	264999.9975	6395000	10000
SRID3006SIZE10000E265000N6405000	0	0	265000	6405000	264999.9975	6405000	10000
SRID3006SIZE10000E265000N6415000	0	0	265000	6415000	264999.9975	6415000	10000
SRID3006SIZE10000E265000N6425000	0	0	265000	6425000	264999.9974	6425000	10000
SRID3006SIZE10000E265000N6435000	3	3	265000	6435000	265000	6435000	10000
SRID3006SIZE10000E265000N6445000	0	0	265000	6445000	264999.9973	6445000	10000
SRID3006SIZE10000E265000N6455000	0	0	265000	6455000	264999.9973	6455000	10000
SRID3006SIZE10000E265000N6465000	14	20	265000	6465000	265000	6465000	10000
SRID3006SIZE10000E265000N6475000	0	0	265000	6475000	264999.9972	6475000	10000
SRID3006SIZE10000E265000N6485000	0	0	265000	6485000	264999.9971	6485000	10000
SRID3006SIZE10000E265000N6495000	31	112	265000	6495000	265000	6495000	10000
SRID3006SIZE10000E265000N6505000	14	23	265000	6505000	265000	6505000	10000
SRID3006SIZE10000E265000N6515000	2	2	265000	6515000	265000	6515000	10000
SRID3006SIZE10000E265000N6525000	107	1227	265000	6525000	265000	6525000	10000
SRID3006SIZE10000E265000N6535000	198	13591	265000	6535000	265000	6535000	10000
SRID3006SIZE10000E265000N6545000	25	69	265000	6545000	265000	6545000	10000
SRID3006SIZE10000E265000N6555000	0	0	265000	6555000	264999.9968	6555000	10000
SRID3006SIZE10000E265000N6565000	0	0	265000	6565000	264999.9967	6565000	10000
SRID3006SIZE10000E265000N6575000	0	0	265000	6575000	264999.9967	6575000	10000
SRID3006SIZE10000E265000N6585000	0	0	265000	6585000	264999.9966	6585000	10000
SRID3006SIZE10000E265000N6595000	0	0	265000	6595000	264999.9965	6595000	10000
SRID3006SIZE10000E265000N6605000	0	0	265000	6605000	264999.9965	6605000	10000
SRID3006SIZE10000E265000N6615000	0	0	265000	6615000	264999.9964	6615000	10000
SRID3006SIZE10000E265000N6625000	0	0	265000	6625000	264999.9964	6625000	10000
SRID3006SIZE10000E265000N6635000	0	0	265000	6635000	264999.9963	6635000	10000
SRID3006SIZE10000E265000N6645000	0	0	265000	6645000	264999.9962	6645000	10000
SRID3006SIZE10000E265000N6655000	0	0	265000	6655000	264999.9962	6655000	10000
SRID3006SIZE10000E265000N6665000	0	0	265000	6665000	264999.9961	6665000	10000
SRID3006SIZE10000E265000N6675000	0	0	265000	6675000	264999.996	6675000	10000
SRID3006SIZE10000E265000N6685000	0	0	265000	6685000	264999.9959	6685000	10000
SRID3006SIZE10000E265000N6695000	0	0	265000	6695000	264999.9959	6695000	10000
SRID3006SIZE10000E265000N6705000	0	0	265000	6705000	264999.9958	6705000	10000
SRID3006SIZE10000E265000N6715000	0	0	265000	6715000	264999.9957	6715000	10000
SRID3006SIZE10000E265000N6725000	0	0	265000	6725000	264999.9956	6725000	10000
SRID3006SIZE10000E265000N6735000	0	0	265000	6735000	264999.9956	6735000	10000
SRID3006SIZE10000E265000N6745000	0	0	265000	6745000	264999.9955	6745000	10000
SRID3006SIZE10000E265000N6755000	0	0	265000	6755000	264999.9954	6755000	10000
SRID3006SIZE10000E265000N6765000	0	0	265000	6765000	264999.9953	6765000	10000
SRID3006SIZE10000E265000N6775000	0	0	265000	6775000	264999.9952	6775000	10000
SRID3006SIZE10000E265000N6785000	0	0	265000	6785000	264999.9951	6785000	10000
SRID3006SIZE10000E265000N6795000	0	0	265000	6795000	264999.995	6795000	10000
SRID3006SIZE10000E265000N6805000	0	0	265000	6805000	264999.9949	6805000	10000
SRID3006SIZE10000E265000N6815000	0	0	265000	6815000	264999.9948	6815000	10000
SRID3006SIZE10000E265000N6825000	0	0	265000	6825000	264999.9947	6825000	10000
SRID3006SIZE10000E265000N6835000	0	0	265000	6835000	264999.9946	6835000	10000
SRID3006SIZE10000E265000N6845000	0	0	265000	6845000	264999.9945	6845000	10000
SRID3006SIZE10000E265000N6855000	0	0	265000	6855000	264999.9944	6855000	10000
SRID3006SIZE10000E265000N6865000	0	0	265000	6865000	264999.9943	6865000	10000
SRID3006SIZE10000E265000N6875000	0	0	265000	6875000	264999.9942	6875000	10000
SRID3006SIZE10000E265000N6885000	0	0	265000	6885000	264999.9941	6885000	10000
SRID3006SIZE10000E265000N6895000	0	0	265000	6895000	264999.994	6895000	10000
SRID3006SIZE10000E265000N6905000	0	0	265000	6905000	264999.9939	6905000	10000
SRID3006SIZE10000E265000N6915000	0	0	265000	6915000	264999.9937	6915000	10000
SRID3006SIZE10000E265000N6925000	0	0	265000	6925000	264999.9936	6925000	10000
SRID3006SIZE10000E265000N6935000	0	0	265000	6935000	264999.9935	6935000	10000
SRID3006SIZE10000E265000N6945000	0	0	265000	6945000	264999.9934	6945000	10000
SRID3006SIZE10000E265000N6955000	0	0	265000	6955000	264999.9932	6955000	10000
SRID3006SIZE10000E265000N6965000	0	0	265000	6965000	264999.9931	6965000	10000
SRID3006SIZE10000E265000N6975000	0	0	265000	6975000	264999.993	6975000	10000
SRID3006SIZE10000E265000N6985000	0	0	265000	6985000	264999.9928	6985000	10000
SRID3006SIZE10000E265000N6995000	0	0	265000	6995000	264999.9927	6995000	10000
SRID3006SIZE10000E265000N7005000	0	0	265000	7005000	264999.9925	7005000	10000
SRID3006SIZE10000E265000N7015000	0	0	265000	7015000	264999.9924	7015000	10000
SRID3006SIZE10000E265000N7025000	0	0	265000	7025000	264999.9922	7025000	10000
SRID3006SIZE10000E265000N7035000	0	0	265000	7035000	264999.9921	7035000	10000
SRID3006SIZE10000E265000N7045000	0	0	265000	7045000	264999.9919	7045000	10000
SRID3006SIZE10000E265000N7055000	0	0	265000	7055000	264999.9917	7055000	10000
SRID3006SIZE10000E265000N7065000	0	0	265000	7065000	264999.9916	7065000	10000
SRID3006SIZE10000E265000N7075000	0	0	265000	7075000	264999.9914	7075000	10000
SRID3006SIZE10000E265000N7085000	0	0	265000	7085000	264999.9912	7085000	10000
SRID3006SIZE10000E265000N7095000	0	0	265000	7095000	264999.991	7095000	10000
SRID3006SIZE10000E265000N7105000	0	0	265000	7105000	264999.9908	7105000	10000
SRID3006SIZE10000E265000N7115000	0	0	265000	7115000	264999.9906	7115000	10000
SRID3006SIZE10000E265000N7125000	0	0	265000	7125000	264999.9904	7125000	10000
SRID3006SIZE10000E265000N7135000	0	0	265000	7135000	264999.9902	7135000	10000
SRID3006SIZE10000E265000N7145000	0	0	265000	7145000	264999.99	7145000	10000
SRID3006SIZE10000E265000N7155000	0	0	265000	7155000	264999.9898	7155000	10000
SRID3006SIZE10000E265000N7165000	0	0	265000	7165000	264999.9896	7165000	10000
SRID3006SIZE10000E265000N7175000	0	0	265000	7175000	264999.9894	7175000	10000
SRID3006SIZE10000E265000N7185000	0	0	265000	7185000	264999.9891	7185000	10000
SRID3006SIZE10000E265000N7195000	0	0	265000	7195000	264999.9889	7195000	10000
SRID3006SIZE10000E265000N7205000	0	0	265000	7205000	264999.9887	7205000.001	10000
SRID3006SIZE10000E265000N7215000	0	0	265000	7215000	264999.9884	7215000.001	10000
SRID3006SIZE10000E265000N7225000	0	0	265000	7225000	264999.9882	7225000.001	10000
SRID3006SIZE10000E265000N7235000	0	0	265000	7235000	264999.9879	7235000.001	10000
SRID3006SIZE10000E265000N7245000	0	0	265000	7245000	264999.9876	7245000.001	10000
SRID3006SIZE10000E265000N7255000	0	0	265000	7255000	264999.9874	7255000.001	10000
SRID3006SIZE10000E265000N7265000	0	0	265000	7265000	264999.9871	7265000.001	10000
SRID3006SIZE10000E265000N7275000	0	0	265000	7275000	264999.9868	7275000.001	10000
SRID3006SIZE10000E265000N7285000	0	0	265000	7285000	264999.9865	7285000.001	10000
SRID3006SIZE10000E265000N7295000	0	0	265000	7295000	264999.9862	7295000.001	10000
SRID3006SIZE10000E265000N7305000	0	0	265000	7305000	264999.9859	7305000.001	10000
SRID3006SIZE10000E265000N7315000	0	0	265000	7315000	264999.9856	7315000.001	10000
SRID3006SIZE10000E265000N7325000	0	0	265000	7325000	264999.9852	7325000.001	10000
SRID3006SIZE10000E265000N7335000	0	0	265000	7335000	264999.9849	7335000.001	10000
SRID3006SIZE10000E265000N7345000	0	0	265000	7345000	264999.9845	7345000.001	10000
SRID3006SIZE10000E265000N7355000	0	0	265000	7355000	264999.9842	7355000.001	10000
SRID3006SIZE10000E265000N7365000	0	0	265000	7365000	264999.9838	7365000.001	10000
SRID3006SIZE10000E265000N7375000	0	0	265000	7375000	264999.9834	7375000.001	10000
SRID3006SIZE10000E265000N7385000	0	0	265000	7385000	264999.9831	7385000.001	10000
SRID3006SIZE10000E265000N7395000	0	0	265000	7395000	264999.9827	7395000.001	10000
SRID3006SIZE10000E265000N7405000	0	0	265000	7405000	264999.9822	7405000.001	10000
SRID3006SIZE10000E265000N7415000	0	0	265000	7415000	264999.9818	7415000.001	10000
SRID3006SIZE10000E265000N7425000	0	0	265000	7425000	264999.9814	7425000.001	10000
SRID3006SIZE10000E265000N7435000	0	0	265000	7435000	264999.981	7435000.001	10000
SRID3006SIZE10000E265000N7445000	0	0	265000	7445000	264999.9805	7445000.001	10000
SRID3006SIZE10000E265000N7455000	0	0	265000	7455000	264999.98	7455000.001	10000
SRID3006SIZE10000E265000N7465000	0	0	265000	7465000	264999.9795	7465000.001	10000
SRID3006SIZE10000E265000N7475000	0	0	265000	7475000	264999.9791	7475000.001	10000
SRID3006SIZE10000E265000N7485000	0	0	265000	7485000	264999.9785	7485000.001	10000
SRID3006SIZE10000E265000N7495000	0	0	265000	7495000	264999.978	7495000.001	10000
SRID3006SIZE10000E265000N7505000	0	0	265000	7505000	264999.9775	7505000.001	10000
SRID3006SIZE10000E265000N7515000	0	0	265000	7515000	264999.9769	7515000.001	10000
SRID3006SIZE10000E265000N7525000	0	0	265000	7525000	264999.9764	7525000.001	10000
SRID3006SIZE10000E265000N7535000	0	0	265000	7535000	264999.9758	7535000.001	10000
SRID3006SIZE10000E265000N7545000	0	0	265000	7545000	264999.9752	7545000.001	10000
SRID3006SIZE10000E265000N7555000	0	0	265000	7555000	264999.9746	7555000.001	10000
SRID3006SIZE10000E265000N7565000	0	0	265000	7565000	264999.9739	7565000.002	10000
SRID3006SIZE10000E265000N7575000	0	0	265000	7575000	264999.9733	7575000.002	10000
SRID3006SIZE10000E265000N7585000	0	0	265000	7585000	264999.9726	7585000.002	10000
SRID3006SIZE10000E265000N7595000	0	0	265000	7595000	264999.9719	7595000.002	10000
SRID3006SIZE10000E265000N7605000	0	0	265000	7605000	264999.9712	7605000.002	10000
SRID3006SIZE10000E265000N7615000	0	0	265000	7615000	264999.9704	7615000.002	10000
SRID3006SIZE10000E265000N7625000	0	0	265000	7625000	264999.9697	7625000.002	10000
SRID3006SIZE10000E265000N7635000	0	0	265000	7635000	264999.9689	7635000.002	10000
SRID3006SIZE10000E265000N7645000	0	0	265000	7645000	264999.9681	7645000.002	10000
SRID3006SIZE10000E265000N7655000	0	0	265000	7655000	264999.9672	7655000.002	10000
SRID3006SIZE10000E265000N7665000	0	0	265000	7665000	264999.9664	7665000.002	10000
SRID3006SIZE10000E265000N7675000	0	0	265000	7675000	264999.9655	7675000.002	10000
SRID3006SIZE10000E265000N7685000	0	0	265000	7685000	264999.9646	7685000.002	10000
SRID3006SIZE10000E265000N7695000	0	0	265000	7695000	264999.9637	7695000.002	10000
SRID3006SIZE10000E265000N7705000	0	0	265000	7705000	264999.9627	7705000.002	10000
SRID3006SIZE10000E265000N7715000	0	0	265000	7715000	264999.9617	7715000.002	10000
SRID3006SIZE10000E265000N7725000	0	0	265000	7725000	264999.9607	7725000.003	10000
SRID3006SIZE10000E265000N7735000	0	0	265000	7735000	264999.9596	7735000.003	10000
SRID3006SIZE10000E275000N6025000	0	0	275000	6025000	274999.999	6025000	10000
SRID3006SIZE10000E275000N6035000	0	0	275000	6035000	274999.999	6035000	10000
SRID3006SIZE10000E275000N6045000	0	0	275000	6045000	274999.999	6045000	10000
SRID3006SIZE10000E275000N6055000	0	0	275000	6055000	274999.9989	6055000	10000
SRID3006SIZE10000E275000N6065000	0	0	275000	6065000	274999.9989	6065000	10000
SRID3006SIZE10000E275000N6075000	0	0	275000	6075000	274999.9989	6075000	10000
SRID3006SIZE10000E275000N6085000	0	0	275000	6085000	274999.9989	6085000	10000
SRID3006SIZE10000E275000N6095000	0	0	275000	6095000	274999.9989	6095000	10000
SRID3006SIZE10000E275000N6105000	0	0	275000	6105000	274999.9989	6105000	10000
SRID3006SIZE10000E275000N6115000	0	0	275000	6115000	274999.9988	6115000	10000
SRID3006SIZE10000E275000N6125000	0	0	275000	6125000	274999.9988	6125000	10000
SRID3006SIZE10000E275000N6135000	0	0	275000	6135000	274999.9988	6135000	10000
SRID3006SIZE10000E275000N6145000	0	0	275000	6145000	274999.9988	6145000	10000
SRID3006SIZE10000E275000N6155000	0	0	275000	6155000	274999.9988	6155000	10000
SRID3006SIZE10000E275000N6165000	0	0	275000	6165000	274999.9987	6165000	10000
SRID3006SIZE10000E275000N6175000	0	0	275000	6175000	274999.9987	6175000	10000
SRID3006SIZE10000E275000N6185000	0	0	275000	6185000	274999.9987	6185000	10000
SRID3006SIZE10000E275000N6195000	0	0	275000	6195000	274999.9987	6195000	10000
SRID3006SIZE10000E275000N6205000	0	0	275000	6205000	274999.9987	6205000	10000
SRID3006SIZE10000E275000N6215000	0	0	275000	6215000	274999.9986	6215000	10000
SRID3006SIZE10000E275000N6225000	0	0	275000	6225000	274999.9986	6225000	10000
SRID3006SIZE10000E275000N6235000	0	0	275000	6235000	274999.9986	6235000	10000
SRID3006SIZE10000E275000N6245000	0	0	275000	6245000	274999.9986	6245000	10000
SRID3006SIZE10000E275000N6255000	0	0	275000	6255000	274999.9986	6255000	10000
SRID3006SIZE10000E275000N6265000	0	0	275000	6265000	274999.9985	6265000	10000
SRID3006SIZE10000E275000N6275000	0	0	275000	6275000	274999.9985	6275000	10000
SRID3006SIZE10000E275000N6285000	0	0	275000	6285000	274999.9985	6285000	10000
SRID3006SIZE10000E275000N6295000	0	0	275000	6295000	274999.9985	6295000	10000
SRID3006SIZE10000E275000N6305000	0	0	275000	6305000	274999.9984	6305000	10000
SRID3006SIZE10000E275000N6315000	0	0	275000	6315000	274999.9984	6315000	10000
SRID3006SIZE10000E275000N6325000	0	0	275000	6325000	274999.9984	6325000	10000
SRID3006SIZE10000E275000N6335000	0	0	275000	6335000	274999.9984	6335000	10000
SRID3006SIZE10000E275000N6345000	0	0	275000	6345000	274999.9983	6345000	10000
SRID3006SIZE10000E275000N6355000	0	0	275000	6355000	274999.9983	6355000	10000
SRID3006SIZE10000E275000N6365000	0	0	275000	6365000	274999.9983	6365000	10000
SRID3006SIZE10000E275000N6375000	0	0	275000	6375000	274999.9982	6375000	10000
SRID3006SIZE10000E275000N6385000	0	0	275000	6385000	274999.9982	6385000	10000
SRID3006SIZE10000E275000N6395000	0	0	275000	6395000	274999.9982	6395000	10000
SRID3006SIZE10000E275000N6405000	4	4	275000	6405000	275000	6405000	10000
SRID3006SIZE10000E275000N6415000	0	0	275000	6415000	274999.9981	6415000	10000
SRID3006SIZE10000E275000N6425000	0	0	275000	6425000	274999.9981	6425000	10000
SRID3006SIZE10000E275000N6435000	0	0	275000	6435000	274999.9981	6435000	10000
SRID3006SIZE10000E275000N6445000	0	0	275000	6445000	274999.998	6445000	10000
SRID3006SIZE10000E275000N6455000	0	0	275000	6455000	274999.998	6455000	10000
SRID3006SIZE10000E275000N6465000	0	0	275000	6465000	274999.998	6465000	10000
SRID3006SIZE10000E275000N6475000	174	4361	275000	6475000	275000	6475000	10000
SRID3006SIZE10000E275000N6485000	160	2345	275000	6485000	275000	6485000	10000
SRID3006SIZE10000E275000N6495000	67	428	275000	6495000	275000	6495000	10000
SRID3006SIZE10000E275000N6505000	135	1649	275000	6505000	275000	6505000	10000
SRID3006SIZE10000E275000N6515000	167	2474	275000	6515000	275000	6515000	10000
SRID3006SIZE10000E275000N6525000	206	7603	275000	6525000	275000	6525000	10000
SRID3006SIZE10000E275000N6535000	201	9847	275000	6535000	275000	6535000	10000
SRID3006SIZE10000E275000N6545000	153	1941	275000	6545000	275000	6545000	10000
SRID3006SIZE10000E275000N6555000	7	12	275000	6555000	275000	6555000	10000
SRID3006SIZE10000E275000N6565000	0	0	275000	6565000	274999.9976	6565000	10000
SRID3006SIZE10000E275000N6575000	0	0	275000	6575000	274999.9975	6575000	10000
SRID3006SIZE10000E275000N6585000	0	0	275000	6585000	274999.9975	6585000	10000
SRID3006SIZE10000E275000N6595000	0	0	275000	6595000	274999.9975	6595000	10000
SRID3006SIZE10000E275000N6605000	0	0	275000	6605000	274999.9974	6605000	10000
SRID3006SIZE10000E275000N6615000	0	0	275000	6615000	274999.9974	6615000	10000
SRID3006SIZE10000E275000N6625000	0	0	275000	6625000	274999.9973	6625000	10000
SRID3006SIZE10000E275000N6635000	0	0	275000	6635000	274999.9973	6635000	10000
SRID3006SIZE10000E275000N6645000	0	0	275000	6645000	274999.9972	6645000	10000
SRID3006SIZE10000E275000N6655000	0	0	275000	6655000	274999.9972	6655000	10000
SRID3006SIZE10000E275000N6665000	0	0	275000	6665000	274999.9971	6665000	10000
SRID3006SIZE10000E275000N6675000	0	0	275000	6675000	274999.9971	6675000	10000
SRID3006SIZE10000E275000N6685000	0	0	275000	6685000	274999.997	6685000	10000
SRID3006SIZE10000E275000N6695000	0	0	275000	6695000	274999.997	6695000	10000
SRID3006SIZE10000E275000N6705000	0	0	275000	6705000	274999.9969	6705000	10000
SRID3006SIZE10000E275000N6715000	0	0	275000	6715000	274999.9968	6715000	10000
SRID3006SIZE10000E275000N6725000	0	0	275000	6725000	274999.9968	6725000	10000
SRID3006SIZE10000E275000N6735000	0	0	275000	6735000	274999.9967	6735000	10000
SRID3006SIZE10000E275000N6745000	0	0	275000	6745000	274999.9967	6745000	10000
SRID3006SIZE10000E275000N6755000	0	0	275000	6755000	274999.9966	6755000	10000
SRID3006SIZE10000E275000N6765000	0	0	275000	6765000	274999.9965	6765000	10000
SRID3006SIZE10000E275000N6775000	0	0	275000	6775000	274999.9965	6775000	10000
SRID3006SIZE10000E275000N6785000	0	0	275000	6785000	274999.9964	6785000	10000
SRID3006SIZE10000E275000N6795000	0	0	275000	6795000	274999.9963	6795000	10000
SRID3006SIZE10000E275000N6805000	0	0	275000	6805000	274999.9963	6805000	10000
SRID3006SIZE10000E275000N6815000	0	0	275000	6815000	274999.9962	6815000	10000
SRID3006SIZE10000E275000N6825000	0	0	275000	6825000	274999.9961	6825000	10000
SRID3006SIZE10000E275000N6835000	0	0	275000	6835000	274999.996	6835000	10000
SRID3006SIZE10000E275000N6845000	0	0	275000	6845000	274999.996	6845000	10000
SRID3006SIZE10000E275000N6855000	0	0	275000	6855000	274999.9959	6855000	10000
SRID3006SIZE10000E275000N6865000	0	0	275000	6865000	274999.9958	6865000	10000
SRID3006SIZE10000E275000N6875000	0	0	275000	6875000	274999.9957	6875000	10000
SRID3006SIZE10000E275000N6885000	0	0	275000	6885000	274999.9956	6885000	10000
SRID3006SIZE10000E275000N6895000	0	0	275000	6895000	274999.9956	6895000	10000
SRID3006SIZE10000E275000N6905000	0	0	275000	6905000	274999.9955	6905000	10000
SRID3006SIZE10000E275000N6915000	0	0	275000	6915000	274999.9954	6915000	10000
SRID3006SIZE10000E275000N6925000	0	0	275000	6925000	274999.9953	6925000	10000
SRID3006SIZE10000E275000N6935000	0	0	275000	6935000	274999.9952	6935000	10000
SRID3006SIZE10000E275000N6945000	0	0	275000	6945000	274999.9951	6945000	10000
SRID3006SIZE10000E275000N6955000	0	0	275000	6955000	274999.995	6955000	10000
SRID3006SIZE10000E275000N6965000	0	0	275000	6965000	274999.9949	6965000	10000
SRID3006SIZE10000E275000N6975000	0	0	275000	6975000	274999.9948	6975000	10000
SRID3006SIZE10000E275000N6985000	0	0	275000	6985000	274999.9947	6985000	10000
SRID3006SIZE10000E275000N6995000	0	0	275000	6995000	274999.9946	6995000	10000
SRID3006SIZE10000E275000N7005000	0	0	275000	7005000	274999.9945	7005000	10000
SRID3006SIZE10000E275000N7015000	0	0	275000	7015000	274999.9944	7015000	10000
SRID3006SIZE10000E275000N7025000	0	0	275000	7025000	274999.9943	7025000	10000
SRID3006SIZE10000E275000N7035000	0	0	275000	7035000	274999.9941	7035000	10000
SRID3006SIZE10000E275000N7045000	0	0	275000	7045000	274999.994	7045000	10000
SRID3006SIZE10000E275000N7055000	0	0	275000	7055000	274999.9939	7055000	10000
SRID3006SIZE10000E275000N7065000	0	0	275000	7065000	274999.9938	7065000	10000
SRID3006SIZE10000E275000N7075000	0	0	275000	7075000	274999.9936	7075000	10000
SRID3006SIZE10000E275000N7085000	0	0	275000	7085000	274999.9935	7085000	10000
SRID3006SIZE10000E275000N7095000	0	0	275000	7095000	274999.9934	7095000	10000
SRID3006SIZE10000E275000N7105000	0	0	275000	7105000	274999.9932	7105000	10000
SRID3006SIZE10000E275000N7115000	0	0	275000	7115000	274999.9931	7115000	10000
SRID3006SIZE10000E275000N7125000	0	0	275000	7125000	274999.9929	7125000	10000
SRID3006SIZE10000E275000N7135000	0	0	275000	7135000	274999.9928	7135000	10000
SRID3006SIZE10000E275000N7145000	0	0	275000	7145000	274999.9926	7145000	10000
SRID3006SIZE10000E275000N7155000	0	0	275000	7155000	274999.9925	7155000	10000
SRID3006SIZE10000E275000N7165000	0	0	275000	7165000	274999.9923	7165000	10000
SRID3006SIZE10000E275000N7175000	0	0	275000	7175000	274999.9922	7175000	10000
SRID3006SIZE10000E275000N7185000	0	0	275000	7185000	274999.992	7185000	10000
SRID3006SIZE10000E275000N7195000	0	0	275000	7195000	274999.9918	7195000	10000
SRID3006SIZE10000E275000N7205000	0	0	275000	7205000	274999.9916	7205000	10000
SRID3006SIZE10000E275000N7215000	0	0	275000	7215000	274999.9915	7215000	10000
SRID3006SIZE10000E275000N7225000	0	0	275000	7225000	274999.9913	7225000	10000
SRID3006SIZE10000E275000N7235000	0	0	275000	7235000	274999.9911	7235000	10000
SRID3006SIZE10000E275000N7245000	0	0	275000	7245000	274999.9909	7245000	10000
SRID3006SIZE10000E275000N7255000	0	0	275000	7255000	274999.9907	7255000	10000
SRID3006SIZE10000E275000N7265000	0	0	275000	7265000	274999.9905	7265000	10000
SRID3006SIZE10000E275000N7275000	0	0	275000	7275000	274999.9903	7275000	10000
SRID3006SIZE10000E275000N7285000	0	0	275000	7285000	274999.99	7285000	10000
SRID3006SIZE10000E275000N7295000	0	0	275000	7295000	274999.9898	7295000	10000
SRID3006SIZE10000E275000N7305000	0	0	275000	7305000	274999.9896	7305000	10000
SRID3006SIZE10000E275000N7315000	0	0	275000	7315000	274999.9893	7315000	10000
SRID3006SIZE10000E275000N7325000	0	0	275000	7325000	274999.9891	7325000.001	10000
SRID3006SIZE10000E275000N7335000	0	0	275000	7335000	274999.9888	7335000.001	10000
SRID3006SIZE10000E275000N7345000	0	0	275000	7345000	274999.9886	7345000.001	10000
SRID3006SIZE10000E275000N7355000	0	0	275000	7355000	274999.9883	7355000.001	10000
SRID3006SIZE10000E275000N7365000	0	0	275000	7365000	274999.9881	7365000.001	10000
SRID3006SIZE10000E275000N7375000	0	0	275000	7375000	274999.9878	7375000.001	10000
SRID3006SIZE10000E275000N7385000	0	0	275000	7385000	274999.9875	7385000.001	10000
SRID3006SIZE10000E275000N7395000	0	0	275000	7395000	274999.9872	7395000.001	10000
SRID3006SIZE10000E275000N7405000	0	0	275000	7405000	274999.9869	7405000.001	10000
SRID3006SIZE10000E275000N7415000	0	0	275000	7415000	274999.9866	7415000.001	10000
SRID3006SIZE10000E275000N7425000	0	0	275000	7425000	274999.9863	7425000.001	10000
SRID3006SIZE10000E275000N7435000	0	0	275000	7435000	274999.9859	7435000.001	10000
SRID3006SIZE10000E275000N7445000	0	0	275000	7445000	274999.9856	7445000.001	10000
SRID3006SIZE10000E275000N7455000	0	0	275000	7455000	274999.9853	7455000.001	10000
SRID3006SIZE10000E275000N7465000	0	0	275000	7465000	274999.9849	7465000.001	10000
SRID3006SIZE10000E275000N7475000	0	0	275000	7475000	274999.9845	7475000.001	10000
SRID3006SIZE10000E275000N7485000	0	0	275000	7485000	274999.9842	7485000.001	10000
SRID3006SIZE10000E275000N7495000	0	0	275000	7495000	274999.9838	7495000.001	10000
SRID3006SIZE10000E275000N7505000	0	0	275000	7505000	274999.9834	7505000.001	10000
SRID3006SIZE10000E275000N7515000	0	0	275000	7515000	274999.983	7515000.001	10000
SRID3006SIZE10000E275000N7525000	0	0	275000	7525000	274999.9826	7525000.001	10000
SRID3006SIZE10000E275000N7535000	0	0	275000	7535000	274999.9821	7535000.001	10000
SRID3006SIZE10000E275000N7545000	0	0	275000	7545000	274999.9817	7545000.001	10000
SRID3006SIZE10000E275000N7555000	0	0	275000	7555000	274999.9812	7555000.001	10000
SRID3006SIZE10000E275000N7565000	0	0	275000	7565000	274999.9808	7565000.001	10000
SRID3006SIZE10000E275000N7575000	0	0	275000	7575000	274999.9803	7575000.001	10000
SRID3006SIZE10000E275000N7585000	0	0	275000	7585000	274999.9798	7585000.001	10000
SRID3006SIZE10000E275000N7595000	0	0	275000	7595000	274999.9793	7595000.001	10000
SRID3006SIZE10000E275000N7605000	0	0	275000	7605000	274999.9787	7605000.001	10000
SRID3006SIZE10000E275000N7615000	0	0	275000	7615000	274999.9782	7615000.001	10000
SRID3006SIZE10000E275000N7625000	0	0	275000	7625000	274999.9776	7625000.001	10000
SRID3006SIZE10000E275000N7635000	0	0	275000	7635000	274999.977	7635000.001	10000
SRID3006SIZE10000E275000N7645000	0	0	275000	7645000	274999.9764	7645000.001	10000
SRID3006SIZE10000E275000N7655000	0	0	275000	7655000	274999.9758	7655000.001	10000
SRID3006SIZE10000E275000N7665000	0	0	275000	7665000	274999.9752	7665000.001	10000
SRID3006SIZE10000E275000N7675000	0	0	275000	7675000	274999.9745	7675000.001	10000
SRID3006SIZE10000E275000N7685000	0	0	275000	7685000	274999.9739	7685000.002	10000
SRID3006SIZE10000E275000N7695000	0	0	275000	7695000	274999.9732	7695000.002	10000
SRID3006SIZE10000E275000N7705000	0	0	275000	7705000	274999.9725	7705000.002	10000
SRID3006SIZE10000E275000N7715000	0	0	275000	7715000	274999.9717	7715000.002	10000
SRID3006SIZE10000E275000N7725000	0	0	275000	7725000	274999.971	7725000.002	10000
SRID3006SIZE10000E275000N7735000	0	0	275000	7735000	274999.9702	7735000.002	10000
SRID3006SIZE10000E285000N6025000	0	0	285000	6025000	284999.9993	6025000	10000
SRID3006SIZE10000E285000N6035000	0	0	285000	6035000	284999.9993	6035000	10000
SRID3006SIZE10000E285000N6045000	0	0	285000	6045000	284999.9992	6045000	10000
SRID3006SIZE10000E285000N6055000	0	0	285000	6055000	284999.9992	6055000	10000
SRID3006SIZE10000E285000N6065000	0	0	285000	6065000	284999.9992	6065000	10000
SRID3006SIZE10000E285000N6075000	0	0	285000	6075000	284999.9992	6075000	10000
SRID3006SIZE10000E285000N6085000	0	0	285000	6085000	284999.9992	6085000	10000
SRID3006SIZE10000E285000N6095000	0	0	285000	6095000	284999.9992	6095000	10000
SRID3006SIZE10000E285000N6105000	0	0	285000	6105000	284999.9992	6105000	10000
SRID3006SIZE10000E285000N6115000	0	0	285000	6115000	284999.9992	6115000	10000
SRID3006SIZE10000E285000N6125000	0	0	285000	6125000	284999.9991	6125000	10000
SRID3006SIZE10000E285000N6135000	0	0	285000	6135000	284999.9991	6135000	10000
SRID3006SIZE10000E285000N6145000	0	0	285000	6145000	284999.9991	6145000	10000
SRID3006SIZE10000E285000N6155000	0	0	285000	6155000	284999.9991	6155000	10000
SRID3006SIZE10000E285000N6165000	0	0	285000	6165000	284999.9991	6165000	10000
SRID3006SIZE10000E285000N6175000	0	0	285000	6175000	284999.9991	6175000	10000
SRID3006SIZE10000E285000N6185000	0	0	285000	6185000	284999.9991	6185000	10000
SRID3006SIZE10000E285000N6195000	0	0	285000	6195000	284999.999	6195000	10000
SRID3006SIZE10000E285000N6205000	0	0	285000	6205000	284999.999	6205000	10000
SRID3006SIZE10000E285000N6215000	0	0	285000	6215000	284999.999	6215000	10000
SRID3006SIZE10000E285000N6225000	0	0	285000	6225000	284999.999	6225000	10000
SRID3006SIZE10000E285000N6235000	0	0	285000	6235000	284999.999	6235000	10000
SRID3006SIZE10000E285000N6245000	0	0	285000	6245000	284999.999	6245000	10000
SRID3006SIZE10000E285000N6255000	0	0	285000	6255000	284999.999	6255000	10000
SRID3006SIZE10000E285000N6265000	0	0	285000	6265000	284999.9989	6265000	10000
SRID3006SIZE10000E285000N6275000	0	0	285000	6275000	284999.9989	6275000	10000
SRID3006SIZE10000E285000N6285000	0	0	285000	6285000	284999.9989	6285000	10000
SRID3006SIZE10000E285000N6295000	0	0	285000	6295000	284999.9989	6295000	10000
SRID3006SIZE10000E285000N6305000	0	0	285000	6305000	284999.9989	6305000	10000
SRID3006SIZE10000E285000N6315000	0	0	285000	6315000	284999.9988	6315000	10000
SRID3006SIZE10000E285000N6325000	0	0	285000	6325000	284999.9988	6325000	10000
SRID3006SIZE10000E285000N6335000	0	0	285000	6335000	284999.9988	6335000	10000
SRID3006SIZE10000E285000N6345000	0	0	285000	6345000	284999.9988	6345000	10000
SRID3006SIZE10000E285000N6355000	0	0	285000	6355000	284999.9988	6355000	10000
SRID3006SIZE10000E285000N6365000	0	0	285000	6365000	284999.9987	6365000	10000
SRID3006SIZE10000E285000N6375000	0	0	285000	6375000	284999.9987	6375000	10000
SRID3006SIZE10000E285000N6385000	0	0	285000	6385000	284999.9987	6385000	10000
SRID3006SIZE10000E285000N6395000	0	0	285000	6395000	284999.9987	6395000	10000
SRID3006SIZE10000E285000N6405000	0	0	285000	6405000	284999.9987	6405000	10000
SRID3006SIZE10000E285000N6415000	5	6	285000	6415000	285000	6415000	10000
SRID3006SIZE10000E285000N6425000	24	95	285000	6425000	285000	6425000	10000
SRID3006SIZE10000E285000N6435000	39	133	285000	6435000	285000	6435000	10000
SRID3006SIZE10000E285000N6445000	203	5989	285000	6445000	285000	6445000	10000
SRID3006SIZE10000E285000N6455000	211	9070	285000	6455000	285000	6455000	10000
SRID3006SIZE10000E285000N6465000	124	1299	285000	6465000	285000	6465000	10000
SRID3006SIZE10000E285000N6475000	218	12336	285000	6475000	285000	6475000	10000
SRID3006SIZE10000E285000N6485000	229	23883	285000	6485000	285000	6485000	10000
SRID3006SIZE10000E285000N6495000	181	3528	285000	6495000	285000	6495000	10000
SRID3006SIZE10000E285000N6505000	189	7178	285000	6505000	285000	6505000	10000
SRID3006SIZE10000E285000N6515000	192	5036	285000	6515000	285000	6515000	10000
SRID3006SIZE10000E285000N6525000	203	9557	285000	6525000	285000	6525000	10000
SRID3006SIZE10000E285000N6535000	189	10854	285000	6535000	285000	6535000	10000
SRID3006SIZE10000E285000N6545000	146	2716	285000	6545000	285000	6545000	10000
SRID3006SIZE10000E285000N6555000	96	421	285000	6555000	285000	6555000	10000
SRID3006SIZE10000E285000N6565000	0	0	285000	6565000	284999.9982	6565000	10000
SRID3006SIZE10000E285000N6575000	0	0	285000	6575000	284999.9982	6575000	10000
SRID3006SIZE10000E285000N6585000	0	0	285000	6585000	284999.9982	6585000	10000
SRID3006SIZE10000E285000N6595000	0	0	285000	6595000	284999.9981	6595000	10000
SRID3006SIZE10000E285000N6605000	0	0	285000	6605000	284999.9981	6605000	10000
SRID3006SIZE10000E285000N6615000	0	0	285000	6615000	284999.9981	6615000	10000
SRID3006SIZE10000E285000N6625000	0	0	285000	6625000	284999.998	6625000	10000
SRID3006SIZE10000E285000N6635000	0	0	285000	6635000	284999.998	6635000	10000
SRID3006SIZE10000E285000N6645000	0	0	285000	6645000	284999.998	6645000	10000
SRID3006SIZE10000E285000N6655000	0	0	285000	6655000	284999.9979	6655000	10000
SRID3006SIZE10000E285000N6665000	0	0	285000	6665000	284999.9979	6665000	10000
SRID3006SIZE10000E285000N6675000	0	0	285000	6675000	284999.9979	6675000	10000
SRID3006SIZE10000E285000N6685000	0	0	285000	6685000	284999.9978	6685000	10000
SRID3006SIZE10000E285000N6695000	0	0	285000	6695000	284999.9978	6695000	10000
SRID3006SIZE10000E285000N6705000	0	0	285000	6705000	284999.9977	6705000	10000
SRID3006SIZE10000E285000N6715000	0	0	285000	6715000	284999.9977	6715000	10000
SRID3006SIZE10000E285000N6725000	0	0	285000	6725000	284999.9977	6725000	10000
SRID3006SIZE10000E285000N6735000	0	0	285000	6735000	284999.9976	6735000	10000
SRID3006SIZE10000E285000N6745000	0	0	285000	6745000	284999.9976	6745000	10000
SRID3006SIZE10000E285000N6755000	0	0	285000	6755000	284999.9975	6755000	10000
SRID3006SIZE10000E285000N6765000	0	0	285000	6765000	284999.9975	6765000	10000
SRID3006SIZE10000E285000N6775000	0	0	285000	6775000	284999.9974	6775000	10000
SRID3006SIZE10000E285000N6785000	0	0	285000	6785000	284999.9974	6785000	10000
SRID3006SIZE10000E285000N6795000	0	0	285000	6795000	284999.9973	6795000	10000
SRID3006SIZE10000E285000N6805000	0	0	285000	6805000	284999.9973	6805000	10000
SRID3006SIZE10000E285000N6815000	0	0	285000	6815000	284999.9972	6815000	10000
SRID3006SIZE10000E285000N6825000	0	0	285000	6825000	284999.9972	6825000	10000
SRID3006SIZE10000E285000N6835000	0	0	285000	6835000	284999.9971	6835000	10000
SRID3006SIZE10000E285000N6845000	0	0	285000	6845000	284999.9971	6845000	10000
SRID3006SIZE10000E285000N6855000	0	0	285000	6855000	284999.997	6855000	10000
SRID3006SIZE10000E285000N6865000	0	0	285000	6865000	284999.997	6865000	10000
SRID3006SIZE10000E285000N6875000	0	0	285000	6875000	284999.9969	6875000	10000
SRID3006SIZE10000E285000N6885000	0	0	285000	6885000	284999.9968	6885000	10000
SRID3006SIZE10000E285000N6895000	0	0	285000	6895000	284999.9968	6895000	10000
SRID3006SIZE10000E285000N6905000	0	0	285000	6905000	284999.9967	6905000	10000
SRID3006SIZE10000E285000N6915000	0	0	285000	6915000	284999.9966	6915000	10000
SRID3006SIZE10000E285000N6925000	0	0	285000	6925000	284999.9966	6925000	10000
SRID3006SIZE10000E285000N6935000	0	0	285000	6935000	284999.9965	6935000	10000
SRID3006SIZE10000E285000N6945000	0	0	285000	6945000	284999.9964	6945000	10000
SRID3006SIZE10000E285000N6955000	0	0	285000	6955000	284999.9964	6955000	10000
SRID3006SIZE10000E285000N6965000	0	0	285000	6965000	284999.9963	6965000	10000
SRID3006SIZE10000E285000N6975000	0	0	285000	6975000	284999.9962	6975000	10000
SRID3006SIZE10000E285000N6985000	0	0	285000	6985000	284999.9961	6985000	10000
SRID3006SIZE10000E285000N6995000	0	0	285000	6995000	284999.9961	6995000	10000
SRID3006SIZE10000E285000N7005000	0	0	285000	7005000	284999.996	7005000	10000
SRID3006SIZE10000E285000N7015000	0	0	285000	7015000	284999.9959	7015000	10000
SRID3006SIZE10000E285000N7025000	0	0	285000	7025000	284999.9958	7025000	10000
SRID3006SIZE10000E285000N7035000	0	0	285000	7035000	284999.9957	7035000	10000
SRID3006SIZE10000E285000N7045000	0	0	285000	7045000	284999.9957	7045000	10000
SRID3006SIZE10000E285000N7055000	0	0	285000	7055000	284999.9956	7055000	10000
SRID3006SIZE10000E285000N7065000	0	0	285000	7065000	284999.9955	7065000	10000
SRID3006SIZE10000E285000N7075000	0	0	285000	7075000	284999.9954	7075000	10000
SRID3006SIZE10000E285000N7085000	0	0	285000	7085000	284999.9953	7085000	10000
SRID3006SIZE10000E285000N7095000	0	0	285000	7095000	284999.9952	7095000	10000
SRID3006SIZE10000E285000N7105000	0	0	285000	7105000	284999.9951	7105000	10000
SRID3006SIZE10000E285000N7115000	0	0	285000	7115000	284999.995	7115000	10000
SRID3006SIZE10000E285000N7125000	0	0	285000	7125000	284999.9949	7125000	10000
SRID3006SIZE10000E285000N7135000	0	0	285000	7135000	284999.9948	7135000	10000
SRID3006SIZE10000E285000N7145000	0	0	285000	7145000	284999.9946	7145000	10000
SRID3006SIZE10000E285000N7155000	0	0	285000	7155000	284999.9945	7155000	10000
SRID3006SIZE10000E285000N7165000	0	0	285000	7165000	284999.9944	7165000	10000
SRID3006SIZE10000E285000N7175000	0	0	285000	7175000	284999.9943	7175000	10000
SRID3006SIZE10000E285000N7185000	0	0	285000	7185000	284999.9942	7185000	10000
SRID3006SIZE10000E285000N7195000	0	0	285000	7195000	284999.994	7195000	10000
SRID3006SIZE10000E285000N7205000	0	0	285000	7205000	284999.9939	7205000	10000
SRID3006SIZE10000E285000N7215000	0	0	285000	7215000	284999.9938	7215000	10000
SRID3006SIZE10000E285000N7225000	0	0	285000	7225000	284999.9936	7225000	10000
SRID3006SIZE10000E285000N7235000	0	0	285000	7235000	284999.9935	7235000	10000
SRID3006SIZE10000E285000N7245000	0	0	285000	7245000	284999.9934	7245000	10000
SRID3006SIZE10000E285000N7255000	0	0	285000	7255000	284999.9932	7255000	10000
SRID3006SIZE10000E285000N7265000	0	0	285000	7265000	284999.9931	7265000	10000
SRID3006SIZE10000E285000N7275000	0	0	285000	7275000	284999.9929	7275000	10000
SRID3006SIZE10000E285000N7285000	0	0	285000	7285000	284999.9927	7285000	10000
SRID3006SIZE10000E285000N7295000	0	0	285000	7295000	284999.9926	7295000	10000
SRID3006SIZE10000E285000N7305000	0	0	285000	7305000	284999.9924	7305000	10000
SRID3006SIZE10000E285000N7315000	0	0	285000	7315000	284999.9922	7315000	10000
SRID3006SIZE10000E285000N7325000	0	0	285000	7325000	284999.9921	7325000	10000
SRID3006SIZE10000E285000N7335000	0	0	285000	7335000	284999.9919	7335000	10000
SRID3006SIZE10000E285000N7345000	0	0	285000	7345000	284999.9917	7345000	10000
SRID3006SIZE10000E285000N7355000	0	0	285000	7355000	284999.9915	7355000	10000
SRID3006SIZE10000E285000N7365000	0	0	285000	7365000	284999.9913	7365000	10000
SRID3006SIZE10000E285000N7375000	0	0	285000	7375000	284999.9911	7375000	10000
SRID3006SIZE10000E285000N7385000	0	0	285000	7385000	284999.9909	7385000	10000
SRID3006SIZE10000E285000N7395000	0	0	285000	7395000	284999.9907	7395000	10000
SRID3006SIZE10000E285000N7405000	0	0	285000	7405000	284999.9905	7405000	10000
SRID3006SIZE10000E285000N7415000	0	0	285000	7415000	284999.9902	7415000	10000
SRID3006SIZE10000E285000N7425000	0	0	285000	7425000	284999.99	7425000	10000
SRID3006SIZE10000E285000N7435000	0	0	285000	7435000	284999.9898	7435000	10000
SRID3006SIZE10000E285000N7445000	0	0	285000	7445000	284999.9895	7445000	10000
SRID3006SIZE10000E285000N7455000	0	0	285000	7455000	284999.9893	7455000.001	10000
SRID3006SIZE10000E285000N7465000	0	0	285000	7465000	284999.989	7465000.001	10000
SRID3006SIZE10000E285000N7475000	0	0	285000	7475000	284999.9888	7475000.001	10000
SRID3006SIZE10000E285000N7485000	0	0	285000	7485000	284999.9885	7485000.001	10000
SRID3006SIZE10000E285000N7495000	0	0	285000	7495000	284999.9882	7495000.001	10000
SRID3006SIZE10000E285000N7505000	0	0	285000	7505000	284999.9879	7505000.001	10000
SRID3006SIZE10000E285000N7515000	0	0	285000	7515000	284999.9876	7515000.001	10000
SRID3006SIZE10000E285000N7525000	0	0	285000	7525000	284999.9873	7525000.001	10000
SRID3006SIZE10000E285000N7535000	0	0	285000	7535000	284999.987	7535000.001	10000
SRID3006SIZE10000E285000N7545000	0	0	285000	7545000	284999.9867	7545000.001	10000
SRID3006SIZE10000E285000N7555000	0	0	285000	7555000	284999.9863	7555000.001	10000
SRID3006SIZE10000E285000N7565000	0	0	285000	7565000	284999.986	7565000.001	10000
SRID3006SIZE10000E285000N7575000	0	0	285000	7575000	284999.9856	7575000.001	10000
SRID3006SIZE10000E285000N7585000	0	0	285000	7585000	284999.9853	7585000.001	10000
SRID3006SIZE10000E285000N7595000	0	0	285000	7595000	284999.9849	7595000.001	10000
SRID3006SIZE10000E285000N7605000	0	0	285000	7605000	284999.9845	7605000.001	10000
SRID3006SIZE10000E285000N7615000	0	0	285000	7615000	284999.9841	7615000.001	10000
SRID3006SIZE10000E285000N7625000	0	0	285000	7625000	284999.9837	7625000.001	10000
SRID3006SIZE10000E285000N7635000	0	0	285000	7635000	284999.9833	7635000.001	10000
SRID3006SIZE10000E285000N7645000	0	0	285000	7645000	284999.9829	7645000.001	10000
SRID3006SIZE10000E285000N7655000	0	0	285000	7655000	284999.9824	7655000.001	10000
SRID3006SIZE10000E285000N7665000	0	0	285000	7665000	284999.982	7665000.001	10000
SRID3006SIZE10000E285000N7675000	0	0	285000	7675000	284999.9815	7675000.001	10000
SRID3006SIZE10000E285000N7685000	0	0	285000	7685000	284999.981	7685000.001	10000
SRID3006SIZE10000E285000N7695000	0	0	285000	7695000	284999.9805	7695000.001	10000
SRID3006SIZE10000E285000N7705000	0	0	285000	7705000	284999.98	7705000.001	10000
SRID3006SIZE10000E285000N7715000	0	0	285000	7715000	284999.9794	7715000.001	10000
SRID3006SIZE10000E285000N7725000	0	0	285000	7725000	284999.9789	7725000.001	10000
SRID3006SIZE10000E285000N7735000	0	0	285000	7735000	284999.9783	7735000.001	10000
SRID3006SIZE10000E295000N6025000	0	0	295000	6025000	294999.9995	6025000	10000
SRID3006SIZE10000E295000N6035000	0	0	295000	6035000	294999.9995	6035000	10000
SRID3006SIZE10000E295000N6045000	0	0	295000	6045000	294999.9995	6045000	10000
SRID3006SIZE10000E295000N6055000	0	0	295000	6055000	294999.9994	6055000	10000
SRID3006SIZE10000E295000N6065000	0	0	295000	6065000	294999.9994	6065000	10000
SRID3006SIZE10000E295000N6075000	0	0	295000	6075000	294999.9994	6075000	10000
SRID3006SIZE10000E295000N6085000	0	0	295000	6085000	294999.9994	6085000	10000
SRID3006SIZE10000E295000N6095000	0	0	295000	6095000	294999.9994	6095000	10000
SRID3006SIZE10000E295000N6105000	0	0	295000	6105000	294999.9994	6105000	10000
SRID3006SIZE10000E295000N6115000	0	0	295000	6115000	294999.9994	6115000	10000
SRID3006SIZE10000E295000N6125000	0	0	295000	6125000	294999.9994	6125000	10000
SRID3006SIZE10000E295000N6135000	0	0	295000	6135000	294999.9994	6135000	10000
SRID3006SIZE10000E295000N6145000	0	0	295000	6145000	294999.9994	6145000	10000
SRID3006SIZE10000E295000N6155000	0	0	295000	6155000	294999.9994	6155000	10000
SRID3006SIZE10000E295000N6165000	0	0	295000	6165000	294999.9993	6165000	10000
SRID3006SIZE10000E295000N6175000	0	0	295000	6175000	294999.9993	6175000	10000
SRID3006SIZE10000E295000N6185000	0	0	295000	6185000	294999.9993	6185000	10000
SRID3006SIZE10000E295000N6195000	0	0	295000	6195000	294999.9993	6195000	10000
SRID3006SIZE10000E295000N6205000	0	0	295000	6205000	294999.9993	6205000	10000
SRID3006SIZE10000E295000N6215000	0	0	295000	6215000	294999.9993	6215000	10000
SRID3006SIZE10000E295000N6225000	0	0	295000	6225000	294999.9993	6225000	10000
SRID3006SIZE10000E295000N6235000	0	0	295000	6235000	294999.9993	6235000	10000
SRID3006SIZE10000E295000N6245000	0	0	295000	6245000	294999.9993	6245000	10000
SRID3006SIZE10000E295000N6255000	0	0	295000	6255000	294999.9992	6255000	10000
SRID3006SIZE10000E295000N6265000	0	0	295000	6265000	294999.9992	6265000	10000
SRID3006SIZE10000E295000N6275000	0	0	295000	6275000	294999.9992	6275000	10000
SRID3006SIZE10000E295000N6285000	0	0	295000	6285000	294999.9992	6285000	10000
SRID3006SIZE10000E295000N6295000	0	0	295000	6295000	294999.9992	6295000	10000
SRID3006SIZE10000E295000N6305000	0	0	295000	6305000	294999.9992	6305000	10000
SRID3006SIZE10000E295000N6315000	0	0	295000	6315000	294999.9992	6315000	10000
SRID3006SIZE10000E295000N6325000	0	0	295000	6325000	294999.9992	6325000	10000
SRID3006SIZE10000E295000N6335000	0	0	295000	6335000	294999.9991	6335000	10000
SRID3006SIZE10000E295000N6345000	0	0	295000	6345000	294999.9991	6345000	10000
SRID3006SIZE10000E295000N6355000	0	0	295000	6355000	294999.9991	6355000	10000
SRID3006SIZE10000E295000N6365000	0	0	295000	6365000	294999.9991	6365000	10000
SRID3006SIZE10000E295000N6375000	0	0	295000	6375000	294999.9991	6375000	10000
SRID3006SIZE10000E295000N6385000	3	3	295000	6385000	295000	6385000	10000
SRID3006SIZE10000E295000N6395000	193	10089	295000	6395000	295000	6395000	10000
SRID3006SIZE10000E295000N6405000	241	75958	295000	6405000	295000	6405000	10000
SRID3006SIZE10000E295000N6415000	145	2688	295000	6415000	295000	6415000	10000
SRID3006SIZE10000E295000N6425000	206	16629	295000	6425000	295000	6425000	10000
SRID3006SIZE10000E295000N6435000	212	42247	295000	6435000	295000	6435000	10000
SRID3006SIZE10000E295000N6445000	196	7494	295000	6445000	295000	6445000	10000
SRID3006SIZE10000E295000N6455000	182	6355	295000	6455000	295000	6455000	10000
SRID3006SIZE10000E295000N6465000	206	10611	295000	6465000	295000	6465000	10000
SRID3006SIZE10000E295000N6475000	158	2657	295000	6475000	295000	6475000	10000
SRID3006SIZE10000E295000N6485000	169	5212	295000	6485000	295000	6485000	10000
SRID3006SIZE10000E295000N6495000	122	1111	295000	6495000	295000	6495000	10000
SRID3006SIZE10000E295000N6505000	99	364	295000	6505000	295000	6505000	10000
SRID3006SIZE10000E295000N6515000	131	1170	295000	6515000	295000	6515000	10000
SRID3006SIZE10000E295000N6525000	89	474	295000	6525000	295000	6525000	10000
SRID3006SIZE10000E295000N6535000	73	214	295000	6535000	295000	6535000	10000
SRID3006SIZE10000E295000N6545000	99	423	295000	6545000	295000	6545000	10000
SRID3006SIZE10000E295000N6555000	74	160	295000	6555000	295000	6555000	10000
SRID3006SIZE10000E295000N6565000	0	0	295000	6565000	294999.9987	6565000	10000
SRID3006SIZE10000E295000N6575000	0	0	295000	6575000	294999.9987	6575000	10000
SRID3006SIZE10000E295000N6585000	0	0	295000	6585000	294999.9987	6585000	10000
SRID3006SIZE10000E295000N6595000	0	0	295000	6595000	294999.9987	6595000	10000
SRID3006SIZE10000E295000N6605000	0	0	295000	6605000	294999.9986	6605000	10000
SRID3006SIZE10000E295000N6615000	0	0	295000	6615000	294999.9986	6615000	10000
SRID3006SIZE10000E295000N6625000	0	0	295000	6625000	294999.9986	6625000	10000
SRID3006SIZE10000E295000N6635000	0	0	295000	6635000	294999.9986	6635000	10000
SRID3006SIZE10000E295000N6645000	0	0	295000	6645000	294999.9985	6645000	10000
SRID3006SIZE10000E295000N6655000	0	0	295000	6655000	294999.9985	6655000	10000
SRID3006SIZE10000E295000N6665000	0	0	295000	6665000	294999.9985	6665000	10000
SRID3006SIZE10000E295000N6675000	0	0	295000	6675000	294999.9985	6675000	10000
SRID3006SIZE10000E295000N6685000	0	0	295000	6685000	294999.9984	6685000	10000
SRID3006SIZE10000E295000N6695000	0	0	295000	6695000	294999.9984	6695000	10000
SRID3006SIZE10000E295000N6705000	0	0	295000	6705000	294999.9984	6705000	10000
SRID3006SIZE10000E295000N6715000	0	0	295000	6715000	294999.9984	6715000	10000
SRID3006SIZE10000E295000N6725000	0	0	295000	6725000	294999.9983	6725000	10000
SRID3006SIZE10000E295000N6735000	0	0	295000	6735000	294999.9983	6735000	10000
SRID3006SIZE10000E295000N6745000	0	0	295000	6745000	294999.9983	6745000	10000
SRID3006SIZE10000E295000N6755000	0	0	295000	6755000	294999.9982	6755000	10000
SRID3006SIZE10000E295000N6765000	0	0	295000	6765000	294999.9982	6765000	10000
SRID3006SIZE10000E295000N6775000	0	0	295000	6775000	294999.9982	6775000	10000
SRID3006SIZE10000E295000N6785000	0	0	295000	6785000	294999.9981	6785000	10000
SRID3006SIZE10000E295000N6795000	0	0	295000	6795000	294999.9981	6795000	10000
SRID3006SIZE10000E295000N6805000	0	0	295000	6805000	294999.9981	6805000	10000
SRID3006SIZE10000E295000N6815000	0	0	295000	6815000	294999.998	6815000	10000
SRID3006SIZE10000E295000N6825000	0	0	295000	6825000	294999.998	6825000	10000
SRID3006SIZE10000E295000N6835000	0	0	295000	6835000	294999.9979	6835000	10000
SRID3006SIZE10000E295000N6845000	0	0	295000	6845000	294999.9979	6845000	10000
SRID3006SIZE10000E295000N6855000	0	0	295000	6855000	294999.9979	6855000	10000
SRID3006SIZE10000E295000N6865000	0	0	295000	6865000	294999.9978	6865000	10000
SRID3006SIZE10000E295000N6875000	0	0	295000	6875000	294999.9978	6875000	10000
SRID3006SIZE10000E295000N6885000	0	0	295000	6885000	294999.9977	6885000	10000
SRID3006SIZE10000E295000N6895000	0	0	295000	6895000	294999.9977	6895000	10000
SRID3006SIZE10000E295000N6905000	0	0	295000	6905000	294999.9976	6905000	10000
SRID3006SIZE10000E295000N6915000	0	0	295000	6915000	294999.9976	6915000	10000
SRID3006SIZE10000E295000N6925000	0	0	295000	6925000	294999.9975	6925000	10000
SRID3006SIZE10000E295000N6935000	0	0	295000	6935000	294999.9975	6935000	10000
SRID3006SIZE10000E295000N6945000	0	0	295000	6945000	294999.9975	6945000	10000
SRID3006SIZE10000E295000N6955000	0	0	295000	6955000	294999.9974	6955000	10000
SRID3006SIZE10000E295000N6965000	0	0	295000	6965000	294999.9973	6965000	10000
SRID3006SIZE10000E295000N6975000	0	0	295000	6975000	294999.9973	6975000	10000
SRID3006SIZE10000E295000N6985000	0	0	295000	6985000	294999.9972	6985000	10000
SRID3006SIZE10000E295000N6995000	0	0	295000	6995000	294999.9972	6995000	10000
SRID3006SIZE10000E295000N7005000	0	0	295000	7005000	294999.9971	7005000	10000
SRID3006SIZE10000E295000N7015000	0	0	295000	7015000	294999.9971	7015000	10000
SRID3006SIZE10000E295000N7025000	0	0	295000	7025000	294999.997	7025000	10000
SRID3006SIZE10000E295000N7035000	0	0	295000	7035000	294999.9969	7035000	10000
SRID3006SIZE10000E295000N7045000	0	0	295000	7045000	294999.9969	7045000	10000
SRID3006SIZE10000E295000N7055000	0	0	295000	7055000	294999.9968	7055000	10000
SRID3006SIZE10000E295000N7065000	0	0	295000	7065000	294999.9968	7065000	10000
SRID3006SIZE10000E295000N7075000	0	0	295000	7075000	294999.9967	7075000	10000
SRID3006SIZE10000E295000N7085000	0	0	295000	7085000	294999.9966	7085000	10000
SRID3006SIZE10000E295000N7095000	0	0	295000	7095000	294999.9965	7095000	10000
SRID3006SIZE10000E295000N7105000	0	0	295000	7105000	294999.9965	7105000	10000
SRID3006SIZE10000E295000N7115000	0	0	295000	7115000	294999.9964	7115000	10000
SRID3006SIZE10000E295000N7125000	0	0	295000	7125000	294999.9963	7125000	10000
SRID3006SIZE10000E295000N7135000	0	0	295000	7135000	294999.9962	7135000	10000
SRID3006SIZE10000E295000N7145000	0	0	295000	7145000	294999.9962	7145000	10000
SRID3006SIZE10000E295000N7155000	0	0	295000	7155000	294999.9961	7155000	10000
SRID3006SIZE10000E295000N7165000	0	0	295000	7165000	294999.996	7165000	10000
SRID3006SIZE10000E295000N7175000	0	0	295000	7175000	294999.9959	7175000	10000
SRID3006SIZE10000E295000N7185000	0	0	295000	7185000	294999.9958	7185000	10000
SRID3006SIZE10000E295000N7195000	0	0	295000	7195000	294999.9957	7195000	10000
SRID3006SIZE10000E295000N7205000	0	0	295000	7205000	294999.9956	7205000	10000
SRID3006SIZE10000E295000N7215000	0	0	295000	7215000	294999.9955	7215000	10000
SRID3006SIZE10000E295000N7225000	0	0	295000	7225000	294999.9954	7225000	10000
SRID3006SIZE10000E295000N7235000	0	0	295000	7235000	294999.9953	7235000	10000
SRID3006SIZE10000E295000N7245000	0	0	295000	7245000	294999.9952	7245000	10000
SRID3006SIZE10000E295000N7255000	0	0	295000	7255000	294999.9951	7255000	10000
SRID3006SIZE10000E295000N7265000	0	0	295000	7265000	294999.995	7265000	10000
SRID3006SIZE10000E295000N7275000	0	0	295000	7275000	294999.9949	7275000	10000
SRID3006SIZE10000E295000N7285000	0	0	295000	7285000	294999.9948	7285000	10000
SRID3006SIZE10000E295000N7295000	0	0	295000	7295000	294999.9947	7295000	10000
SRID3006SIZE10000E295000N7305000	0	0	295000	7305000	294999.9946	7305000	10000
SRID3006SIZE10000E295000N7315000	0	0	295000	7315000	294999.9944	7315000	10000
SRID3006SIZE10000E295000N7325000	0	0	295000	7325000	294999.9943	7325000	10000
SRID3006SIZE10000E295000N7335000	0	0	295000	7335000	294999.9942	7335000	10000
SRID3006SIZE10000E295000N7345000	0	0	295000	7345000	294999.9941	7345000	10000
SRID3006SIZE10000E295000N7355000	0	0	295000	7355000	294999.9939	7355000	10000
SRID3006SIZE10000E295000N7365000	0	0	295000	7365000	294999.9938	7365000	10000
SRID3006SIZE10000E295000N7375000	0	0	295000	7375000	294999.9936	7375000	10000
SRID3006SIZE10000E295000N7385000	0	0	295000	7385000	294999.9935	7385000	10000
SRID3006SIZE10000E295000N7395000	0	0	295000	7395000	294999.9933	7395000	10000
SRID3006SIZE10000E295000N7405000	0	0	295000	7405000	294999.9932	7405000	10000
SRID3006SIZE10000E295000N7415000	0	0	295000	7415000	294999.993	7415000	10000
SRID3006SIZE10000E295000N7425000	0	0	295000	7425000	294999.9928	7425000	10000
SRID3006SIZE10000E295000N7435000	0	0	295000	7435000	294999.9927	7435000	10000
SRID3006SIZE10000E295000N7445000	0	0	295000	7445000	294999.9925	7445000	10000
SRID3006SIZE10000E295000N7455000	0	0	295000	7455000	294999.9923	7455000	10000
SRID3006SIZE10000E295000N7465000	0	0	295000	7465000	294999.9921	7465000	10000
SRID3006SIZE10000E295000N7475000	0	0	295000	7475000	294999.9919	7475000	10000
SRID3006SIZE10000E295000N7485000	0	0	295000	7485000	294999.9917	7485000	10000
SRID3006SIZE10000E295000N7495000	0	0	295000	7495000	294999.9915	7495000	10000
SRID3006SIZE10000E295000N7505000	0	0	295000	7505000	294999.9913	7505000	10000
SRID3006SIZE10000E295000N7515000	0	0	295000	7515000	294999.9911	7515000	10000
SRID3006SIZE10000E295000N7525000	0	0	295000	7525000	294999.9909	7525000	10000
SRID3006SIZE10000E295000N7535000	0	0	295000	7535000	294999.9907	7535000	10000
SRID3006SIZE10000E295000N7545000	0	0	295000	7545000	294999.9904	7545000	10000
SRID3006SIZE10000E295000N7555000	0	0	295000	7555000	294999.9902	7555000	10000
SRID3006SIZE10000E295000N7565000	0	0	295000	7565000	294999.99	7565000	10000
SRID3006SIZE10000E295000N7575000	0	0	295000	7575000	294999.9897	7575000.001	10000
SRID3006SIZE10000E295000N7585000	0	0	295000	7585000	294999.9895	7585000.001	10000
SRID3006SIZE10000E295000N7595000	0	0	295000	7595000	294999.9892	7595000.001	10000
SRID3006SIZE10000E295000N7605000	0	0	295000	7605000	294999.9889	7605000.001	10000
SRID3006SIZE10000E295000N7615000	0	0	295000	7615000	294999.9886	7615000.001	10000
SRID3006SIZE10000E295000N7625000	0	0	295000	7625000	294999.9883	7625000.001	10000
SRID3006SIZE10000E295000N7635000	0	0	295000	7635000	294999.988	7635000.001	10000
SRID3006SIZE10000E295000N7645000	0	0	295000	7645000	294999.9877	7645000.001	10000
SRID3006SIZE10000E295000N7655000	0	0	295000	7655000	294999.9874	7655000.001	10000
SRID3006SIZE10000E295000N7665000	0	0	295000	7665000	294999.9871	7665000.001	10000
SRID3006SIZE10000E295000N7675000	0	0	295000	7675000	294999.9867	7675000.001	10000
SRID3006SIZE10000E295000N7685000	0	0	295000	7685000	294999.9864	7685000.001	10000
SRID3006SIZE10000E295000N7695000	0	0	295000	7695000	294999.986	7695000.001	10000
SRID3006SIZE10000E295000N7705000	0	0	295000	7705000	294999.9856	7705000.001	10000
SRID3006SIZE10000E295000N7715000	0	0	295000	7715000	294999.9853	7715000.001	10000
SRID3006SIZE10000E295000N7725000	0	0	295000	7725000	294999.9849	7725000.001	10000
SRID3006SIZE10000E295000N7735000	0	0	295000	7735000	294999.9845	7735000.001	10000
SRID3006SIZE10000E305000N6025000	0	0	305000	6025000	304999.9996	6025000	10000
SRID3006SIZE10000E305000N6035000	0	0	305000	6035000	304999.9996	6035000	10000
SRID3006SIZE10000E305000N6045000	0	0	305000	6045000	304999.9996	6045000	10000
SRID3006SIZE10000E305000N6055000	0	0	305000	6055000	304999.9996	6055000	10000
SRID3006SIZE10000E305000N6065000	0	0	305000	6065000	304999.9996	6065000	10000
SRID3006SIZE10000E305000N6075000	0	0	305000	6075000	304999.9996	6075000	10000
SRID3006SIZE10000E305000N6085000	0	0	305000	6085000	304999.9996	6085000	10000
SRID3006SIZE10000E305000N6095000	0	0	305000	6095000	304999.9996	6095000	10000
SRID3006SIZE10000E305000N6105000	0	0	305000	6105000	304999.9996	6105000	10000
SRID3006SIZE10000E305000N6115000	0	0	305000	6115000	304999.9996	6115000	10000
SRID3006SIZE10000E305000N6125000	0	0	305000	6125000	304999.9996	6125000	10000
SRID3006SIZE10000E305000N6135000	0	0	305000	6135000	304999.9996	6135000	10000
SRID3006SIZE10000E305000N6145000	0	0	305000	6145000	304999.9996	6145000	10000
SRID3006SIZE10000E305000N6155000	0	0	305000	6155000	304999.9995	6155000	10000
SRID3006SIZE10000E305000N6165000	0	0	305000	6165000	304999.9995	6165000	10000
SRID3006SIZE10000E305000N6175000	0	0	305000	6175000	304999.9995	6175000	10000
SRID3006SIZE10000E305000N6185000	0	0	305000	6185000	304999.9995	6185000	10000
SRID3006SIZE10000E305000N6195000	0	0	305000	6195000	304999.9995	6195000	10000
SRID3006SIZE10000E305000N6205000	0	0	305000	6205000	304999.9995	6205000	10000
SRID3006SIZE10000E305000N6215000	0	0	305000	6215000	304999.9995	6215000	10000
SRID3006SIZE10000E305000N6225000	0	0	305000	6225000	304999.9995	6225000	10000
SRID3006SIZE10000E305000N6235000	0	0	305000	6235000	304999.9995	6235000	10000
SRID3006SIZE10000E305000N6245000	0	0	305000	6245000	304999.9995	6245000	10000
SRID3006SIZE10000E305000N6255000	0	0	305000	6255000	304999.9995	6255000	10000
SRID3006SIZE10000E305000N6265000	0	0	305000	6265000	304999.9995	6265000	10000
SRID3006SIZE10000E305000N6275000	0	0	305000	6275000	304999.9995	6275000	10000
SRID3006SIZE10000E305000N6285000	0	0	305000	6285000	304999.9994	6285000	10000
SRID3006SIZE10000E305000N6295000	0	0	305000	6295000	304999.9994	6295000	10000
SRID3006SIZE10000E305000N6305000	0	0	305000	6305000	304999.9994	6305000	10000
SRID3006SIZE10000E305000N6315000	0	0	305000	6315000	304999.9994	6315000	10000
SRID3006SIZE10000E305000N6325000	0	0	305000	6325000	304999.9994	6325000	10000
SRID3006SIZE10000E305000N6335000	0	0	305000	6335000	304999.9994	6335000	10000
SRID3006SIZE10000E305000N6345000	1	1	305000	6345000	305000	6345000	10000
SRID3006SIZE10000E305000N6355000	0	0	305000	6355000	304999.9994	6355000	10000
SRID3006SIZE10000E305000N6365000	37	99	305000	6365000	305000	6365000	10000
SRID3006SIZE10000E305000N6375000	137	1098	305000	6375000	305000	6375000	10000
SRID3006SIZE10000E305000N6385000	210	18928	305000	6385000	305000	6385000	10000
SRID3006SIZE10000E305000N6395000	250	94221	305000	6395000	305000	6395000	10000
SRID3006SIZE10000E305000N6405000	248	110619	305000	6405000	305000	6405000	10000
SRID3006SIZE10000E305000N6415000	210	37751	305000	6415000	305000	6415000	10000
SRID3006SIZE10000E305000N6425000	216	24873	305000	6425000	305000	6425000	10000
SRID3006SIZE10000E305000N6435000	186	7775	305000	6435000	305000	6435000	10000
SRID3006SIZE10000E305000N6445000	195	17274	305000	6445000	305000	6445000	10000
SRID3006SIZE10000E305000N6455000	166	4613	305000	6455000	305000	6455000	10000
SRID3006SIZE10000E305000N6465000	149	3915	305000	6465000	305000	6465000	10000
SRID3006SIZE10000E305000N6475000	184	13162	305000	6475000	305000	6475000	10000
SRID3006SIZE10000E305000N6485000	182	10366	305000	6485000	305000	6485000	10000
SRID3006SIZE10000E305000N6495000	128	3372	305000	6495000	305000	6495000	10000
SRID3006SIZE10000E305000N6505000	127	2498	305000	6505000	305000	6505000	10000
SRID3006SIZE10000E305000N6515000	104	623	305000	6515000	305000	6515000	10000
SRID3006SIZE10000E305000N6525000	106	582	305000	6525000	305000	6525000	10000
SRID3006SIZE10000E305000N6535000	90	322	305000	6535000	305000	6535000	10000
SRID3006SIZE10000E305000N6545000	3	3	305000	6545000	305000	6545000	10000
SRID3006SIZE10000E305000N6555000	0	0	305000	6555000	304999.9991	6555000	10000
SRID3006SIZE10000E305000N6565000	0	0	305000	6565000	304999.9991	6565000	10000
SRID3006SIZE10000E305000N6575000	0	0	305000	6575000	304999.9991	6575000	10000
SRID3006SIZE10000E305000N6585000	0	0	305000	6585000	304999.9991	6585000	10000
SRID3006SIZE10000E305000N6595000	0	0	305000	6595000	304999.9991	6595000	10000
SRID3006SIZE10000E305000N6605000	0	0	305000	6605000	304999.999	6605000	10000
SRID3006SIZE10000E305000N6615000	0	0	305000	6615000	304999.999	6615000	10000
SRID3006SIZE10000E305000N6625000	0	0	305000	6625000	304999.999	6625000	10000
SRID3006SIZE10000E305000N6635000	0	0	305000	6635000	304999.999	6635000	10000
SRID3006SIZE10000E305000N6645000	0	0	305000	6645000	304999.999	6645000	10000
SRID3006SIZE10000E305000N6655000	0	0	305000	6655000	304999.999	6655000	10000
SRID3006SIZE10000E305000N6665000	0	0	305000	6665000	304999.9989	6665000	10000
SRID3006SIZE10000E305000N6675000	0	0	305000	6675000	304999.9989	6675000	10000
SRID3006SIZE10000E305000N6685000	0	0	305000	6685000	304999.9989	6685000	10000
SRID3006SIZE10000E305000N6695000	0	0	305000	6695000	304999.9989	6695000	10000
SRID3006SIZE10000E305000N6705000	0	0	305000	6705000	304999.9989	6705000	10000
SRID3006SIZE10000E305000N6715000	0	0	305000	6715000	304999.9988	6715000	10000
SRID3006SIZE10000E305000N6725000	0	0	305000	6725000	304999.9988	6725000	10000
SRID3006SIZE10000E305000N6735000	0	0	305000	6735000	304999.9988	6735000	10000
SRID3006SIZE10000E305000N6745000	0	0	305000	6745000	304999.9988	6745000	10000
SRID3006SIZE10000E305000N6755000	0	0	305000	6755000	304999.9988	6755000	10000
SRID3006SIZE10000E305000N6765000	0	0	305000	6765000	304999.9987	6765000	10000
SRID3006SIZE10000E305000N6775000	0	0	305000	6775000	304999.9987	6775000	10000
SRID3006SIZE10000E305000N6785000	0	0	305000	6785000	304999.9987	6785000	10000
SRID3006SIZE10000E305000N6795000	0	0	305000	6795000	304999.9987	6795000	10000
SRID3006SIZE10000E305000N6805000	0	0	305000	6805000	304999.9986	6805000	10000
SRID3006SIZE10000E305000N6815000	0	0	305000	6815000	304999.9986	6815000	10000
SRID3006SIZE10000E305000N6825000	0	0	305000	6825000	304999.9986	6825000	10000
SRID3006SIZE10000E305000N6835000	0	0	305000	6835000	304999.9985	6835000	10000
SRID3006SIZE10000E305000N6845000	0	0	305000	6845000	304999.9985	6845000	10000
SRID3006SIZE10000E305000N6855000	0	0	305000	6855000	304999.9985	6855000	10000
SRID3006SIZE10000E305000N6865000	0	0	305000	6865000	304999.9985	6865000	10000
SRID3006SIZE10000E305000N6875000	0	0	305000	6875000	304999.9984	6875000	10000
SRID3006SIZE10000E305000N6885000	0	0	305000	6885000	304999.9984	6885000	10000
SRID3006SIZE10000E305000N6895000	0	0	305000	6895000	304999.9984	6895000	10000
SRID3006SIZE10000E305000N6905000	0	0	305000	6905000	304999.9983	6905000	10000
SRID3006SIZE10000E305000N6915000	0	0	305000	6915000	304999.9983	6915000	10000
SRID3006SIZE10000E305000N6925000	0	0	305000	6925000	304999.9983	6925000	10000
SRID3006SIZE10000E305000N6935000	0	0	305000	6935000	304999.9982	6935000	10000
SRID3006SIZE10000E305000N6945000	0	0	305000	6945000	304999.9982	6945000	10000
SRID3006SIZE10000E305000N6955000	0	0	305000	6955000	304999.9982	6955000	10000
SRID3006SIZE10000E305000N6965000	0	0	305000	6965000	304999.9981	6965000	10000
SRID3006SIZE10000E305000N6975000	0	0	305000	6975000	304999.9981	6975000	10000
SRID3006SIZE10000E305000N6985000	0	0	305000	6985000	304999.9981	6985000	10000
SRID3006SIZE10000E305000N6995000	0	0	305000	6995000	304999.998	6995000	10000
SRID3006SIZE10000E305000N7005000	0	0	305000	7005000	304999.998	7005000	10000
SRID3006SIZE10000E305000N7015000	0	0	305000	7015000	304999.9979	7015000	10000
SRID3006SIZE10000E305000N7025000	0	0	305000	7025000	304999.9979	7025000	10000
SRID3006SIZE10000E305000N7035000	0	0	305000	7035000	304999.9978	7035000	10000
SRID3006SIZE10000E305000N7045000	0	0	305000	7045000	304999.9978	7045000	10000
SRID3006SIZE10000E305000N7055000	0	0	305000	7055000	304999.9978	7055000	10000
SRID3006SIZE10000E305000N7065000	0	0	305000	7065000	304999.9977	7065000	10000
SRID3006SIZE10000E305000N7075000	0	0	305000	7075000	304999.9977	7075000	10000
SRID3006SIZE10000E305000N7085000	0	0	305000	7085000	304999.9976	7085000	10000
[truncated: 11,417 more rows]
