# Supplementary material for: Displaying bias in sampling effort of data accessed from biodiversity databases using ignorance maps
Source: Biodivers Data J. 2015 Jul 28;(3):e5361. doi: 10.3897/BDJ.3.e5361 (PMC4549634; doi:10.3897/BDJ.3.e5361)
Supplement: Supplementary material 1 — Number of observations and number of species per grid cell (.CSV) [file biodiversity_data_journal-3-e5361-s001.zip › CSV Data/Opiliones/GridStatisticsOnSpeciesObservationCounts (Opilio canestrinii).csv]

Id	Observation count	Centre coordinate X (SWEREF99_TM)	Centre coordinate Y (SWEREF99_TM)	Centre coordinate X (SWEREF99_TM)	Centre coordinate Y (SWEREF99_TM)	Grid cell width (metres)
SRID3006SIZE10000E195000N6025000	0	195000	6025000	194999.9915	6025000	10000
SRID3006SIZE10000E195000N6035000	0	195000	6035000	194999.9914	6035000	10000
SRID3006SIZE10000E195000N6045000	0	195000	6045000	194999.9912	6045000	10000
SRID3006SIZE10000E195000N6055000	0	195000	6055000	194999.9911	6055000	10000
SRID3006SIZE10000E195000N6065000	0	195000	6065000	194999.991	6065000	10000
SRID3006SIZE10000E195000N6075000	0	195000	6075000	194999.9908	6075000	10000
SRID3006SIZE10000E195000N6085000	0	195000	6085000	194999.9907	6085000	10000
SRID3006SIZE10000E195000N6095000	0	195000	6095000	194999.9906	6095000	10000
SRID3006SIZE10000E195000N6105000	0	195000	6105000	194999.9904	6105000	10000
SRID3006SIZE10000E195000N6115000	0	195000	6115000	194999.9903	6115000	10000
SRID3006SIZE10000E195000N6125000	0	195000	6125000	194999.9901	6125000	10000
SRID3006SIZE10000E195000N6135000	0	195000	6135000	194999.99	6135000	10000
SRID3006SIZE10000E195000N6145000	0	195000	6145000	194999.9898	6145000	10000
SRID3006SIZE10000E195000N6155000	0	195000	6155000	194999.9896	6155000	10000
SRID3006SIZE10000E195000N6165000	0	195000	6165000	194999.9895	6165000	10000
SRID3006SIZE10000E195000N6175000	0	195000	6175000	194999.9893	6175000	10000
SRID3006SIZE10000E195000N6185000	0	195000	6185000	194999.9892	6185000	10000
SRID3006SIZE10000E195000N6195000	0	195000	6195000	194999.989	6195000	10000
SRID3006SIZE10000E195000N6205000	0	195000	6205000	194999.9888	6205000	10000
SRID3006SIZE10000E195000N6215000	0	195000	6215000	194999.9886	6215000	10000
SRID3006SIZE10000E195000N6225000	0	195000	6225000	194999.9884	6225000	10000
SRID3006SIZE10000E195000N6235000	0	195000	6235000	194999.9883	6235000	10000
SRID3006SIZE10000E195000N6245000	0	195000	6245000	194999.9881	6245000	10000
SRID3006SIZE10000E195000N6255000	0	195000	6255000	194999.9879	6255000	10000
SRID3006SIZE10000E195000N6265000	0	195000	6265000	194999.9877	6265000	10000
SRID3006SIZE10000E195000N6275000	0	195000	6275000	194999.9875	6275000	10000
SRID3006SIZE10000E195000N6285000	0	195000	6285000	194999.9873	6285000	10000
SRID3006SIZE10000E195000N6295000	0	195000	6295000	194999.9871	6295000	10000
SRID3006SIZE10000E195000N6305000	0	195000	6305000	194999.9869	6305000	10000
SRID3006SIZE10000E195000N6315000	0	195000	6315000	194999.9867	6315000	10000
SRID3006SIZE10000E195000N6325000	0	195000	6325000	194999.9864	6325000	10000
SRID3006SIZE10000E195000N6335000	0	195000	6335000	194999.9862	6335000	10000
SRID3006SIZE10000E195000N6345000	0	195000	6345000	194999.986	6345000.001	10000
SRID3006SIZE10000E195000N6355000	0	195000	6355000	194999.9858	6355000.001	10000
SRID3006SIZE10000E195000N6365000	0	195000	6365000	194999.9855	6365000.001	10000
SRID3006SIZE10000E195000N6375000	0	195000	6375000	194999.9853	6375000.001	10000
SRID3006SIZE10000E195000N6385000	0	195000	6385000	194999.985	6385000.001	10000
SRID3006SIZE10000E195000N6395000	0	195000	6395000	194999.9848	6395000.001	10000
SRID3006SIZE10000E195000N6405000	0	195000	6405000	194999.9845	6405000.001	10000
SRID3006SIZE10000E195000N6415000	0	195000	6415000	194999.9843	6415000.001	10000
SRID3006SIZE10000E195000N6425000	0	195000	6425000	194999.984	6425000.001	10000
SRID3006SIZE10000E195000N6435000	0	195000	6435000	194999.9837	6435000.001	10000
SRID3006SIZE10000E195000N6445000	0	195000	6445000	194999.9835	6445000.001	10000
SRID3006SIZE10000E195000N6455000	0	195000	6455000	194999.9832	6455000.001	10000
SRID3006SIZE10000E195000N6465000	0	195000	6465000	194999.9829	6465000.001	10000
SRID3006SIZE10000E195000N6475000	0	195000	6475000	194999.9826	6475000.001	10000
SRID3006SIZE10000E195000N6485000	0	195000	6485000	194999.9823	6485000.001	10000
SRID3006SIZE10000E195000N6495000	0	195000	6495000	194999.982	6495000.001	10000
SRID3006SIZE10000E195000N6505000	0	195000	6505000	194999.9817	6505000.001	10000
SRID3006SIZE10000E195000N6515000	0	195000	6515000	194999.9814	6515000.001	10000
SRID3006SIZE10000E195000N6525000	0	195000	6525000	194999.9811	6525000.001	10000
SRID3006SIZE10000E195000N6535000	0	195000	6535000	194999.9807	6535000.001	10000
SRID3006SIZE10000E195000N6545000	0	195000	6545000	194999.9804	6545000.001	10000
SRID3006SIZE10000E195000N6555000	0	195000	6555000	194999.98	6555000.001	10000
SRID3006SIZE10000E195000N6565000	0	195000	6565000	194999.9797	6565000.001	10000
SRID3006SIZE10000E195000N6575000	0	195000	6575000	194999.9793	6575000.001	10000
SRID3006SIZE10000E195000N6585000	0	195000	6585000	194999.979	6585000.001	10000
SRID3006SIZE10000E195000N6595000	0	195000	6595000	194999.9786	6595000.001	10000
SRID3006SIZE10000E195000N6605000	0	195000	6605000	194999.9782	6605000.001	10000
SRID3006SIZE10000E195000N6615000	0	195000	6615000	194999.9778	6615000.001	10000
SRID3006SIZE10000E195000N6625000	0	195000	6625000	194999.9774	6625000.001	10000
SRID3006SIZE10000E195000N6635000	0	195000	6635000	194999.977	6635000.001	10000
SRID3006SIZE10000E195000N6645000	0	195000	6645000	194999.9766	6645000.001	10000
SRID3006SIZE10000E195000N6655000	0	195000	6655000	194999.9762	6655000.001	10000
SRID3006SIZE10000E195000N6665000	0	195000	6665000	194999.9758	6665000.001	10000
SRID3006SIZE10000E195000N6675000	0	195000	6675000	194999.9753	6675000.001	10000
SRID3006SIZE10000E195000N6685000	0	195000	6685000	194999.9749	6685000.001	10000
SRID3006SIZE10000E195000N6695000	0	195000	6695000	194999.9744	6695000.001	10000
SRID3006SIZE10000E195000N6705000	0	195000	6705000	194999.9739	6705000.001	10000
SRID3006SIZE10000E195000N6715000	0	195000	6715000	194999.9735	6715000.001	10000
SRID3006SIZE10000E195000N6725000	0	195000	6725000	194999.973	6725000.001	10000
SRID3006SIZE10000E195000N6735000	0	195000	6735000	194999.9725	6735000.001	10000
SRID3006SIZE10000E195000N6745000	0	195000	6745000	194999.972	6745000.001	10000
SRID3006SIZE10000E195000N6755000	0	195000	6755000	194999.9714	6755000.001	10000
SRID3006SIZE10000E195000N6765000	0	195000	6765000	194999.9709	6765000.001	10000
SRID3006SIZE10000E195000N6775000	0	195000	6775000	194999.9704	6775000.001	10000
SRID3006SIZE10000E195000N6785000	0	195000	6785000	194999.9698	6785000.001	10000
SRID3006SIZE10000E195000N6795000	0	195000	6795000	194999.9692	6795000.002	10000
SRID3006SIZE10000E195000N6805000	0	195000	6805000	194999.9686	6805000.002	10000
SRID3006SIZE10000E195000N6815000	0	195000	6815000	194999.968	6815000.002	10000
SRID3006SIZE10000E195000N6825000	0	195000	6825000	194999.9674	6825000.002	10000
SRID3006SIZE10000E195000N6835000	0	195000	6835000	194999.9668	6835000.002	10000
SRID3006SIZE10000E195000N6845000	0	195000	6845000	194999.9662	6845000.002	10000
SRID3006SIZE10000E195000N6855000	0	195000	6855000	194999.9655	6855000.002	10000
SRID3006SIZE10000E195000N6865000	0	195000	6865000	194999.9649	6865000.002	10000
SRID3006SIZE10000E195000N6875000	0	195000	6875000	194999.9642	6875000.002	10000
SRID3006SIZE10000E195000N6885000	0	195000	6885000	194999.9635	6885000.002	10000
SRID3006SIZE10000E195000N6895000	0	195000	6895000	194999.9628	6895000.002	10000
SRID3006SIZE10000E195000N6905000	0	195000	6905000	194999.962	6905000.002	10000
SRID3006SIZE10000E195000N6915000	0	195000	6915000	194999.9613	6915000.002	10000
SRID3006SIZE10000E195000N6925000	0	195000	6925000	194999.9605	6925000.002	10000
SRID3006SIZE10000E195000N6935000	0	195000	6935000	194999.9597	6935000.002	10000
SRID3006SIZE10000E195000N6945000	0	195000	6945000	194999.9589	6945000.002	10000
SRID3006SIZE10000E195000N6955000	0	195000	6955000	194999.9581	6955000.002	10000
SRID3006SIZE10000E195000N6965000	0	195000	6965000	194999.9573	6965000.002	10000
SRID3006SIZE10000E195000N6975000	0	195000	6975000	194999.9564	6975000.002	10000
SRID3006SIZE10000E195000N6985000	0	195000	6985000	194999.9555	6985000.002	10000
SRID3006SIZE10000E195000N6995000	0	195000	6995000	194999.9546	6995000.003	10000
SRID3006SIZE10000E195000N7005000	0	195000	7005000	194999.9537	7005000.003	10000
SRID3006SIZE10000E195000N7015000	0	195000	7015000	194999.9528	7015000.003	10000
SRID3006SIZE10000E195000N7025000	0	195000	7025000	194999.9518	7025000.003	10000
SRID3006SIZE10000E195000N7035000	0	195000	7035000	194999.9508	7035000.003	10000
SRID3006SIZE10000E195000N7045000	0	195000	7045000	194999.9498	7045000.003	10000
SRID3006SIZE10000E195000N7055000	0	195000	7055000	194999.9488	7055000.003	10000
SRID3006SIZE10000E195000N7065000	0	195000	7065000	194999.9477	7065000.003	10000
SRID3006SIZE10000E195000N7075000	0	195000	7075000	194999.9466	7075000.003	10000
SRID3006SIZE10000E195000N7085000	0	195000	7085000	194999.9455	7085000.003	10000
SRID3006SIZE10000E195000N7095000	0	195000	7095000	194999.9444	7095000.003	10000
SRID3006SIZE10000E195000N7105000	0	195000	7105000	194999.9432	7105000.003	10000
SRID3006SIZE10000E195000N7115000	0	195000	7115000	194999.942	7115000.003	10000
SRID3006SIZE10000E195000N7125000	0	195000	7125000	194999.9408	7125000.004	10000
SRID3006SIZE10000E195000N7135000	0	195000	7135000	194999.9395	7135000.004	10000
SRID3006SIZE10000E195000N7145000	0	195000	7145000	194999.9382	7145000.004	10000
SRID3006SIZE10000E195000N7155000	0	195000	7155000	194999.9369	7155000.004	10000
SRID3006SIZE10000E195000N7165000	0	195000	7165000	194999.9356	7165000.004	10000
SRID3006SIZE10000E195000N7175000	0	195000	7175000	194999.9342	7175000.004	10000
SRID3006SIZE10000E195000N7185000	0	195000	7185000	194999.9328	7185000.004	10000
SRID3006SIZE10000E195000N7195000	0	195000	7195000	194999.9313	7195000.004	10000
SRID3006SIZE10000E195000N7205000	0	195000	7205000	194999.9298	7205000.004	10000
SRID3006SIZE10000E195000N7215000	0	195000	7215000	194999.9283	7215000.005	10000
SRID3006SIZE10000E195000N7225000	0	195000	7225000	194999.9267	7225000.005	10000
SRID3006SIZE10000E195000N7235000	0	195000	7235000	194999.9251	7235000.005	10000
SRID3006SIZE10000E195000N7245000	0	195000	7245000	194999.9234	7245000.005	10000
SRID3006SIZE10000E195000N7255000	0	195000	7255000	194999.9217	7255000.005	10000
SRID3006SIZE10000E195000N7265000	0	195000	7265000	194999.92	7265000.005	10000
SRID3006SIZE10000E195000N7275000	0	195000	7275000	194999.9182	7275000.005	10000
SRID3006SIZE10000E195000N7285000	0	195000	7285000	194999.9164	7285000.006	10000
SRID3006SIZE10000E195000N7295000	0	195000	7295000	194999.9145	7295000.006	10000
SRID3006SIZE10000E195000N7305000	0	195000	7305000	194999.9125	7305000.006	10000
SRID3006SIZE10000E195000N7315000	0	195000	7315000	194999.9105	7315000.006	10000
SRID3006SIZE10000E195000N7325000	0	195000	7325000	194999.9085	7325000.006	10000
SRID3006SIZE10000E195000N7335000	0	195000	7335000	194999.9064	7335000.006	10000
SRID3006SIZE10000E195000N7345000	0	195000	7345000	194999.9043	7345000.007	10000
SRID3006SIZE10000E195000N7355000	0	195000	7355000	194999.9021	7355000.007	10000
SRID3006SIZE10000E195000N7365000	0	195000	7365000	194999.8998	7365000.007	10000
SRID3006SIZE10000E195000N7375000	0	195000	7375000	194999.8975	7375000.007	10000
SRID3006SIZE10000E195000N7385000	0	195000	7385000	194999.8951	7385000.007	10000
SRID3006SIZE10000E195000N7395000	0	195000	7395000	194999.8926	7395000.008	10000
SRID3006SIZE10000E195000N7405000	0	195000	7405000	194999.8901	7405000.008	10000
SRID3006SIZE10000E195000N7415000	0	195000	7415000	194999.8875	7415000.008	10000
SRID3006SIZE10000E195000N7425000	0	195000	7425000	194999.8848	7425000.008	10000
SRID3006SIZE10000E195000N7435000	0	195000	7435000	194999.8821	7435000.009	10000
SRID3006SIZE10000E195000N7445000	0	195000	7445000	194999.8793	7445000.009	10000
SRID3006SIZE10000E195000N7455000	0	195000	7455000	194999.8764	7455000.009	10000
SRID3006SIZE10000E195000N7465000	0	195000	7465000	194999.8734	7465000.009	10000
SRID3006SIZE10000E195000N7475000	0	195000	7475000	194999.8704	7475000.01	10000
SRID3006SIZE10000E195000N7485000	0	195000	7485000	194999.8672	7485000.01	10000
SRID3006SIZE10000E195000N7495000	0	195000	7495000	194999.864	7495000.01	10000
SRID3006SIZE10000E195000N7505000	0	195000	7505000	194999.8607	7505000.011	10000
SRID3006SIZE10000E195000N7515000	0	195000	7515000	194999.8572	7515000.011	10000
SRID3006SIZE10000E195000N7525000	0	195000	7525000	194999.8537	7525000.011	10000
SRID3006SIZE10000E195000N7535000	0	195000	7535000	194999.8501	7535000.012	10000
SRID3006SIZE10000E195000N7545000	0	195000	7545000	194999.8464	7545000.012	10000
SRID3006SIZE10000E195000N7555000	0	195000	7555000	194999.8425	7555000.012	10000
SRID3006SIZE10000E195000N7565000	0	195000	7565000	194999.8386	7565000.013	10000
SRID3006SIZE10000E195000N7575000	0	195000	7575000	194999.8345	7575000.013	10000
SRID3006SIZE10000E195000N7585000	0	195000	7585000	194999.8304	7585000.013	10000
SRID3006SIZE10000E195000N7595000	0	195000	7595000	194999.8261	7595000.014	10000
SRID3006SIZE10000E195000N7605000	0	195000	7605000	194999.8216	7605000.014	10000
SRID3006SIZE10000E195000N7615000	0	195000	7615000	194999.8171	7615000.015	10000
SRID3006SIZE10000E195000N7625000	0	195000	7625000	194999.8124	7625000.015	10000
SRID3006SIZE10000E195000N7635000	0	195000	7635000	194999.8075	7635000.016	10000
SRID3006SIZE10000E195000N7645000	0	195000	7645000	194999.8025	7645000.016	10000
SRID3006SIZE10000E195000N7655000	0	195000	7655000	194999.7974	7655000.017	10000
SRID3006SIZE10000E195000N7665000	0	195000	7665000	194999.7921	7665000.017	10000
SRID3006SIZE10000E195000N7675000	0	195000	7675000	194999.7866	7675000.018	10000
SRID3006SIZE10000E195000N7685000	0	195000	7685000	194999.781	7685000.018	10000
SRID3006SIZE10000E195000N7695000	0	195000	7695000	194999.7752	7695000.019	10000
SRID3006SIZE10000E195000N7705000	0	195000	7705000	194999.7692	7705000.02	10000
SRID3006SIZE10000E195000N7715000	0	195000	7715000	194999.7631	7715000.02	10000
SRID3006SIZE10000E195000N7725000	0	195000	7725000	194999.7567	7725000.021	10000
SRID3006SIZE10000E195000N7735000	0	195000	7735000	194999.7501	7735000.022	10000
SRID3006SIZE10000E205000N6025000	0	205000	6025000	204999.9933	6025000	10000
SRID3006SIZE10000E205000N6035000	0	205000	6035000	204999.9932	6035000	10000
SRID3006SIZE10000E205000N6045000	0	205000	6045000	204999.9931	6045000	10000
SRID3006SIZE10000E205000N6055000	0	205000	6055000	204999.993	6055000	10000
SRID3006SIZE10000E205000N6065000	0	205000	6065000	204999.9929	6065000	10000
SRID3006SIZE10000E205000N6075000	0	205000	6075000	204999.9927	6075000	10000
SRID3006SIZE10000E205000N6085000	0	205000	6085000	204999.9926	6085000	10000
SRID3006SIZE10000E205000N6095000	0	205000	6095000	204999.9925	6095000	10000
SRID3006SIZE10000E205000N6105000	0	205000	6105000	204999.9924	6105000	10000
SRID3006SIZE10000E205000N6115000	0	205000	6115000	204999.9923	6115000	10000
SRID3006SIZE10000E205000N6125000	0	205000	6125000	204999.9922	6125000	10000
SRID3006SIZE10000E205000N6135000	0	205000	6135000	204999.992	6135000	10000
SRID3006SIZE10000E205000N6145000	0	205000	6145000	204999.9919	6145000	10000
SRID3006SIZE10000E205000N6155000	0	205000	6155000	204999.9918	6155000	10000
SRID3006SIZE10000E205000N6165000	0	205000	6165000	204999.9917	6165000	10000
SRID3006SIZE10000E205000N6175000	0	205000	6175000	204999.9915	6175000	10000
SRID3006SIZE10000E205000N6185000	0	205000	6185000	204999.9914	6185000	10000
SRID3006SIZE10000E205000N6195000	0	205000	6195000	204999.9913	6195000	10000
SRID3006SIZE10000E205000N6205000	0	205000	6205000	204999.9911	6205000	10000
SRID3006SIZE10000E205000N6215000	0	205000	6215000	204999.991	6215000	10000
SRID3006SIZE10000E205000N6225000	0	205000	6225000	204999.9909	6225000	10000
SRID3006SIZE10000E205000N6235000	0	205000	6235000	204999.9907	6235000	10000
SRID3006SIZE10000E205000N6245000	0	205000	6245000	204999.9906	6245000	10000
SRID3006SIZE10000E205000N6255000	0	205000	6255000	204999.9904	6255000	10000
SRID3006SIZE10000E205000N6265000	0	205000	6265000	204999.9903	6265000	10000
SRID3006SIZE10000E205000N6275000	0	205000	6275000	204999.9901	6275000	10000
SRID3006SIZE10000E205000N6285000	0	205000	6285000	204999.9899	6285000	10000
SRID3006SIZE10000E205000N6295000	0	205000	6295000	204999.9898	6295000	10000
SRID3006SIZE10000E205000N6305000	0	205000	6305000	204999.9896	6305000	10000
SRID3006SIZE10000E205000N6315000	0	205000	6315000	204999.9894	6315000	10000
SRID3006SIZE10000E205000N6325000	0	205000	6325000	204999.9893	6325000	10000
SRID3006SIZE10000E205000N6335000	0	205000	6335000	204999.9891	6335000	10000
SRID3006SIZE10000E205000N6345000	0	205000	6345000	204999.9889	6345000	10000
SRID3006SIZE10000E205000N6355000	0	205000	6355000	204999.9887	6355000	10000
SRID3006SIZE10000E205000N6365000	0	205000	6365000	204999.9885	6365000	10000
SRID3006SIZE10000E205000N6375000	0	205000	6375000	204999.9883	6375000	10000
SRID3006SIZE10000E205000N6385000	0	205000	6385000	204999.9882	6385000	10000
SRID3006SIZE10000E205000N6395000	0	205000	6395000	204999.988	6395000	10000
SRID3006SIZE10000E205000N6405000	0	205000	6405000	204999.9878	6405000	10000
SRID3006SIZE10000E205000N6415000	0	205000	6415000	204999.9875	6415000	10000
SRID3006SIZE10000E205000N6425000	0	205000	6425000	204999.9873	6425000	10000
SRID3006SIZE10000E205000N6435000	0	205000	6435000	204999.9871	6435000	10000
SRID3006SIZE10000E205000N6445000	0	205000	6445000	204999.9869	6445000	10000
SRID3006SIZE10000E205000N6455000	0	205000	6455000	204999.9867	6455000	10000
SRID3006SIZE10000E205000N6465000	0	205000	6465000	204999.9865	6465000.001	10000
SRID3006SIZE10000E205000N6475000	0	205000	6475000	204999.9862	6475000.001	10000
SRID3006SIZE10000E205000N6485000	0	205000	6485000	204999.986	6485000.001	10000
SRID3006SIZE10000E205000N6495000	0	205000	6495000	204999.9857	6495000.001	10000
SRID3006SIZE10000E205000N6505000	0	205000	6505000	204999.9855	6505000.001	10000
SRID3006SIZE10000E205000N6515000	0	205000	6515000	204999.9853	6515000.001	10000
SRID3006SIZE10000E205000N6525000	0	205000	6525000	204999.985	6525000.001	10000
SRID3006SIZE10000E205000N6535000	0	205000	6535000	204999.9847	6535000.001	10000
SRID3006SIZE10000E205000N6545000	0	205000	6545000	204999.9845	6545000.001	10000
SRID3006SIZE10000E205000N6555000	0	205000	6555000	204999.9842	6555000.001	10000
SRID3006SIZE10000E205000N6565000	0	205000	6565000	204999.9839	6565000.001	10000
SRID3006SIZE10000E205000N6575000	0	205000	6575000	204999.9836	6575000.001	10000
SRID3006SIZE10000E205000N6585000	0	205000	6585000	204999.9833	6585000.001	10000
SRID3006SIZE10000E205000N6595000	0	205000	6595000	204999.9831	6595000.001	10000
SRID3006SIZE10000E205000N6605000	0	205000	6605000	204999.9828	6605000.001	10000
SRID3006SIZE10000E205000N6615000	0	205000	6615000	204999.9824	6615000.001	10000
SRID3006SIZE10000E205000N6625000	0	205000	6625000	204999.9821	6625000.001	10000
SRID3006SIZE10000E205000N6635000	0	205000	6635000	204999.9818	6635000.001	10000
SRID3006SIZE10000E205000N6645000	0	205000	6645000	204999.9815	6645000.001	10000
SRID3006SIZE10000E205000N6655000	0	205000	6655000	204999.9811	6655000.001	10000
SRID3006SIZE10000E205000N6665000	0	205000	6665000	204999.9808	6665000.001	10000
SRID3006SIZE10000E205000N6675000	0	205000	6675000	204999.9805	6675000.001	10000
SRID3006SIZE10000E205000N6685000	0	205000	6685000	204999.9801	6685000.001	10000
SRID3006SIZE10000E205000N6695000	0	205000	6695000	204999.9797	6695000.001	10000
SRID3006SIZE10000E205000N6705000	0	205000	6705000	204999.9794	6705000.001	10000
SRID3006SIZE10000E205000N6715000	0	205000	6715000	204999.979	6715000.001	10000
SRID3006SIZE10000E205000N6725000	0	205000	6725000	204999.9786	6725000.001	10000
SRID3006SIZE10000E205000N6735000	0	205000	6735000	204999.9782	6735000.001	10000
SRID3006SIZE10000E205000N6745000	0	205000	6745000	204999.9778	6745000.001	10000
SRID3006SIZE10000E205000N6755000	0	205000	6755000	204999.9774	6755000.001	10000
SRID3006SIZE10000E205000N6765000	0	205000	6765000	204999.977	6765000.001	10000
SRID3006SIZE10000E205000N6775000	0	205000	6775000	204999.9765	6775000.001	10000
SRID3006SIZE10000E205000N6785000	0	205000	6785000	204999.9761	6785000.001	10000
SRID3006SIZE10000E205000N6795000	0	205000	6795000	204999.9756	6795000.001	10000
SRID3006SIZE10000E205000N6805000	0	205000	6805000	204999.9752	6805000.001	10000
SRID3006SIZE10000E205000N6815000	0	205000	6815000	204999.9747	6815000.001	10000
SRID3006SIZE10000E205000N6825000	0	205000	6825000	204999.9742	6825000.001	10000
SRID3006SIZE10000E205000N6835000	0	205000	6835000	204999.9737	6835000.001	10000
SRID3006SIZE10000E205000N6845000	0	205000	6845000	204999.9732	6845000.001	10000
SRID3006SIZE10000E205000N6855000	0	205000	6855000	204999.9727	6855000.001	10000
SRID3006SIZE10000E205000N6865000	0	205000	6865000	204999.9722	6865000.001	10000
SRID3006SIZE10000E205000N6875000	0	205000	6875000	204999.9716	6875000.001	10000
SRID3006SIZE10000E205000N6885000	0	205000	6885000	204999.9711	6885000.001	10000
SRID3006SIZE10000E205000N6895000	0	205000	6895000	204999.9705	6895000.001	10000
SRID3006SIZE10000E205000N6905000	0	205000	6905000	204999.9699	6905000.002	10000
SRID3006SIZE10000E205000N6915000	0	205000	6915000	204999.9693	6915000.002	10000
SRID3006SIZE10000E205000N6925000	0	205000	6925000	204999.9687	6925000.002	10000
SRID3006SIZE10000E205000N6935000	0	205000	6935000	204999.9681	6935000.002	10000
SRID3006SIZE10000E205000N6945000	0	205000	6945000	204999.9675	6945000.002	10000
SRID3006SIZE10000E205000N6955000	0	205000	6955000	204999.9668	6955000.002	10000
SRID3006SIZE10000E205000N6965000	0	205000	6965000	204999.9662	6965000.002	10000
SRID3006SIZE10000E205000N6975000	0	205000	6975000	204999.9655	6975000.002	10000
SRID3006SIZE10000E205000N6985000	0	205000	6985000	204999.9648	6985000.002	10000
SRID3006SIZE10000E205000N6995000	0	205000	6995000	204999.9641	6995000.002	10000
SRID3006SIZE10000E205000N7005000	0	205000	7005000	204999.9633	7005000.002	10000
SRID3006SIZE10000E205000N7015000	0	205000	7015000	204999.9626	7015000.002	10000
SRID3006SIZE10000E205000N7025000	0	205000	7025000	204999.9618	7025000.002	10000
SRID3006SIZE10000E205000N7035000	0	205000	7035000	204999.9611	7035000.002	10000
SRID3006SIZE10000E205000N7045000	0	205000	7045000	204999.9603	7045000.002	10000
SRID3006SIZE10000E205000N7055000	0	205000	7055000	204999.9594	7055000.002	10000
SRID3006SIZE10000E205000N7065000	0	205000	7065000	204999.9586	7065000.002	10000
SRID3006SIZE10000E205000N7075000	0	205000	7075000	204999.9577	7075000.002	10000
SRID3006SIZE10000E205000N7085000	0	205000	7085000	204999.9568	7085000.002	10000
SRID3006SIZE10000E205000N7095000	0	205000	7095000	204999.9559	7095000.003	10000
SRID3006SIZE10000E205000N7105000	0	205000	7105000	204999.955	7105000.003	10000
SRID3006SIZE10000E205000N7115000	0	205000	7115000	204999.9541	7115000.003	10000
SRID3006SIZE10000E205000N7125000	0	205000	7125000	204999.9531	7125000.003	10000
SRID3006SIZE10000E205000N7135000	0	205000	7135000	204999.9521	7135000.003	10000
SRID3006SIZE10000E205000N7145000	0	205000	7145000	204999.9511	7145000.003	10000
SRID3006SIZE10000E205000N7155000	0	205000	7155000	204999.95	7155000.003	10000
SRID3006SIZE10000E205000N7165000	0	205000	7165000	204999.949	7165000.003	10000
SRID3006SIZE10000E205000N7175000	0	205000	7175000	204999.9479	7175000.003	10000
SRID3006SIZE10000E205000N7185000	0	205000	7185000	204999.9467	7185000.003	10000
SRID3006SIZE10000E205000N7195000	0	205000	7195000	204999.9456	7195000.003	10000
SRID3006SIZE10000E205000N7205000	0	205000	7205000	204999.9444	7205000.003	10000
SRID3006SIZE10000E205000N7215000	0	205000	7215000	204999.9432	7215000.003	10000
SRID3006SIZE10000E205000N7225000	0	205000	7225000	204999.9419	7225000.004	10000
SRID3006SIZE10000E205000N7235000	0	205000	7235000	204999.9407	7235000.004	10000
SRID3006SIZE10000E205000N7245000	0	205000	7245000	204999.9393	7245000.004	10000
SRID3006SIZE10000E205000N7255000	0	205000	7255000	204999.938	7255000.004	10000
SRID3006SIZE10000E205000N7265000	0	205000	7265000	204999.9366	7265000.004	10000
SRID3006SIZE10000E205000N7275000	0	205000	7275000	204999.9352	7275000.004	10000
SRID3006SIZE10000E205000N7285000	0	205000	7285000	204999.9337	7285000.004	10000
SRID3006SIZE10000E205000N7295000	0	205000	7295000	204999.9322	7295000.004	10000
SRID3006SIZE10000E205000N7305000	0	205000	7305000	204999.9307	7305000.004	10000
SRID3006SIZE10000E205000N7315000	0	205000	7315000	204999.9291	7315000.005	10000
SRID3006SIZE10000E205000N7325000	0	205000	7325000	204999.9275	7325000.005	10000
SRID3006SIZE10000E205000N7335000	0	205000	7335000	204999.9259	7335000.005	10000
SRID3006SIZE10000E205000N7345000	0	205000	7345000	204999.9242	7345000.005	10000
SRID3006SIZE10000E205000N7355000	0	205000	7355000	204999.9224	7355000.005	10000
SRID3006SIZE10000E205000N7365000	0	205000	7365000	204999.9206	7365000.005	10000
SRID3006SIZE10000E205000N7375000	0	205000	7375000	204999.9188	7375000.005	10000
SRID3006SIZE10000E205000N7385000	0	205000	7385000	204999.9169	7385000.006	10000
SRID3006SIZE10000E205000N7395000	0	205000	7395000	204999.9149	7395000.006	10000
SRID3006SIZE10000E205000N7405000	0	205000	7405000	204999.9129	7405000.006	10000
SRID3006SIZE10000E205000N7415000	0	205000	7415000	204999.9109	7415000.006	10000
SRID3006SIZE10000E205000N7425000	0	205000	7425000	204999.9088	7425000.006	10000
SRID3006SIZE10000E205000N7435000	0	205000	7435000	204999.9066	7435000.007	10000
SRID3006SIZE10000E205000N7445000	0	205000	7445000	204999.9044	7445000.007	10000
SRID3006SIZE10000E205000N7455000	0	205000	7455000	204999.9021	7455000.007	10000
SRID3006SIZE10000E205000N7465000	0	205000	7465000	204999.8997	7465000.007	10000
SRID3006SIZE10000E205000N7475000	0	205000	7475000	204999.8973	7475000.007	10000
SRID3006SIZE10000E205000N7485000	0	205000	7485000	204999.8948	7485000.008	10000
SRID3006SIZE10000E205000N7495000	0	205000	7495000	204999.8923	7495000.008	10000
SRID3006SIZE10000E205000N7505000	0	205000	7505000	204999.8896	7505000.008	10000
SRID3006SIZE10000E205000N7515000	0	205000	7515000	204999.8869	7515000.008	10000
SRID3006SIZE10000E205000N7525000	0	205000	7525000	204999.8841	7525000.009	10000
SRID3006SIZE10000E205000N7535000	0	205000	7535000	204999.8813	7535000.009	10000
SRID3006SIZE10000E205000N7545000	0	205000	7545000	204999.8783	7545000.009	10000
SRID3006SIZE10000E205000N7555000	0	205000	7555000	204999.8753	7555000.009	10000
SRID3006SIZE10000E205000N7565000	0	205000	7565000	204999.8721	7565000.01	10000
SRID3006SIZE10000E205000N7575000	0	205000	7575000	204999.8689	7575000.01	10000
SRID3006SIZE10000E205000N7585000	0	205000	7585000	204999.8656	7585000.01	10000
SRID3006SIZE10000E205000N7595000	0	205000	7595000	204999.8622	7595000.011	10000
SRID3006SIZE10000E205000N7605000	0	205000	7605000	204999.8587	7605000.011	10000
SRID3006SIZE10000E205000N7615000	0	205000	7615000	204999.8551	7615000.011	10000
SRID3006SIZE10000E205000N7625000	0	205000	7625000	204999.8513	7625000.012	10000
SRID3006SIZE10000E205000N7635000	0	205000	7635000	204999.8475	7635000.012	10000
SRID3006SIZE10000E205000N7645000	0	205000	7645000	204999.8436	7645000.012	10000
SRID3006SIZE10000E205000N7655000	0	205000	7655000	204999.8395	7655000.013	10000
SRID3006SIZE10000E205000N7665000	0	205000	7665000	204999.8353	7665000.013	10000
SRID3006SIZE10000E205000N7675000	0	205000	7675000	204999.831	7675000.014	10000
SRID3006SIZE10000E205000N7685000	0	205000	7685000	204999.8265	7685000.014	10000
SRID3006SIZE10000E205000N7695000	0	205000	7695000	204999.8219	7695000.015	10000
SRID3006SIZE10000E205000N7705000	0	205000	7705000	204999.8172	7705000.015	10000
SRID3006SIZE10000E205000N7715000	0	205000	7715000	204999.8123	7715000.015	10000
SRID3006SIZE10000E205000N7725000	0	205000	7725000	204999.8072	7725000.016	10000
SRID3006SIZE10000E205000N7735000	0	205000	7735000	204999.802	7735000.017	10000
SRID3006SIZE10000E215000N6025000	0	215000	6025000	214999.9947	6025000	10000
SRID3006SIZE10000E215000N6035000	0	215000	6035000	214999.9946	6035000	10000
SRID3006SIZE10000E215000N6045000	0	215000	6045000	214999.9946	6045000	10000
SRID3006SIZE10000E215000N6055000	0	215000	6055000	214999.9945	6055000	10000
SRID3006SIZE10000E215000N6065000	0	215000	6065000	214999.9944	6065000	10000
SRID3006SIZE10000E215000N6075000	0	215000	6075000	214999.9943	6075000	10000
SRID3006SIZE10000E215000N6085000	0	215000	6085000	214999.9942	6085000	10000
SRID3006SIZE10000E215000N6095000	0	215000	6095000	214999.9941	6095000	10000
SRID3006SIZE10000E215000N6105000	0	215000	6105000	214999.994	6105000	10000
SRID3006SIZE10000E215000N6115000	0	215000	6115000	214999.9939	6115000	10000
SRID3006SIZE10000E215000N6125000	0	215000	6125000	214999.9938	6125000	10000
SRID3006SIZE10000E215000N6135000	0	215000	6135000	214999.9938	6135000	10000
SRID3006SIZE10000E215000N6145000	0	215000	6145000	214999.9937	6145000	10000
SRID3006SIZE10000E215000N6155000	0	215000	6155000	214999.9936	6155000	10000
SRID3006SIZE10000E215000N6165000	0	215000	6165000	214999.9935	6165000	10000
SRID3006SIZE10000E215000N6175000	0	215000	6175000	214999.9934	6175000	10000
SRID3006SIZE10000E215000N6185000	0	215000	6185000	214999.9932	6185000	10000
SRID3006SIZE10000E215000N6195000	0	215000	6195000	214999.9931	6195000	10000
SRID3006SIZE10000E215000N6205000	0	215000	6205000	214999.993	6205000	10000
SRID3006SIZE10000E215000N6215000	0	215000	6215000	214999.9929	6215000	10000
SRID3006SIZE10000E215000N6225000	0	215000	6225000	214999.9928	6225000	10000
SRID3006SIZE10000E215000N6235000	0	215000	6235000	214999.9927	6235000	10000
SRID3006SIZE10000E215000N6245000	0	215000	6245000	214999.9926	6245000	10000
SRID3006SIZE10000E215000N6255000	0	215000	6255000	214999.9925	6255000	10000
SRID3006SIZE10000E215000N6265000	0	215000	6265000	214999.9923	6265000	10000
SRID3006SIZE10000E215000N6275000	0	215000	6275000	214999.9922	6275000	10000
SRID3006SIZE10000E215000N6285000	0	215000	6285000	214999.9921	6285000	10000
SRID3006SIZE10000E215000N6295000	0	215000	6295000	214999.992	6295000	10000
SRID3006SIZE10000E215000N6305000	0	215000	6305000	214999.9918	6305000	10000
SRID3006SIZE10000E215000N6315000	0	215000	6315000	214999.9917	6315000	10000
SRID3006SIZE10000E215000N6325000	0	215000	6325000	214999.9916	6325000	10000
SRID3006SIZE10000E215000N6335000	0	215000	6335000	214999.9914	6335000	10000
SRID3006SIZE10000E215000N6345000	0	215000	6345000	214999.9913	6345000	10000
SRID3006SIZE10000E215000N6355000	0	215000	6355000	214999.9911	6355000	10000
SRID3006SIZE10000E215000N6365000	0	215000	6365000	214999.991	6365000	10000
SRID3006SIZE10000E215000N6375000	0	215000	6375000	214999.9908	6375000	10000
SRID3006SIZE10000E215000N6385000	0	215000	6385000	214999.9907	6385000	10000
SRID3006SIZE10000E215000N6395000	0	215000	6395000	214999.9905	6395000	10000
SRID3006SIZE10000E215000N6405000	0	215000	6405000	214999.9904	6405000	10000
SRID3006SIZE10000E215000N6415000	0	215000	6415000	214999.9902	6415000	10000
SRID3006SIZE10000E215000N6425000	0	215000	6425000	214999.9901	6425000	10000
SRID3006SIZE10000E215000N6435000	0	215000	6435000	214999.9899	6435000	10000
SRID3006SIZE10000E215000N6445000	0	215000	6445000	214999.9897	6445000	10000
SRID3006SIZE10000E215000N6455000	0	215000	6455000	214999.9895	6455000	10000
SRID3006SIZE10000E215000N6465000	0	215000	6465000	214999.9894	6465000	10000
SRID3006SIZE10000E215000N6475000	0	215000	6475000	214999.9892	6475000	10000
SRID3006SIZE10000E215000N6485000	0	215000	6485000	214999.989	6485000	10000
SRID3006SIZE10000E215000N6495000	0	215000	6495000	214999.9888	6495000	10000
SRID3006SIZE10000E215000N6505000	0	215000	6505000	214999.9886	6505000	10000
SRID3006SIZE10000E215000N6515000	0	215000	6515000	214999.9884	6515000	10000
SRID3006SIZE10000E215000N6525000	0	215000	6525000	214999.9882	6525000	10000
SRID3006SIZE10000E215000N6535000	0	215000	6535000	214999.988	6535000	10000
SRID3006SIZE10000E215000N6545000	0	215000	6545000	214999.9878	6545000	10000
SRID3006SIZE10000E215000N6555000	0	215000	6555000	214999.9876	6555000	10000
SRID3006SIZE10000E215000N6565000	0	215000	6565000	214999.9874	6565000	10000
SRID3006SIZE10000E215000N6575000	0	215000	6575000	214999.9871	6575000	10000
SRID3006SIZE10000E215000N6585000	0	215000	6585000	214999.9869	6585000.001	10000
SRID3006SIZE10000E215000N6595000	0	215000	6595000	214999.9867	6595000.001	10000
SRID3006SIZE10000E215000N6605000	0	215000	6605000	214999.9864	6605000.001	10000
SRID3006SIZE10000E215000N6615000	0	215000	6615000	214999.9862	6615000.001	10000
SRID3006SIZE10000E215000N6625000	0	215000	6625000	214999.986	6625000.001	10000
SRID3006SIZE10000E215000N6635000	0	215000	6635000	214999.9857	6635000.001	10000
SRID3006SIZE10000E215000N6645000	0	215000	6645000	214999.9854	6645000.001	10000
SRID3006SIZE10000E215000N6655000	0	215000	6655000	214999.9852	6655000.001	10000
SRID3006SIZE10000E215000N6665000	0	215000	6665000	214999.9849	6665000.001	10000
SRID3006SIZE10000E215000N6675000	0	215000	6675000	214999.9846	6675000.001	10000
SRID3006SIZE10000E215000N6685000	0	215000	6685000	214999.9844	6685000.001	10000
SRID3006SIZE10000E215000N6695000	0	215000	6695000	214999.9841	6695000.001	10000
SRID3006SIZE10000E215000N6705000	0	215000	6705000	214999.9838	6705000.001	10000
SRID3006SIZE10000E215000N6715000	0	215000	6715000	214999.9835	6715000.001	10000
SRID3006SIZE10000E215000N6725000	0	215000	6725000	214999.9832	6725000.001	10000
SRID3006SIZE10000E215000N6735000	0	215000	6735000	214999.9829	6735000.001	10000
SRID3006SIZE10000E215000N6745000	0	215000	6745000	214999.9825	6745000.001	10000
SRID3006SIZE10000E215000N6755000	0	215000	6755000	214999.9822	6755000.001	10000
SRID3006SIZE10000E215000N6765000	0	215000	6765000	214999.9819	6765000.001	10000
SRID3006SIZE10000E215000N6775000	0	215000	6775000	214999.9816	6775000.001	10000
SRID3006SIZE10000E215000N6785000	0	215000	6785000	214999.9812	6785000.001	10000
SRID3006SIZE10000E215000N6795000	0	215000	6795000	214999.9808	6795000.001	10000
SRID3006SIZE10000E215000N6805000	0	215000	6805000	214999.9805	6805000.001	10000
SRID3006SIZE10000E215000N6815000	0	215000	6815000	214999.9801	6815000.001	10000
SRID3006SIZE10000E215000N6825000	0	215000	6825000	214999.9797	6825000.001	10000
SRID3006SIZE10000E215000N6835000	0	215000	6835000	214999.9793	6835000.001	10000
SRID3006SIZE10000E215000N6845000	0	215000	6845000	214999.9789	6845000.001	10000
SRID3006SIZE10000E215000N6855000	0	215000	6855000	214999.9785	6855000.001	10000
SRID3006SIZE10000E215000N6865000	0	215000	6865000	214999.9781	6865000.001	10000
SRID3006SIZE10000E215000N6875000	0	215000	6875000	214999.9777	6875000.001	10000
SRID3006SIZE10000E215000N6885000	0	215000	6885000	214999.9773	6885000.001	10000
SRID3006SIZE10000E215000N6895000	0	215000	6895000	214999.9768	6895000.001	10000
SRID3006SIZE10000E215000N6905000	0	215000	6905000	214999.9764	6905000.001	10000
SRID3006SIZE10000E215000N6915000	0	215000	6915000	214999.9759	6915000.001	10000
SRID3006SIZE10000E215000N6925000	0	215000	6925000	214999.9754	6925000.001	10000
SRID3006SIZE10000E215000N6935000	0	215000	6935000	214999.9749	6935000.001	10000
SRID3006SIZE10000E215000N6945000	0	215000	6945000	214999.9744	6945000.001	10000
SRID3006SIZE10000E215000N6955000	0	215000	6955000	214999.9739	6955000.001	10000
SRID3006SIZE10000E215000N6965000	0	215000	6965000	214999.9734	6965000.001	10000
SRID3006SIZE10000E215000N6975000	0	215000	6975000	214999.9729	6975000.001	10000
SRID3006SIZE10000E215000N6985000	0	215000	6985000	214999.9723	6985000.001	10000
SRID3006SIZE10000E215000N6995000	0	215000	6995000	214999.9718	6995000.001	10000
SRID3006SIZE10000E215000N7005000	0	215000	7005000	214999.9712	7005000.001	10000
SRID3006SIZE10000E215000N7015000	0	215000	7015000	214999.9706	7015000.002	10000
SRID3006SIZE10000E215000N7025000	0	215000	7025000	214999.97	7025000.002	10000
SRID3006SIZE10000E215000N7035000	0	215000	7035000	214999.9694	7035000.002	10000
SRID3006SIZE10000E215000N7045000	0	215000	7045000	214999.9688	7045000.002	10000
SRID3006SIZE10000E215000N7055000	0	215000	7055000	214999.9681	7055000.002	10000
SRID3006SIZE10000E215000N7065000	0	215000	7065000	214999.9675	7065000.002	10000
SRID3006SIZE10000E215000N7075000	0	215000	7075000	214999.9668	7075000.002	10000
SRID3006SIZE10000E215000N7085000	0	215000	7085000	214999.9661	7085000.002	10000
SRID3006SIZE10000E215000N7095000	0	215000	7095000	214999.9654	7095000.002	10000
SRID3006SIZE10000E215000N7105000	0	215000	7105000	214999.9647	7105000.002	10000
SRID3006SIZE10000E215000N7115000	0	215000	7115000	214999.9639	7115000.002	10000
SRID3006SIZE10000E215000N7125000	0	215000	7125000	214999.9631	7125000.002	10000
SRID3006SIZE10000E215000N7135000	0	215000	7135000	214999.9624	7135000.002	10000
SRID3006SIZE10000E215000N7145000	0	215000	7145000	214999.9616	7145000.002	10000
SRID3006SIZE10000E215000N7155000	0	215000	7155000	214999.9607	7155000.002	10000
SRID3006SIZE10000E215000N7165000	0	215000	7165000	214999.9599	7165000.002	10000
SRID3006SIZE10000E215000N7175000	0	215000	7175000	214999.959	7175000.002	10000
SRID3006SIZE10000E215000N7185000	0	215000	7185000	214999.9581	7185000.002	10000
SRID3006SIZE10000E215000N7195000	0	215000	7195000	214999.9572	7195000.002	10000
SRID3006SIZE10000E215000N7205000	0	215000	7205000	214999.9563	7205000.003	10000
SRID3006SIZE10000E215000N7215000	0	215000	7215000	214999.9554	7215000.003	10000
SRID3006SIZE10000E215000N7225000	0	215000	7225000	214999.9544	7225000.003	10000
SRID3006SIZE10000E215000N7235000	0	215000	7235000	214999.9534	7235000.003	10000
SRID3006SIZE10000E215000N7245000	0	215000	7245000	214999.9523	7245000.003	10000
SRID3006SIZE10000E215000N7255000	0	215000	7255000	214999.9513	7255000.003	10000
SRID3006SIZE10000E215000N7265000	0	215000	7265000	214999.9502	7265000.003	10000
SRID3006SIZE10000E215000N7275000	0	215000	7275000	214999.9491	7275000.003	10000
SRID3006SIZE10000E215000N7285000	0	215000	7285000	214999.9479	7285000.003	10000
SRID3006SIZE10000E215000N7295000	0	215000	7295000	214999.9468	7295000.003	10000
SRID3006SIZE10000E215000N7305000	0	215000	7305000	214999.9456	7305000.003	10000
SRID3006SIZE10000E215000N7315000	0	215000	7315000	214999.9443	7315000.003	10000
SRID3006SIZE10000E215000N7325000	0	215000	7325000	214999.9431	7325000.004	10000
SRID3006SIZE10000E215000N7335000	0	215000	7335000	214999.9418	7335000.004	10000
SRID3006SIZE10000E215000N7345000	0	215000	7345000	214999.9404	7345000.004	10000
SRID3006SIZE10000E215000N7355000	0	215000	7355000	214999.939	7355000.004	10000
SRID3006SIZE10000E215000N7365000	0	215000	7365000	214999.9376	7365000.004	10000
SRID3006SIZE10000E215000N7375000	0	215000	7375000	214999.9362	7375000.004	10000
SRID3006SIZE10000E215000N7385000	0	215000	7385000	214999.9347	7385000.004	10000
SRID3006SIZE10000E215000N7395000	0	215000	7395000	214999.9332	7395000.004	10000
SRID3006SIZE10000E215000N7405000	0	215000	7405000	214999.9316	7405000.005	10000
SRID3006SIZE10000E215000N7415000	0	215000	7415000	214999.93	7415000.005	10000
SRID3006SIZE10000E215000N7425000	0	215000	7425000	214999.9283	7425000.005	10000
SRID3006SIZE10000E215000N7435000	0	215000	7435000	214999.9266	7435000.005	10000
SRID3006SIZE10000E215000N7445000	0	215000	7445000	214999.9249	7445000.005	10000
SRID3006SIZE10000E215000N7455000	0	215000	7455000	214999.9231	7455000.005	10000
SRID3006SIZE10000E215000N7465000	0	215000	7465000	214999.9212	7465000.005	10000
SRID3006SIZE10000E215000N7475000	0	215000	7475000	214999.9193	7475000.006	10000
SRID3006SIZE10000E215000N7485000	0	215000	7485000	214999.9173	7485000.006	10000
SRID3006SIZE10000E215000N7495000	0	215000	7495000	214999.9153	7495000.006	10000
SRID3006SIZE10000E215000N7505000	0	215000	7505000	214999.9133	7505000.006	10000
SRID3006SIZE10000E215000N7515000	0	215000	7515000	214999.9111	7515000.006	10000
SRID3006SIZE10000E215000N7525000	0	215000	7525000	214999.9089	7525000.006	10000
SRID3006SIZE10000E215000N7535000	0	215000	7535000	214999.9067	7535000.007	10000
SRID3006SIZE10000E215000N7545000	0	215000	7545000	214999.9044	7545000.007	10000
SRID3006SIZE10000E215000N7555000	0	215000	7555000	214999.902	7555000.007	10000
SRID3006SIZE10000E215000N7565000	0	215000	7565000	214999.8995	7565000.007	10000
SRID3006SIZE10000E215000N7575000	0	215000	7575000	214999.897	7575000.008	10000
SRID3006SIZE10000E215000N7585000	0	215000	7585000	214999.8944	7585000.008	10000
SRID3006SIZE10000E215000N7595000	0	215000	7595000	214999.8917	7595000.008	10000
SRID3006SIZE10000E215000N7605000	0	215000	7605000	214999.889	7605000.008	10000
SRID3006SIZE10000E215000N7615000	0	215000	7615000	214999.8861	7615000.009	10000
SRID3006SIZE10000E215000N7625000	0	215000	7625000	214999.8832	7625000.009	10000
SRID3006SIZE10000E215000N7635000	0	215000	7635000	214999.8802	7635000.009	10000
SRID3006SIZE10000E215000N7645000	0	215000	7645000	214999.8771	7645000.009	10000
SRID3006SIZE10000E215000N7655000	0	215000	7655000	214999.8739	7655000.01	10000
SRID3006SIZE10000E215000N7665000	0	215000	7665000	214999.8706	7665000.01	10000
SRID3006SIZE10000E215000N7675000	0	215000	7675000	214999.8672	7675000.01	10000
SRID3006SIZE10000E215000N7685000	0	215000	7685000	214999.8637	7685000.011	10000
SRID3006SIZE10000E215000N7695000	0	215000	7695000	214999.86	7695000.011	10000
SRID3006SIZE10000E215000N7705000	0	215000	7705000	214999.8563	7705000.011	10000
SRID3006SIZE10000E215000N7715000	0	215000	7715000	214999.8525	7715000.012	10000
SRID3006SIZE10000E215000N7725000	0	215000	7725000	214999.8485	7725000.012	10000
SRID3006SIZE10000E215000N7735000	0	215000	7735000	214999.8444	7735000.012	10000
SRID3006SIZE10000E225000N6025000	0	225000	6025000	224999.9959	6025000	10000
SRID3006SIZE10000E225000N6035000	0	225000	6035000	224999.9958	6035000	10000
SRID3006SIZE10000E225000N6045000	0	225000	6045000	224999.9958	6045000	10000
SRID3006SIZE10000E225000N6055000	0	225000	6055000	224999.9957	6055000	10000
SRID3006SIZE10000E225000N6065000	0	225000	6065000	224999.9956	6065000	10000
SRID3006SIZE10000E225000N6075000	0	225000	6075000	224999.9956	6075000	10000
SRID3006SIZE10000E225000N6085000	0	225000	6085000	224999.9955	6085000	10000
SRID3006SIZE10000E225000N6095000	0	225000	6095000	224999.9954	6095000	10000
SRID3006SIZE10000E225000N6105000	0	225000	6105000	224999.9954	6105000	10000
SRID3006SIZE10000E225000N6115000	0	225000	6115000	224999.9953	6115000	10000
SRID3006SIZE10000E225000N6125000	0	225000	6125000	224999.9952	6125000	10000
SRID3006SIZE10000E225000N6135000	0	225000	6135000	224999.9951	6135000	10000
SRID3006SIZE10000E225000N6145000	0	225000	6145000	224999.9951	6145000	10000
SRID3006SIZE10000E225000N6155000	0	225000	6155000	224999.995	6155000	10000
SRID3006SIZE10000E225000N6165000	0	225000	6165000	224999.9949	6165000	10000
SRID3006SIZE10000E225000N6175000	0	225000	6175000	224999.9948	6175000	10000
SRID3006SIZE10000E225000N6185000	0	225000	6185000	224999.9947	6185000	10000
SRID3006SIZE10000E225000N6195000	0	225000	6195000	224999.9947	6195000	10000
SRID3006SIZE10000E225000N6205000	0	225000	6205000	224999.9946	6205000	10000
SRID3006SIZE10000E225000N6215000	0	225000	6215000	224999.9945	6215000	10000
SRID3006SIZE10000E225000N6225000	0	225000	6225000	224999.9944	6225000	10000
SRID3006SIZE10000E225000N6235000	0	225000	6235000	224999.9943	6235000	10000
SRID3006SIZE10000E225000N6245000	0	225000	6245000	224999.9942	6245000	10000
SRID3006SIZE10000E225000N6255000	0	225000	6255000	224999.9941	6255000	10000
SRID3006SIZE10000E225000N6265000	0	225000	6265000	224999.994	6265000	10000
SRID3006SIZE10000E225000N6275000	0	225000	6275000	224999.9939	6275000	10000
SRID3006SIZE10000E225000N6285000	0	225000	6285000	224999.9938	6285000	10000
SRID3006SIZE10000E225000N6295000	0	225000	6295000	224999.9937	6295000	10000
SRID3006SIZE10000E225000N6305000	0	225000	6305000	224999.9936	6305000	10000
SRID3006SIZE10000E225000N6315000	0	225000	6315000	224999.9935	6315000	10000
SRID3006SIZE10000E225000N6325000	0	225000	6325000	224999.9934	6325000	10000
SRID3006SIZE10000E225000N6335000	0	225000	6335000	224999.9933	6335000	10000
SRID3006SIZE10000E225000N6345000	0	225000	6345000	224999.9932	6345000	10000
SRID3006SIZE10000E225000N6355000	0	225000	6355000	224999.9931	6355000	10000
SRID3006SIZE10000E225000N6365000	0	225000	6365000	224999.993	6365000	10000
SRID3006SIZE10000E225000N6375000	0	225000	6375000	224999.9929	6375000	10000
SRID3006SIZE10000E225000N6385000	0	225000	6385000	224999.9928	6385000	10000
SRID3006SIZE10000E225000N6395000	0	225000	6395000	224999.9926	6395000	10000
SRID3006SIZE10000E225000N6405000	0	225000	6405000	224999.9925	6405000	10000
SRID3006SIZE10000E225000N6415000	0	225000	6415000	224999.9924	6415000	10000
SRID3006SIZE10000E225000N6425000	0	225000	6425000	224999.9923	6425000	10000
SRID3006SIZE10000E225000N6435000	0	225000	6435000	224999.9921	6435000	10000
SRID3006SIZE10000E225000N6445000	0	225000	6445000	224999.992	6445000	10000
SRID3006SIZE10000E225000N6455000	0	225000	6455000	224999.9919	6455000	10000
SRID3006SIZE10000E225000N6465000	0	225000	6465000	224999.9917	6465000	10000
SRID3006SIZE10000E225000N6475000	0	225000	6475000	224999.9916	6475000	10000
SRID3006SIZE10000E225000N6485000	0	225000	6485000	224999.9914	6485000	10000
SRID3006SIZE10000E225000N6495000	0	225000	6495000	224999.9913	6495000	10000
SRID3006SIZE10000E225000N6505000	0	225000	6505000	224999.9911	6505000	10000
SRID3006SIZE10000E225000N6515000	0	225000	6515000	224999.991	6515000	10000
SRID3006SIZE10000E225000N6525000	0	225000	6525000	224999.9908	6525000	10000
SRID3006SIZE10000E225000N6535000	0	225000	6535000	224999.9907	6535000	10000
SRID3006SIZE10000E225000N6545000	0	225000	6545000	224999.9905	6545000	10000
SRID3006SIZE10000E225000N6555000	0	225000	6555000	224999.9903	6555000	10000
SRID3006SIZE10000E225000N6565000	0	225000	6565000	224999.9902	6565000	10000
SRID3006SIZE10000E225000N6575000	0	225000	6575000	224999.99	6575000	10000
SRID3006SIZE10000E225000N6585000	0	225000	6585000	224999.9898	6585000	10000
SRID3006SIZE10000E225000N6595000	0	225000	6595000	224999.9896	6595000	10000
SRID3006SIZE10000E225000N6605000	0	225000	6605000	224999.9894	6605000	10000
SRID3006SIZE10000E225000N6615000	0	225000	6615000	224999.9893	6615000	10000
SRID3006SIZE10000E225000N6625000	0	225000	6625000	224999.9891	6625000	10000
SRID3006SIZE10000E225000N6635000	0	225000	6635000	224999.9889	6635000	10000
SRID3006SIZE10000E225000N6645000	0	225000	6645000	224999.9887	6645000	10000
SRID3006SIZE10000E225000N6655000	0	225000	6655000	224999.9885	6655000	10000
SRID3006SIZE10000E225000N6665000	0	225000	6665000	224999.9883	6665000	10000
SRID3006SIZE10000E225000N6675000	0	225000	6675000	224999.988	6675000	10000
SRID3006SIZE10000E225000N6685000	0	225000	6685000	224999.9878	6685000	10000
SRID3006SIZE10000E225000N6695000	0	225000	6695000	224999.9876	6695000	10000
SRID3006SIZE10000E225000N6705000	0	225000	6705000	224999.9874	6705000.001	10000
SRID3006SIZE10000E225000N6715000	0	225000	6715000	224999.9871	6715000.001	10000
SRID3006SIZE10000E225000N6725000	0	225000	6725000	224999.9869	6725000.001	10000
SRID3006SIZE10000E225000N6735000	0	225000	6735000	224999.9867	6735000.001	10000
SRID3006SIZE10000E225000N6745000	0	225000	6745000	224999.9864	6745000.001	10000
SRID3006SIZE10000E225000N6755000	0	225000	6755000	224999.9862	6755000.001	10000
SRID3006SIZE10000E225000N6765000	0	225000	6765000	224999.9859	6765000.001	10000
SRID3006SIZE10000E225000N6775000	0	225000	6775000	224999.9856	6775000.001	10000
SRID3006SIZE10000E225000N6785000	0	225000	6785000	224999.9854	6785000.001	10000
SRID3006SIZE10000E225000N6795000	0	225000	6795000	224999.9851	6795000.001	10000
SRID3006SIZE10000E225000N6805000	0	225000	6805000	224999.9848	6805000.001	10000
SRID3006SIZE10000E225000N6815000	0	225000	6815000	224999.9845	6815000.001	10000
SRID3006SIZE10000E225000N6825000	0	225000	6825000	224999.9842	6825000.001	10000
SRID3006SIZE10000E225000N6835000	0	225000	6835000	224999.9839	6835000.001	10000
SRID3006SIZE10000E225000N6845000	0	225000	6845000	224999.9836	6845000.001	10000
SRID3006SIZE10000E225000N6855000	0	225000	6855000	224999.9833	6855000.001	10000
SRID3006SIZE10000E225000N6865000	0	225000	6865000	224999.983	6865000.001	10000
SRID3006SIZE10000E225000N6875000	0	225000	6875000	224999.9826	6875000.001	10000
SRID3006SIZE10000E225000N6885000	0	225000	6885000	224999.9823	6885000.001	10000
SRID3006SIZE10000E225000N6895000	0	225000	6895000	224999.9819	6895000.001	10000
SRID3006SIZE10000E225000N6905000	0	225000	6905000	224999.9816	6905000.001	10000
SRID3006SIZE10000E225000N6915000	0	225000	6915000	224999.9812	6915000.001	10000
SRID3006SIZE10000E225000N6925000	0	225000	6925000	224999.9809	6925000.001	10000
SRID3006SIZE10000E225000N6935000	0	225000	6935000	224999.9805	6935000.001	10000
SRID3006SIZE10000E225000N6945000	0	225000	6945000	224999.9801	6945000.001	10000
SRID3006SIZE10000E225000N6955000	0	225000	6955000	224999.9797	6955000.001	10000
SRID3006SIZE10000E225000N6965000	0	225000	6965000	224999.9793	6965000.001	10000
SRID3006SIZE10000E225000N6975000	0	225000	6975000	224999.9789	6975000.001	10000
SRID3006SIZE10000E225000N6985000	0	225000	6985000	224999.9784	6985000.001	10000
SRID3006SIZE10000E225000N6995000	0	225000	6995000	224999.978	6995000.001	10000
SRID3006SIZE10000E225000N7005000	0	225000	7005000	224999.9776	7005000.001	10000
SRID3006SIZE10000E225000N7015000	0	225000	7015000	224999.9771	7015000.001	10000
SRID3006SIZE10000E225000N7025000	0	225000	7025000	224999.9766	7025000.001	10000
SRID3006SIZE10000E225000N7035000	0	225000	7035000	224999.9762	7035000.001	10000
SRID3006SIZE10000E225000N7045000	0	225000	7045000	224999.9757	7045000.001	10000
SRID3006SIZE10000E225000N7055000	0	225000	7055000	224999.9752	7055000.001	10000
SRID3006SIZE10000E225000N7065000	0	225000	7065000	224999.9747	7065000.001	10000
SRID3006SIZE10000E225000N7075000	0	225000	7075000	224999.9741	7075000.001	10000
SRID3006SIZE10000E225000N7085000	0	225000	7085000	224999.9736	7085000.001	10000
SRID3006SIZE10000E225000N7095000	0	225000	7095000	224999.973	7095000.001	10000
SRID3006SIZE10000E225000N7105000	0	225000	7105000	224999.9725	7105000.001	10000
SRID3006SIZE10000E225000N7115000	0	225000	7115000	224999.9719	7115000.001	10000
SRID3006SIZE10000E225000N7125000	0	225000	7125000	224999.9713	7125000.002	10000
SRID3006SIZE10000E225000N7135000	0	225000	7135000	224999.9707	7135000.002	10000
SRID3006SIZE10000E225000N7145000	0	225000	7145000	224999.9701	7145000.002	10000
SRID3006SIZE10000E225000N7155000	0	225000	7155000	224999.9694	7155000.002	10000
SRID3006SIZE10000E225000N7165000	0	225000	7165000	224999.9688	7165000.002	10000
SRID3006SIZE10000E225000N7175000	0	225000	7175000	224999.9681	7175000.002	10000
SRID3006SIZE10000E225000N7185000	0	225000	7185000	224999.9674	7185000.002	10000
SRID3006SIZE10000E225000N7195000	0	225000	7195000	224999.9667	7195000.002	10000
SRID3006SIZE10000E225000N7205000	0	225000	7205000	224999.966	7205000.002	10000
SRID3006SIZE10000E225000N7215000	0	225000	7215000	224999.9652	7215000.002	10000
SRID3006SIZE10000E225000N7225000	0	225000	7225000	224999.9645	7225000.002	10000
SRID3006SIZE10000E225000N7235000	0	225000	7235000	224999.9637	7235000.002	10000
SRID3006SIZE10000E225000N7245000	0	225000	7245000	224999.9629	7245000.002	10000
SRID3006SIZE10000E225000N7255000	0	225000	7255000	224999.962	7255000.002	10000
SRID3006SIZE10000E225000N7265000	0	225000	7265000	224999.9612	7265000.002	10000
SRID3006SIZE10000E225000N7275000	0	225000	7275000	224999.9603	7275000.002	10000
SRID3006SIZE10000E225000N7285000	0	225000	7285000	224999.9594	7285000.002	10000
SRID3006SIZE10000E225000N7295000	0	225000	7295000	224999.9585	7295000.002	10000
SRID3006SIZE10000E225000N7305000	0	225000	7305000	224999.9576	7305000.003	10000
SRID3006SIZE10000E225000N7315000	0	225000	7315000	224999.9566	7315000.003	10000
SRID3006SIZE10000E225000N7325000	0	225000	7325000	224999.9556	7325000.003	10000
SRID3006SIZE10000E225000N7335000	0	225000	7335000	224999.9546	7335000.003	10000
SRID3006SIZE10000E225000N7345000	0	225000	7345000	224999.9536	7345000.003	10000
SRID3006SIZE10000E225000N7355000	0	225000	7355000	224999.9525	7355000.003	10000
SRID3006SIZE10000E225000N7365000	0	225000	7365000	224999.9514	7365000.003	10000
SRID3006SIZE10000E225000N7375000	0	225000	7375000	224999.9503	7375000.003	10000
SRID3006SIZE10000E225000N7385000	0	225000	7385000	224999.9491	7385000.003	10000
SRID3006SIZE10000E225000N7395000	0	225000	7395000	224999.9479	7395000.003	10000
SRID3006SIZE10000E225000N7405000	0	225000	7405000	224999.9467	7405000.003	10000
SRID3006SIZE10000E225000N7415000	0	225000	7415000	224999.9455	7415000.003	10000
SRID3006SIZE10000E225000N7425000	0	225000	7425000	224999.9442	7425000.004	10000
SRID3006SIZE10000E225000N7435000	0	225000	7435000	224999.9428	7435000.004	10000
SRID3006SIZE10000E225000N7445000	0	225000	7445000	224999.9415	7445000.004	10000
SRID3006SIZE10000E225000N7455000	0	225000	7455000	224999.9401	7455000.004	10000
SRID3006SIZE10000E225000N7465000	0	225000	7465000	224999.9386	7465000.004	10000
SRID3006SIZE10000E225000N7475000	0	225000	7475000	224999.9371	7475000.004	10000
SRID3006SIZE10000E225000N7485000	0	225000	7485000	224999.9356	7485000.004	10000
SRID3006SIZE10000E225000N7495000	0	225000	7495000	224999.934	7495000.004	10000
SRID3006SIZE10000E225000N7505000	0	225000	7505000	224999.9324	7505000.005	10000
SRID3006SIZE10000E225000N7515000	0	225000	7515000	224999.9308	7515000.005	10000
SRID3006SIZE10000E225000N7525000	0	225000	7525000	224999.9291	7525000.005	10000
SRID3006SIZE10000E225000N7535000	0	225000	7535000	224999.9273	7535000.005	10000
SRID3006SIZE10000E225000N7545000	0	225000	7545000	224999.9255	7545000.005	10000
SRID3006SIZE10000E225000N7555000	0	225000	7555000	224999.9236	7555000.005	10000
SRID3006SIZE10000E225000N7565000	0	225000	7565000	224999.9217	7565000.005	10000
SRID3006SIZE10000E225000N7575000	0	225000	7575000	224999.9198	7575000.006	10000
SRID3006SIZE10000E225000N7585000	0	225000	7585000	224999.9177	7585000.006	10000
SRID3006SIZE10000E225000N7595000	0	225000	7595000	224999.9156	7595000.006	10000
SRID3006SIZE10000E225000N7605000	0	225000	7605000	224999.9135	7605000.006	10000
SRID3006SIZE10000E225000N7615000	0	225000	7615000	224999.9113	7615000.006	10000
SRID3006SIZE10000E225000N7625000	0	225000	7625000	224999.909	7625000.007	10000
SRID3006SIZE10000E225000N7635000	0	225000	7635000	224999.9066	7635000.007	10000
SRID3006SIZE10000E225000N7645000	0	225000	7645000	224999.9042	7645000.007	10000
SRID3006SIZE10000E225000N7655000	0	225000	7655000	224999.9017	7655000.007	10000
SRID3006SIZE10000E225000N7665000	0	225000	7665000	224999.8991	7665000.007	10000
SRID3006SIZE10000E225000N7675000	0	225000	7675000	224999.8965	7675000.008	10000
SRID3006SIZE10000E225000N7685000	0	225000	7685000	224999.8938	7685000.008	10000
SRID3006SIZE10000E225000N7695000	0	225000	7695000	224999.891	7695000.008	10000
SRID3006SIZE10000E225000N7705000	0	225000	7705000	224999.8881	7705000.008	10000
SRID3006SIZE10000E225000N7715000	0	225000	7715000	224999.8851	7715000.009	10000
SRID3006SIZE10000E225000N7725000	0	225000	7725000	224999.882	7725000.009	10000
SRID3006SIZE10000E225000N7735000	0	225000	7735000	224999.8788	7735000.009	10000
SRID3006SIZE10000E235000N6025000	0	235000	6025000	234999.9968	6025000	10000
SRID3006SIZE10000E235000N6035000	0	235000	6035000	234999.9968	6035000	10000
SRID3006SIZE10000E235000N6045000	0	235000	6045000	234999.9967	6045000	10000
SRID3006SIZE10000E235000N6055000	0	235000	6055000	234999.9967	6055000	10000
SRID3006SIZE10000E235000N6065000	0	235000	6065000	234999.9966	6065000	10000
SRID3006SIZE10000E235000N6075000	0	235000	6075000	234999.9966	6075000	10000
SRID3006SIZE10000E235000N6085000	0	235000	6085000	234999.9965	6085000	10000
SRID3006SIZE10000E235000N6095000	0	235000	6095000	234999.9965	6095000	10000
SRID3006SIZE10000E235000N6105000	0	235000	6105000	234999.9964	6105000	10000
SRID3006SIZE10000E235000N6115000	0	235000	6115000	234999.9964	6115000	10000
SRID3006SIZE10000E235000N6125000	0	235000	6125000	234999.9963	6125000	10000
SRID3006SIZE10000E235000N6135000	0	235000	6135000	234999.9962	6135000	10000
SRID3006SIZE10000E235000N6145000	0	235000	6145000	234999.9962	6145000	10000
SRID3006SIZE10000E235000N6155000	0	235000	6155000	234999.9961	6155000	10000
SRID3006SIZE10000E235000N6165000	0	235000	6165000	234999.9961	6165000	10000
SRID3006SIZE10000E235000N6175000	0	235000	6175000	234999.996	6175000	10000
SRID3006SIZE10000E235000N6185000	0	235000	6185000	234999.9959	6185000	10000
SRID3006SIZE10000E235000N6195000	0	235000	6195000	234999.9959	6195000	10000
SRID3006SIZE10000E235000N6205000	0	235000	6205000	234999.9958	6205000	10000
SRID3006SIZE10000E235000N6215000	0	235000	6215000	234999.9957	6215000	10000
SRID3006SIZE10000E235000N6225000	0	235000	6225000	234999.9957	6225000	10000
SRID3006SIZE10000E235000N6235000	0	235000	6235000	234999.9956	6235000	10000
SRID3006SIZE10000E235000N6245000	0	235000	6245000	234999.9955	6245000	10000
SRID3006SIZE10000E235000N6255000	0	235000	6255000	234999.9955	6255000	10000
SRID3006SIZE10000E235000N6265000	0	235000	6265000	234999.9954	6265000	10000
SRID3006SIZE10000E235000N6275000	0	235000	6275000	234999.9953	6275000	10000
SRID3006SIZE10000E235000N6285000	0	235000	6285000	234999.9952	6285000	10000
SRID3006SIZE10000E235000N6295000	0	235000	6295000	234999.9952	6295000	10000
SRID3006SIZE10000E235000N6305000	0	235000	6305000	234999.9951	6305000	10000
SRID3006SIZE10000E235000N6315000	0	235000	6315000	234999.995	6315000	10000
SRID3006SIZE10000E235000N6325000	0	235000	6325000	234999.9949	6325000	10000
SRID3006SIZE10000E235000N6335000	0	235000	6335000	234999.9948	6335000	10000
SRID3006SIZE10000E235000N6345000	0	235000	6345000	234999.9948	6345000	10000
SRID3006SIZE10000E235000N6355000	0	235000	6355000	234999.9947	6355000	10000
SRID3006SIZE10000E235000N6365000	0	235000	6365000	234999.9946	6365000	10000
SRID3006SIZE10000E235000N6375000	0	235000	6375000	234999.9945	6375000	10000
SRID3006SIZE10000E235000N6385000	0	235000	6385000	234999.9944	6385000	10000
SRID3006SIZE10000E235000N6395000	0	235000	6395000	234999.9943	6395000	10000
SRID3006SIZE10000E235000N6405000	0	235000	6405000	234999.9942	6405000	10000
SRID3006SIZE10000E235000N6415000	0	235000	6415000	234999.9941	6415000	10000
SRID3006SIZE10000E235000N6425000	0	235000	6425000	234999.994	6425000	10000
SRID3006SIZE10000E235000N6435000	0	235000	6435000	234999.9939	6435000	10000
SRID3006SIZE10000E235000N6445000	0	235000	6445000	234999.9938	6445000	10000
SRID3006SIZE10000E235000N6455000	0	235000	6455000	234999.9937	6455000	10000
SRID3006SIZE10000E235000N6465000	0	235000	6465000	234999.9936	6465000	10000
SRID3006SIZE10000E235000N6475000	0	235000	6475000	234999.9935	6475000	10000
SRID3006SIZE10000E235000N6485000	0	235000	6485000	234999.9934	6485000	10000
SRID3006SIZE10000E235000N6495000	0	235000	6495000	234999.9933	6495000	10000
SRID3006SIZE10000E235000N6505000	0	235000	6505000	234999.9932	6505000	10000
SRID3006SIZE10000E235000N6515000	0	235000	6515000	234999.993	6515000	10000
SRID3006SIZE10000E235000N6525000	0	235000	6525000	234999.9929	6525000	10000
SRID3006SIZE10000E235000N6535000	0	235000	6535000	234999.9928	6535000	10000
SRID3006SIZE10000E235000N6545000	0	235000	6545000	234999.9927	6545000	10000
SRID3006SIZE10000E235000N6555000	0	235000	6555000	234999.9925	6555000	10000
SRID3006SIZE10000E235000N6565000	0	235000	6565000	234999.9924	6565000	10000
SRID3006SIZE10000E235000N6575000	0	235000	6575000	234999.9923	6575000	10000
SRID3006SIZE10000E235000N6585000	0	235000	6585000	234999.9921	6585000	10000
SRID3006SIZE10000E235000N6595000	0	235000	6595000	234999.992	6595000	10000
SRID3006SIZE10000E235000N6605000	0	235000	6605000	234999.9919	6605000	10000
SRID3006SIZE10000E235000N6615000	0	235000	6615000	234999.9917	6615000	10000
SRID3006SIZE10000E235000N6625000	0	235000	6625000	234999.9916	6625000	10000
SRID3006SIZE10000E235000N6635000	0	235000	6635000	234999.9914	6635000	10000
SRID3006SIZE10000E235000N6645000	0	235000	6645000	234999.9913	6645000	10000
SRID3006SIZE10000E235000N6655000	0	235000	6655000	234999.9911	6655000	10000
SRID3006SIZE10000E235000N6665000	0	235000	6665000	234999.9909	6665000	10000
SRID3006SIZE10000E235000N6675000	0	235000	6675000	234999.9908	6675000	10000
SRID3006SIZE10000E235000N6685000	0	235000	6685000	234999.9906	6685000	10000
SRID3006SIZE10000E235000N6695000	0	235000	6695000	234999.9904	6695000	10000
SRID3006SIZE10000E235000N6705000	0	235000	6705000	234999.9903	6705000	10000
SRID3006SIZE10000E235000N6715000	0	235000	6715000	234999.9901	6715000	10000
SRID3006SIZE10000E235000N6725000	0	235000	6725000	234999.9899	6725000	10000
SRID3006SIZE10000E235000N6735000	0	235000	6735000	234999.9897	6735000	10000
SRID3006SIZE10000E235000N6745000	0	235000	6745000	234999.9895	6745000	10000
SRID3006SIZE10000E235000N6755000	0	235000	6755000	234999.9893	6755000	10000
SRID3006SIZE10000E235000N6765000	0	235000	6765000	234999.9891	6765000	10000
SRID3006SIZE10000E235000N6775000	0	235000	6775000	234999.9889	6775000	10000
SRID3006SIZE10000E235000N6785000	0	235000	6785000	234999.9887	6785000	10000
SRID3006SIZE10000E235000N6795000	0	235000	6795000	234999.9885	6795000	10000
SRID3006SIZE10000E235000N6805000	0	235000	6805000	234999.9883	6805000	10000
SRID3006SIZE10000E235000N6815000	0	235000	6815000	234999.988	6815000	10000
SRID3006SIZE10000E235000N6825000	0	235000	6825000	234999.9878	6825000	10000
SRID3006SIZE10000E235000N6835000	0	235000	6835000	234999.9876	6835000.001	10000
SRID3006SIZE10000E235000N6845000	0	235000	6845000	234999.9873	6845000.001	10000
SRID3006SIZE10000E235000N6855000	0	235000	6855000	234999.9871	6855000.001	10000
SRID3006SIZE10000E235000N6865000	0	235000	6865000	234999.9869	6865000.001	10000
SRID3006SIZE10000E235000N6875000	0	235000	6875000	234999.9866	6875000.001	10000
SRID3006SIZE10000E235000N6885000	0	235000	6885000	234999.9863	6885000.001	10000
SRID3006SIZE10000E235000N6895000	0	235000	6895000	234999.9861	6895000.001	10000
SRID3006SIZE10000E235000N6905000	0	235000	6905000	234999.9858	6905000.001	10000
SRID3006SIZE10000E235000N6915000	0	235000	6915000	234999.9855	6915000.001	10000
SRID3006SIZE10000E235000N6925000	0	235000	6925000	234999.9852	6925000.001	10000
SRID3006SIZE10000E235000N6935000	0	235000	6935000	234999.9849	6935000.001	10000
SRID3006SIZE10000E235000N6945000	0	235000	6945000	234999.9846	6945000.001	10000
SRID3006SIZE10000E235000N6955000	0	235000	6955000	234999.9843	6955000.001	10000
SRID3006SIZE10000E235000N6965000	0	235000	6965000	234999.984	6965000.001	10000
SRID3006SIZE10000E235000N6975000	0	235000	6975000	234999.9837	6975000.001	10000
SRID3006SIZE10000E235000N6985000	0	235000	6985000	234999.9834	6985000.001	10000
SRID3006SIZE10000E235000N6995000	0	235000	6995000	234999.983	6995000.001	10000
SRID3006SIZE10000E235000N7005000	0	235000	7005000	234999.9827	7005000.001	10000
SRID3006SIZE10000E235000N7015000	0	235000	7015000	234999.9823	7015000.001	10000
SRID3006SIZE10000E235000N7025000	0	235000	7025000	234999.982	7025000.001	10000
SRID3006SIZE10000E235000N7035000	0	235000	7035000	234999.9816	7035000.001	10000
SRID3006SIZE10000E235000N7045000	0	235000	7045000	234999.9812	7045000.001	10000
SRID3006SIZE10000E235000N7055000	0	235000	7055000	234999.9808	7055000.001	10000
SRID3006SIZE10000E235000N7065000	0	235000	7065000	234999.9804	7065000.001	10000
SRID3006SIZE10000E235000N7075000	0	235000	7075000	234999.98	7075000.001	10000
SRID3006SIZE10000E235000N7085000	0	235000	7085000	234999.9796	7085000.001	10000
SRID3006SIZE10000E235000N7095000	0	235000	7095000	234999.9792	7095000.001	10000
SRID3006SIZE10000E235000N7105000	0	235000	7105000	234999.9788	7105000.001	10000
SRID3006SIZE10000E235000N7115000	0	235000	7115000	234999.9783	7115000.001	10000
SRID3006SIZE10000E235000N7125000	0	235000	7125000	234999.9778	7125000.001	10000
SRID3006SIZE10000E235000N7135000	0	235000	7135000	234999.9774	7135000.001	10000
SRID3006SIZE10000E235000N7145000	0	235000	7145000	234999.9769	7145000.001	10000
SRID3006SIZE10000E235000N7155000	0	235000	7155000	234999.9764	7155000.001	10000
SRID3006SIZE10000E235000N7165000	0	235000	7165000	234999.9759	7165000.001	10000
SRID3006SIZE10000E235000N7175000	0	235000	7175000	234999.9754	7175000.001	10000
SRID3006SIZE10000E235000N7185000	0	235000	7185000	234999.9748	7185000.001	10000
SRID3006SIZE10000E235000N7195000	0	235000	7195000	234999.9743	7195000.001	10000
SRID3006SIZE10000E235000N7205000	0	235000	7205000	234999.9737	7205000.001	10000
SRID3006SIZE10000E235000N7215000	0	235000	7215000	234999.9732	7215000.001	10000
SRID3006SIZE10000E235000N7225000	0	235000	7225000	234999.9726	7225000.001	10000
SRID3006SIZE10000E235000N7235000	0	235000	7235000	234999.972	7235000.002	10000
SRID3006SIZE10000E235000N7245000	0	235000	7245000	234999.9713	7245000.002	10000
SRID3006SIZE10000E235000N7255000	0	235000	7255000	234999.9707	7255000.002	10000
SRID3006SIZE10000E235000N7265000	0	235000	7265000	234999.9701	7265000.002	10000
SRID3006SIZE10000E235000N7275000	0	235000	7275000	234999.9694	7275000.002	10000
SRID3006SIZE10000E235000N7285000	0	235000	7285000	234999.9687	7285000.002	10000
SRID3006SIZE10000E235000N7295000	0	235000	7295000	234999.968	7295000.002	10000
SRID3006SIZE10000E235000N7305000	0	235000	7305000	234999.9673	7305000.002	10000
SRID3006SIZE10000E235000N7315000	0	235000	7315000	234999.9665	7315000.002	10000
SRID3006SIZE10000E235000N7325000	0	235000	7325000	234999.9658	7325000.002	10000
SRID3006SIZE10000E235000N7335000	0	235000	7335000	234999.965	7335000.002	10000
SRID3006SIZE10000E235000N7345000	0	235000	7345000	234999.9642	7345000.002	10000
SRID3006SIZE10000E235000N7355000	0	235000	7355000	234999.9633	7355000.002	10000
SRID3006SIZE10000E235000N7365000	0	235000	7365000	234999.9625	7365000.002	10000
SRID3006SIZE10000E235000N7375000	0	235000	7375000	234999.9616	7375000.002	10000
SRID3006SIZE10000E235000N7385000	0	235000	7385000	234999.9607	7385000.002	10000
SRID3006SIZE10000E235000N7395000	0	235000	7395000	234999.9598	7395000.002	10000
SRID3006SIZE10000E235000N7405000	0	235000	7405000	234999.9589	7405000.002	10000
SRID3006SIZE10000E235000N7415000	0	235000	7415000	234999.9579	7415000.003	10000
SRID3006SIZE10000E235000N7425000	0	235000	7425000	234999.9569	7425000.003	10000
SRID3006SIZE10000E235000N7435000	0	235000	7435000	234999.9559	7435000.003	10000
SRID3006SIZE10000E235000N7445000	0	235000	7445000	234999.9548	7445000.003	10000
SRID3006SIZE10000E235000N7455000	0	235000	7455000	234999.9537	7455000.003	10000
SRID3006SIZE10000E235000N7465000	0	235000	7465000	234999.9526	7465000.003	10000
SRID3006SIZE10000E235000N7475000	0	235000	7475000	234999.9515	7475000.003	10000
SRID3006SIZE10000E235000N7485000	0	235000	7485000	234999.9503	7485000.003	10000
SRID3006SIZE10000E235000N7495000	0	235000	7495000	234999.9491	7495000.003	10000
SRID3006SIZE10000E235000N7505000	0	235000	7505000	234999.9478	7505000.003	10000
SRID3006SIZE10000E235000N7515000	0	235000	7515000	234999.9466	7515000.003	10000
SRID3006SIZE10000E235000N7525000	0	235000	7525000	234999.9452	7525000.004	10000
SRID3006SIZE10000E235000N7535000	0	235000	7535000	234999.9439	7535000.004	10000
SRID3006SIZE10000E235000N7545000	0	235000	7545000	234999.9425	7545000.004	10000
SRID3006SIZE10000E235000N7555000	0	235000	7555000	234999.9411	7555000.004	10000
SRID3006SIZE10000E235000N7565000	0	235000	7565000	234999.9396	7565000.004	10000
SRID3006SIZE10000E235000N7575000	0	235000	7575000	234999.9381	7575000.004	10000
SRID3006SIZE10000E235000N7585000	0	235000	7585000	234999.9365	7585000.004	10000
SRID3006SIZE10000E235000N7595000	0	235000	7595000	234999.9349	7595000.004	10000
SRID3006SIZE10000E235000N7605000	0	235000	7605000	234999.9332	7605000.005	10000
SRID3006SIZE10000E235000N7615000	0	235000	7615000	234999.9315	7615000.005	10000
SRID3006SIZE10000E235000N7625000	0	235000	7625000	234999.9297	7625000.005	10000
SRID3006SIZE10000E235000N7635000	0	235000	7635000	234999.9279	7635000.005	10000
SRID3006SIZE10000E235000N7645000	0	235000	7645000	234999.9261	7645000.005	10000
SRID3006SIZE10000E235000N7655000	0	235000	7655000	234999.9241	7655000.005	10000
SRID3006SIZE10000E235000N7665000	0	235000	7665000	234999.9222	7665000.006	10000
SRID3006SIZE10000E235000N7675000	0	235000	7675000	234999.9201	7675000.006	10000
SRID3006SIZE10000E235000N7685000	0	235000	7685000	234999.918	7685000.006	10000
SRID3006SIZE10000E235000N7695000	0	235000	7695000	234999.9158	7695000.006	10000
SRID3006SIZE10000E235000N7705000	0	235000	7705000	234999.9136	7705000.006	10000
SRID3006SIZE10000E235000N7715000	0	235000	7715000	234999.9113	7715000.006	10000
SRID3006SIZE10000E235000N7725000	0	235000	7725000	234999.9089	7725000.007	10000
SRID3006SIZE10000E235000N7735000	0	235000	7735000	234999.9064	7735000.007	10000
SRID3006SIZE10000E245000N6025000	0	245000	6025000	244999.9976	6025000	10000
SRID3006SIZE10000E245000N6035000	0	245000	6035000	244999.9975	6035000	10000
SRID3006SIZE10000E245000N6045000	0	245000	6045000	244999.9975	6045000	10000
SRID3006SIZE10000E245000N6055000	0	245000	6055000	244999.9975	6055000	10000
SRID3006SIZE10000E245000N6065000	0	245000	6065000	244999.9974	6065000	10000
SRID3006SIZE10000E245000N6075000	0	245000	6075000	244999.9974	6075000	10000
SRID3006SIZE10000E245000N6085000	0	245000	6085000	244999.9973	6085000	10000
SRID3006SIZE10000E245000N6095000	0	245000	6095000	244999.9973	6095000	10000
SRID3006SIZE10000E245000N6105000	0	245000	6105000	244999.9973	6105000	10000
SRID3006SIZE10000E245000N6115000	0	245000	6115000	244999.9972	6115000	10000
SRID3006SIZE10000E245000N6125000	0	245000	6125000	244999.9972	6125000	10000
SRID3006SIZE10000E245000N6135000	0	245000	6135000	244999.9971	6135000	10000
SRID3006SIZE10000E245000N6145000	0	245000	6145000	244999.9971	6145000	10000
SRID3006SIZE10000E245000N6155000	0	245000	6155000	244999.997	6155000	10000
SRID3006SIZE10000E245000N6165000	0	245000	6165000	244999.997	6165000	10000
SRID3006SIZE10000E245000N6175000	0	245000	6175000	244999.9969	6175000	10000
SRID3006SIZE10000E245000N6185000	0	245000	6185000	244999.9969	6185000	10000
SRID3006SIZE10000E245000N6195000	0	245000	6195000	244999.9969	6195000	10000
SRID3006SIZE10000E245000N6205000	0	245000	6205000	244999.9968	6205000	10000
SRID3006SIZE10000E245000N6215000	0	245000	6215000	244999.9968	6215000	10000
SRID3006SIZE10000E245000N6225000	0	245000	6225000	244999.9967	6225000	10000
SRID3006SIZE10000E245000N6235000	0	245000	6235000	244999.9966	6235000	10000
SRID3006SIZE10000E245000N6245000	0	245000	6245000	244999.9966	6245000	10000
SRID3006SIZE10000E245000N6255000	0	245000	6255000	244999.9965	6255000	10000
SRID3006SIZE10000E245000N6265000	0	245000	6265000	244999.9965	6265000	10000
SRID3006SIZE10000E245000N6275000	0	245000	6275000	244999.9964	6275000	10000
SRID3006SIZE10000E245000N6285000	0	245000	6285000	244999.9964	6285000	10000
SRID3006SIZE10000E245000N6295000	0	245000	6295000	244999.9963	6295000	10000
SRID3006SIZE10000E245000N6305000	0	245000	6305000	244999.9962	6305000	10000
SRID3006SIZE10000E245000N6315000	0	245000	6315000	244999.9962	6315000	10000
SRID3006SIZE10000E245000N6325000	0	245000	6325000	244999.9961	6325000	10000
SRID3006SIZE10000E245000N6335000	0	245000	6335000	244999.9961	6335000	10000
SRID3006SIZE10000E245000N6345000	0	245000	6345000	244999.996	6345000	10000
SRID3006SIZE10000E245000N6355000	0	245000	6355000	244999.9959	6355000	10000
SRID3006SIZE10000E245000N6365000	0	245000	6365000	244999.9959	6365000	10000
SRID3006SIZE10000E245000N6375000	0	245000	6375000	244999.9958	6375000	10000
SRID3006SIZE10000E245000N6385000	0	245000	6385000	244999.9957	6385000	10000
SRID3006SIZE10000E245000N6395000	0	245000	6395000	244999.9957	6395000	10000
SRID3006SIZE10000E245000N6405000	0	245000	6405000	244999.9956	6405000	10000
SRID3006SIZE10000E245000N6415000	0	245000	6415000	244999.9955	6415000	10000
SRID3006SIZE10000E245000N6425000	0	245000	6425000	244999.9954	6425000	10000
SRID3006SIZE10000E245000N6435000	0	245000	6435000	244999.9954	6435000	10000
SRID3006SIZE10000E245000N6445000	0	245000	6445000	244999.9953	6445000	10000
SRID3006SIZE10000E245000N6455000	0	245000	6455000	244999.9952	6455000	10000
SRID3006SIZE10000E245000N6465000	0	245000	6465000	244999.9951	6465000	10000
SRID3006SIZE10000E245000N6475000	0	245000	6475000	244999.995	6475000	10000
SRID3006SIZE10000E245000N6485000	0	245000	6485000	244999.9949	6485000	10000
SRID3006SIZE10000E245000N6495000	0	245000	6495000	244999.9949	6495000	10000
SRID3006SIZE10000E245000N6505000	0	245000	6505000	244999.9948	6505000	10000
SRID3006SIZE10000E245000N6515000	0	245000	6515000	244999.9947	6515000	10000
SRID3006SIZE10000E245000N6525000	0	245000	6525000	244999.9946	6525000	10000
SRID3006SIZE10000E245000N6535000	0	245000	6535000	244999.9945	6535000	10000
SRID3006SIZE10000E245000N6545000	0	245000	6545000	244999.9944	6545000	10000
SRID3006SIZE10000E245000N6555000	0	245000	6555000	244999.9943	6555000	10000
SRID3006SIZE10000E245000N6565000	0	245000	6565000	244999.9942	6565000	10000
SRID3006SIZE10000E245000N6575000	0	245000	6575000	244999.9941	6575000	10000
SRID3006SIZE10000E245000N6585000	0	245000	6585000	244999.994	6585000	10000
SRID3006SIZE10000E245000N6595000	0	245000	6595000	244999.9939	6595000	10000
SRID3006SIZE10000E245000N6605000	0	245000	6605000	244999.9938	6605000	10000
SRID3006SIZE10000E245000N6615000	0	245000	6615000	244999.9937	6615000	10000
SRID3006SIZE10000E245000N6625000	0	245000	6625000	244999.9936	6625000	10000
SRID3006SIZE10000E245000N6635000	0	245000	6635000	244999.9934	6635000	10000
SRID3006SIZE10000E245000N6645000	0	245000	6645000	244999.9933	6645000	10000
SRID3006SIZE10000E245000N6655000	0	245000	6655000	244999.9932	6655000	10000
SRID3006SIZE10000E245000N6665000	0	245000	6665000	244999.9931	6665000	10000
SRID3006SIZE10000E245000N6675000	0	245000	6675000	244999.9929	6675000	10000
SRID3006SIZE10000E245000N6685000	0	245000	6685000	244999.9928	6685000	10000
SRID3006SIZE10000E245000N6695000	0	245000	6695000	244999.9927	6695000	10000
SRID3006SIZE10000E245000N6705000	0	245000	6705000	244999.9926	6705000	10000
SRID3006SIZE10000E245000N6715000	0	245000	6715000	244999.9924	6715000	10000
SRID3006SIZE10000E245000N6725000	0	245000	6725000	244999.9923	6725000	10000
SRID3006SIZE10000E245000N6735000	0	245000	6735000	244999.9921	6735000	10000
SRID3006SIZE10000E245000N6745000	0	245000	6745000	244999.992	6745000	10000
SRID3006SIZE10000E245000N6755000	0	245000	6755000	244999.9918	6755000	10000
SRID3006SIZE10000E245000N6765000	0	245000	6765000	244999.9917	6765000	10000
SRID3006SIZE10000E245000N6775000	0	245000	6775000	244999.9915	6775000	10000
SRID3006SIZE10000E245000N6785000	0	245000	6785000	244999.9914	6785000	10000
SRID3006SIZE10000E245000N6795000	0	245000	6795000	244999.9912	6795000	10000
SRID3006SIZE10000E245000N6805000	0	245000	6805000	244999.991	6805000	10000
SRID3006SIZE10000E245000N6815000	0	245000	6815000	244999.9909	6815000	10000
SRID3006SIZE10000E245000N6825000	0	245000	6825000	244999.9907	6825000	10000
SRID3006SIZE10000E245000N6835000	0	245000	6835000	244999.9905	6835000	10000
SRID3006SIZE10000E245000N6845000	0	245000	6845000	244999.9903	6845000	10000
SRID3006SIZE10000E245000N6855000	0	245000	6855000	244999.9901	6855000	10000
SRID3006SIZE10000E245000N6865000	0	245000	6865000	244999.99	6865000	10000
SRID3006SIZE10000E245000N6875000	0	245000	6875000	244999.9898	6875000	10000
SRID3006SIZE10000E245000N6885000	0	245000	6885000	244999.9896	6885000	10000
SRID3006SIZE10000E245000N6895000	0	245000	6895000	244999.9894	6895000	10000
SRID3006SIZE10000E245000N6905000	0	245000	6905000	244999.9891	6905000	10000
SRID3006SIZE10000E245000N6915000	0	245000	6915000	244999.9889	6915000	10000
SRID3006SIZE10000E245000N6925000	0	245000	6925000	244999.9887	6925000	10000
SRID3006SIZE10000E245000N6935000	0	245000	6935000	244999.9885	6935000	10000
SRID3006SIZE10000E245000N6945000	0	245000	6945000	244999.9883	6945000	10000
SRID3006SIZE10000E245000N6955000	0	245000	6955000	244999.988	6955000.001	10000
SRID3006SIZE10000E245000N6965000	0	245000	6965000	244999.9878	6965000.001	10000
SRID3006SIZE10000E245000N6975000	0	245000	6975000	244999.9875	6975000.001	10000
SRID3006SIZE10000E245000N6985000	0	245000	6985000	244999.9873	6985000.001	10000
SRID3006SIZE10000E245000N6995000	0	245000	6995000	244999.987	6995000.001	10000
SRID3006SIZE10000E245000N7005000	0	245000	7005000	244999.9868	7005000.001	10000
SRID3006SIZE10000E245000N7015000	0	245000	7015000	244999.9865	7015000.001	10000
SRID3006SIZE10000E245000N7025000	0	245000	7025000	244999.9862	7025000.001	10000
SRID3006SIZE10000E245000N7035000	0	245000	7035000	244999.9859	7035000.001	10000
SRID3006SIZE10000E245000N7045000	0	245000	7045000	244999.9857	7045000.001	10000
SRID3006SIZE10000E245000N7055000	0	245000	7055000	244999.9854	7055000.001	10000
SRID3006SIZE10000E245000N7065000	0	245000	7065000	244999.9851	7065000.001	10000
SRID3006SIZE10000E245000N7075000	0	245000	7075000	244999.9847	7075000.001	10000
SRID3006SIZE10000E245000N7085000	0	245000	7085000	244999.9844	7085000.001	10000
SRID3006SIZE10000E245000N7095000	0	245000	7095000	244999.9841	7095000.001	10000
SRID3006SIZE10000E245000N7105000	0	245000	7105000	244999.9838	7105000.001	10000
SRID3006SIZE10000E245000N7115000	0	245000	7115000	244999.9834	7115000.001	10000
SRID3006SIZE10000E245000N7125000	0	245000	7125000	244999.9831	7125000.001	10000
SRID3006SIZE10000E245000N7135000	0	245000	7135000	244999.9827	7135000.001	10000
SRID3006SIZE10000E245000N7145000	0	245000	7145000	244999.9823	7145000.001	10000
SRID3006SIZE10000E245000N7155000	0	245000	7155000	244999.982	7155000.001	10000
SRID3006SIZE10000E245000N7165000	0	245000	7165000	244999.9816	7165000.001	10000
SRID3006SIZE10000E245000N7175000	0	245000	7175000	244999.9812	7175000.001	10000
SRID3006SIZE10000E245000N7185000	0	245000	7185000	244999.9808	7185000.001	10000
SRID3006SIZE10000E245000N7195000	0	245000	7195000	244999.9804	7195000.001	10000
SRID3006SIZE10000E245000N7205000	0	245000	7205000	244999.9799	7205000.001	10000
SRID3006SIZE10000E245000N7215000	0	245000	7215000	244999.9795	7215000.001	10000
SRID3006SIZE10000E245000N7225000	0	245000	7225000	244999.979	7225000.001	10000
SRID3006SIZE10000E245000N7235000	0	245000	7235000	244999.9786	7235000.001	10000
SRID3006SIZE10000E245000N7245000	0	245000	7245000	244999.9781	7245000.001	10000
SRID3006SIZE10000E245000N7255000	0	245000	7255000	244999.9776	7255000.001	10000
SRID3006SIZE10000E245000N7265000	0	245000	7265000	244999.9771	7265000.001	10000
SRID3006SIZE10000E245000N7275000	0	245000	7275000	244999.9766	7275000.001	10000
SRID3006SIZE10000E245000N7285000	0	245000	7285000	244999.9761	7285000.001	10000
SRID3006SIZE10000E245000N7295000	0	245000	7295000	244999.9755	7295000.001	10000
SRID3006SIZE10000E245000N7305000	0	245000	7305000	244999.975	7305000.001	10000
SRID3006SIZE10000E245000N7315000	0	245000	7315000	244999.9744	7315000.001	10000
SRID3006SIZE10000E245000N7325000	0	245000	7325000	244999.9738	7325000.001	10000
SRID3006SIZE10000E245000N7335000	0	245000	7335000	244999.9732	7335000.001	10000
SRID3006SIZE10000E245000N7345000	0	245000	7345000	244999.9726	7345000.002	10000
SRID3006SIZE10000E245000N7355000	0	245000	7355000	244999.972	7355000.002	10000
SRID3006SIZE10000E245000N7365000	0	245000	7365000	244999.9713	7365000.002	10000
SRID3006SIZE10000E245000N7375000	0	245000	7375000	244999.9707	7375000.002	10000
SRID3006SIZE10000E245000N7385000	0	245000	7385000	244999.97	7385000.002	10000
SRID3006SIZE10000E245000N7395000	0	245000	7395000	244999.9693	7395000.002	10000
SRID3006SIZE10000E245000N7405000	0	245000	7405000	244999.9686	7405000.002	10000
SRID3006SIZE10000E245000N7415000	0	245000	7415000	244999.9678	7415000.002	10000
SRID3006SIZE10000E245000N7425000	0	245000	7425000	244999.9671	7425000.002	10000
SRID3006SIZE10000E245000N7435000	0	245000	7435000	244999.9663	7435000.002	10000
SRID3006SIZE10000E245000N7445000	0	245000	7445000	244999.9655	7445000.002	10000
SRID3006SIZE10000E245000N7455000	0	245000	7455000	244999.9646	7455000.002	10000
SRID3006SIZE10000E245000N7465000	0	245000	7465000	244999.9638	7465000.002	10000
SRID3006SIZE10000E245000N7475000	0	245000	7475000	244999.9629	7475000.002	10000
SRID3006SIZE10000E245000N7485000	0	245000	7485000	244999.962	7485000.002	10000
SRID3006SIZE10000E245000N7495000	0	245000	7495000	244999.9611	7495000.002	10000
SRID3006SIZE10000E245000N7505000	0	245000	7505000	244999.9601	7505000.002	10000
SRID3006SIZE10000E245000N7515000	0	245000	7515000	244999.9592	7515000.003	10000
SRID3006SIZE10000E245000N7525000	0	245000	7525000	244999.9582	7525000.003	10000
SRID3006SIZE10000E245000N7535000	0	245000	7535000	244999.9571	7535000.003	10000
SRID3006SIZE10000E245000N7545000	0	245000	7545000	244999.9561	7545000.003	10000
SRID3006SIZE10000E245000N7555000	0	245000	7555000	244999.955	7555000.003	10000
SRID3006SIZE10000E245000N7565000	0	245000	7565000	244999.9538	7565000.003	10000
SRID3006SIZE10000E245000N7575000	0	245000	7575000	244999.9527	7575000.003	10000
SRID3006SIZE10000E245000N7585000	0	245000	7585000	244999.9515	7585000.003	10000
SRID3006SIZE10000E245000N7595000	0	245000	7595000	244999.9502	7595000.003	10000
SRID3006SIZE10000E245000N7605000	0	245000	7605000	244999.949	7605000.003	10000
SRID3006SIZE10000E245000N7615000	0	245000	7615000	244999.9477	7615000.003	10000
SRID3006SIZE10000E245000N7625000	0	245000	7625000	244999.9463	7625000.004	10000
SRID3006SIZE10000E245000N7635000	0	245000	7635000	244999.9449	7635000.004	10000
SRID3006SIZE10000E245000N7645000	0	245000	7645000	244999.9435	7645000.004	10000
SRID3006SIZE10000E245000N7655000	0	245000	7655000	244999.942	7655000.004	10000
SRID3006SIZE10000E245000N7665000	0	245000	7665000	244999.9405	7665000.004	10000
SRID3006SIZE10000E245000N7675000	0	245000	7675000	244999.9389	7675000.004	10000
SRID3006SIZE10000E245000N7685000	0	245000	7685000	244999.9373	7685000.004	10000
SRID3006SIZE10000E245000N7695000	0	245000	7695000	244999.9357	7695000.004	10000
SRID3006SIZE10000E245000N7705000	0	245000	7705000	244999.934	7705000.005	10000
SRID3006SIZE10000E245000N7715000	0	245000	7715000	244999.9322	7715000.005	10000
SRID3006SIZE10000E245000N7725000	0	245000	7725000	244999.9304	7725000.005	10000
SRID3006SIZE10000E245000N7735000	0	245000	7735000	244999.9285	7735000.005	10000
SRID3006SIZE10000E255000N6025000	0	255000	6025000	254999.9982	6025000	10000
SRID3006SIZE10000E255000N6035000	0	255000	6035000	254999.9981	6035000	10000
SRID3006SIZE10000E255000N6045000	0	255000	6045000	254999.9981	6045000	10000
SRID3006SIZE10000E255000N6055000	0	255000	6055000	254999.9981	6055000	10000
SRID3006SIZE10000E255000N6065000	0	255000	6065000	254999.9981	6065000	10000
SRID3006SIZE10000E255000N6075000	0	255000	6075000	254999.998	6075000	10000
SRID3006SIZE10000E255000N6085000	0	255000	6085000	254999.998	6085000	10000
SRID3006SIZE10000E255000N6095000	0	255000	6095000	254999.998	6095000	10000
SRID3006SIZE10000E255000N6105000	0	255000	6105000	254999.9979	6105000	10000
SRID3006SIZE10000E255000N6115000	0	255000	6115000	254999.9979	6115000	10000
SRID3006SIZE10000E255000N6125000	0	255000	6125000	254999.9979	6125000	10000
SRID3006SIZE10000E255000N6135000	0	255000	6135000	254999.9978	6135000	10000
SRID3006SIZE10000E255000N6145000	0	255000	6145000	254999.9978	6145000	10000
SRID3006SIZE10000E255000N6155000	0	255000	6155000	254999.9978	6155000	10000
SRID3006SIZE10000E255000N6165000	0	255000	6165000	254999.9977	6165000	10000
SRID3006SIZE10000E255000N6175000	0	255000	6175000	254999.9977	6175000	10000
SRID3006SIZE10000E255000N6185000	0	255000	6185000	254999.9977	6185000	10000
SRID3006SIZE10000E255000N6195000	0	255000	6195000	254999.9976	6195000	10000
SRID3006SIZE10000E255000N6205000	0	255000	6205000	254999.9976	6205000	10000
SRID3006SIZE10000E255000N6215000	0	255000	6215000	254999.9975	6215000	10000
SRID3006SIZE10000E255000N6225000	0	255000	6225000	254999.9975	6225000	10000
SRID3006SIZE10000E255000N6235000	0	255000	6235000	254999.9975	6235000	10000
SRID3006SIZE10000E255000N6245000	0	255000	6245000	254999.9974	6245000	10000
SRID3006SIZE10000E255000N6255000	0	255000	6255000	254999.9974	6255000	10000
SRID3006SIZE10000E255000N6265000	0	255000	6265000	254999.9973	6265000	10000
SRID3006SIZE10000E255000N6275000	0	255000	6275000	254999.9973	6275000	10000
SRID3006SIZE10000E255000N6285000	0	255000	6285000	254999.9973	6285000	10000
SRID3006SIZE10000E255000N6295000	0	255000	6295000	254999.9972	6295000	10000
SRID3006SIZE10000E255000N6305000	0	255000	6305000	254999.9972	6305000	10000
SRID3006SIZE10000E255000N6315000	0	255000	6315000	254999.9971	6315000	10000
SRID3006SIZE10000E255000N6325000	0	255000	6325000	254999.9971	6325000	10000
SRID3006SIZE10000E255000N6335000	0	255000	6335000	254999.997	6335000	10000
SRID3006SIZE10000E255000N6345000	0	255000	6345000	254999.997	6345000	10000
SRID3006SIZE10000E255000N6355000	0	255000	6355000	254999.9969	6355000	10000
SRID3006SIZE10000E255000N6365000	0	255000	6365000	254999.9969	6365000	10000
SRID3006SIZE10000E255000N6375000	0	255000	6375000	254999.9968	6375000	10000
SRID3006SIZE10000E255000N6385000	0	255000	6385000	254999.9968	6385000	10000
SRID3006SIZE10000E255000N6395000	0	255000	6395000	254999.9967	6395000	10000
SRID3006SIZE10000E255000N6405000	0	255000	6405000	254999.9967	6405000	10000
SRID3006SIZE10000E255000N6415000	0	255000	6415000	254999.9966	6415000	10000
SRID3006SIZE10000E255000N6425000	0	255000	6425000	254999.9965	6425000	10000
SRID3006SIZE10000E255000N6435000	0	255000	6435000	254999.9965	6435000	10000
SRID3006SIZE10000E255000N6445000	0	255000	6445000	254999.9964	6445000	10000
SRID3006SIZE10000E255000N6455000	0	255000	6455000	254999.9964	6455000	10000
SRID3006SIZE10000E255000N6465000	0	255000	6465000	254999.9963	6465000	10000
SRID3006SIZE10000E255000N6475000	0	255000	6475000	254999.9962	6475000	10000
SRID3006SIZE10000E255000N6485000	0	255000	6485000	254999.9962	6485000	10000
SRID3006SIZE10000E255000N6495000	0	255000	6495000	254999.9961	6495000	10000
SRID3006SIZE10000E255000N6505000	0	255000	6505000	254999.996	6505000	10000
SRID3006SIZE10000E255000N6515000	0	255000	6515000	254999.996	6515000	10000
SRID3006SIZE10000E255000N6525000	0	255000	6525000	254999.9959	6525000	10000
SRID3006SIZE10000E255000N6535000	0	255000	6535000	254999.9958	6535000	10000
SRID3006SIZE10000E255000N6545000	0	255000	6545000	254999.9958	6545000	10000
SRID3006SIZE10000E255000N6555000	0	255000	6555000	254999.9957	6555000	10000
SRID3006SIZE10000E255000N6565000	0	255000	6565000	254999.9956	6565000	10000
SRID3006SIZE10000E255000N6575000	0	255000	6575000	254999.9955	6575000	10000
SRID3006SIZE10000E255000N6585000	0	255000	6585000	254999.9955	6585000	10000
SRID3006SIZE10000E255000N6595000	0	255000	6595000	254999.9954	6595000	10000
SRID3006SIZE10000E255000N6605000	0	255000	6605000	254999.9953	6605000	10000
SRID3006SIZE10000E255000N6615000	0	255000	6615000	254999.9952	6615000	10000
SRID3006SIZE10000E255000N6625000	0	255000	6625000	254999.9951	6625000	10000
SRID3006SIZE10000E255000N6635000	0	255000	6635000	254999.995	6635000	10000
SRID3006SIZE10000E255000N6645000	0	255000	6645000	254999.9949	6645000	10000
SRID3006SIZE10000E255000N6655000	0	255000	6655000	254999.9949	6655000	10000
SRID3006SIZE10000E255000N6665000	0	255000	6665000	254999.9948	6665000	10000
SRID3006SIZE10000E255000N6675000	0	255000	6675000	254999.9947	6675000	10000
SRID3006SIZE10000E255000N6685000	0	255000	6685000	254999.9946	6685000	10000
SRID3006SIZE10000E255000N6695000	0	255000	6695000	254999.9945	6695000	10000
SRID3006SIZE10000E255000N6705000	0	255000	6705000	254999.9944	6705000	10000
SRID3006SIZE10000E255000N6715000	0	255000	6715000	254999.9943	6715000	10000
SRID3006SIZE10000E255000N6725000	0	255000	6725000	254999.9942	6725000	10000
SRID3006SIZE10000E255000N6735000	0	255000	6735000	254999.9941	6735000	10000
SRID3006SIZE10000E255000N6745000	0	255000	6745000	254999.9939	6745000	10000
SRID3006SIZE10000E255000N6755000	0	255000	6755000	254999.9938	6755000	10000
SRID3006SIZE10000E255000N6765000	0	255000	6765000	254999.9937	6765000	10000
SRID3006SIZE10000E255000N6775000	0	255000	6775000	254999.9936	6775000	10000
SRID3006SIZE10000E255000N6785000	0	255000	6785000	254999.9935	6785000	10000
SRID3006SIZE10000E255000N6795000	0	255000	6795000	254999.9934	6795000	10000
SRID3006SIZE10000E255000N6805000	0	255000	6805000	254999.9932	6805000	10000
SRID3006SIZE10000E255000N6815000	0	255000	6815000	254999.9931	6815000	10000
SRID3006SIZE10000E255000N6825000	0	255000	6825000	254999.993	6825000	10000
SRID3006SIZE10000E255000N6835000	0	255000	6835000	254999.9928	6835000	10000
SRID3006SIZE10000E255000N6845000	0	255000	6845000	254999.9927	6845000	10000
SRID3006SIZE10000E255000N6855000	0	255000	6855000	254999.9925	6855000	10000
SRID3006SIZE10000E255000N6865000	0	255000	6865000	254999.9924	6865000	10000
SRID3006SIZE10000E255000N6875000	0	255000	6875000	254999.9923	6875000	10000
SRID3006SIZE10000E255000N6885000	0	255000	6885000	254999.9921	6885000	10000
SRID3006SIZE10000E255000N6895000	0	255000	6895000	254999.992	6895000	10000
SRID3006SIZE10000E255000N6905000	0	255000	6905000	254999.9918	6905000	10000
SRID3006SIZE10000E255000N6915000	0	255000	6915000	254999.9916	6915000	10000
SRID3006SIZE10000E255000N6925000	0	255000	6925000	254999.9915	6925000	10000
SRID3006SIZE10000E255000N6935000	0	255000	6935000	254999.9913	6935000	10000
SRID3006SIZE10000E255000N6945000	0	255000	6945000	254999.9911	6945000	10000
SRID3006SIZE10000E255000N6955000	0	255000	6955000	254999.9909	6955000	10000
SRID3006SIZE10000E255000N6965000	0	255000	6965000	254999.9908	6965000	10000
SRID3006SIZE10000E255000N6975000	0	255000	6975000	254999.9906	6975000	10000
SRID3006SIZE10000E255000N6985000	0	255000	6985000	254999.9904	6985000	10000
SRID3006SIZE10000E255000N6995000	0	255000	6995000	254999.9902	6995000	10000
SRID3006SIZE10000E255000N7005000	0	255000	7005000	254999.99	7005000	10000
SRID3006SIZE10000E255000N7015000	0	255000	7015000	254999.9898	7015000	10000
SRID3006SIZE10000E255000N7025000	0	255000	7025000	254999.9896	7025000	10000
SRID3006SIZE10000E255000N7035000	0	255000	7035000	254999.9894	7035000	10000
SRID3006SIZE10000E255000N7045000	0	255000	7045000	254999.9892	7045000	10000
SRID3006SIZE10000E255000N7055000	0	255000	7055000	254999.9889	7055000	10000
SRID3006SIZE10000E255000N7065000	0	255000	7065000	254999.9887	7065000	10000
SRID3006SIZE10000E255000N7075000	0	255000	7075000	254999.9885	7075000.001	10000
SRID3006SIZE10000E255000N7085000	0	255000	7085000	254999.9882	7085000.001	10000
SRID3006SIZE10000E255000N7095000	0	255000	7095000	254999.988	7095000.001	10000
SRID3006SIZE10000E255000N7105000	0	255000	7105000	254999.9877	7105000.001	10000
SRID3006SIZE10000E255000N7115000	0	255000	7115000	254999.9875	7115000.001	10000
SRID3006SIZE10000E255000N7125000	0	255000	7125000	254999.9872	7125000.001	10000
SRID3006SIZE10000E255000N7135000	0	255000	7135000	254999.9869	7135000.001	10000
SRID3006SIZE10000E255000N7145000	0	255000	7145000	254999.9867	7145000.001	10000
SRID3006SIZE10000E255000N7155000	0	255000	7155000	254999.9864	7155000.001	10000
SRID3006SIZE10000E255000N7165000	0	255000	7165000	254999.9861	7165000.001	10000
SRID3006SIZE10000E255000N7175000	0	255000	7175000	254999.9858	7175000.001	10000
SRID3006SIZE10000E255000N7185000	0	255000	7185000	254999.9855	7185000.001	10000
SRID3006SIZE10000E255000N7195000	0	255000	7195000	254999.9851	7195000.001	10000
SRID3006SIZE10000E255000N7205000	0	255000	7205000	254999.9848	7205000.001	10000
SRID3006SIZE10000E255000N7215000	0	255000	7215000	254999.9845	7215000.001	10000
SRID3006SIZE10000E255000N7225000	0	255000	7225000	254999.9842	7225000.001	10000
SRID3006SIZE10000E255000N7235000	0	255000	7235000	254999.9838	7235000.001	10000
SRID3006SIZE10000E255000N7245000	0	255000	7245000	254999.9834	7245000.001	10000
SRID3006SIZE10000E255000N7255000	0	255000	7255000	254999.9831	7255000.001	10000
SRID3006SIZE10000E255000N7265000	0	255000	7265000	254999.9827	7265000.001	10000
SRID3006SIZE10000E255000N7275000	0	255000	7275000	254999.9823	7275000.001	10000
SRID3006SIZE10000E255000N7285000	0	255000	7285000	254999.9819	7285000.001	10000
SRID3006SIZE10000E255000N7295000	0	255000	7295000	254999.9815	7295000.001	10000
SRID3006SIZE10000E255000N7305000	0	255000	7305000	254999.9811	7305000.001	10000
SRID3006SIZE10000E255000N7315000	0	255000	7315000	254999.9807	7315000.001	10000
SRID3006SIZE10000E255000N7325000	0	255000	7325000	254999.9802	7325000.001	10000
SRID3006SIZE10000E255000N7335000	0	255000	7335000	254999.9798	7335000.001	10000
SRID3006SIZE10000E255000N7345000	0	255000	7345000	254999.9793	7345000.001	10000
SRID3006SIZE10000E255000N7355000	0	255000	7355000	254999.9788	7355000.001	10000
SRID3006SIZE10000E255000N7365000	0	255000	7365000	254999.9783	7365000.001	10000
SRID3006SIZE10000E255000N7375000	0	255000	7375000	254999.9778	7375000.001	10000
SRID3006SIZE10000E255000N7385000	0	255000	7385000	254999.9773	7385000.001	10000
SRID3006SIZE10000E255000N7395000	0	255000	7395000	254999.9768	7395000.001	10000
SRID3006SIZE10000E255000N7405000	0	255000	7405000	254999.9762	7405000.001	10000
SRID3006SIZE10000E255000N7415000	0	255000	7415000	254999.9757	7415000.001	10000
SRID3006SIZE10000E255000N7425000	0	255000	7425000	254999.9751	7425000.001	10000
SRID3006SIZE10000E255000N7435000	0	255000	7435000	254999.9745	7435000.001	10000
SRID3006SIZE10000E255000N7445000	0	255000	7445000	254999.9739	7445000.001	10000
SRID3006SIZE10000E255000N7455000	0	255000	7455000	254999.9733	7455000.002	10000
SRID3006SIZE10000E255000N7465000	0	255000	7465000	254999.9726	7465000.002	10000
SRID3006SIZE10000E255000N7475000	0	255000	7475000	254999.972	7475000.002	10000
SRID3006SIZE10000E255000N7485000	0	255000	7485000	254999.9713	7485000.002	10000
SRID3006SIZE10000E255000N7495000	0	255000	7495000	254999.9706	7495000.002	10000
SRID3006SIZE10000E255000N7505000	0	255000	7505000	254999.9699	7505000.002	10000
SRID3006SIZE10000E255000N7515000	0	255000	7515000	254999.9691	7515000.002	10000
SRID3006SIZE10000E255000N7525000	0	255000	7525000	254999.9684	7525000.002	10000
SRID3006SIZE10000E255000N7535000	0	255000	7535000	254999.9676	7535000.002	10000
SRID3006SIZE10000E255000N7545000	0	255000	7545000	254999.9668	7545000.002	10000
SRID3006SIZE10000E255000N7555000	0	255000	7555000	254999.9659	7555000.002	10000
SRID3006SIZE10000E255000N7565000	0	255000	7565000	254999.9651	7565000.002	10000
SRID3006SIZE10000E255000N7575000	0	255000	7575000	254999.9642	7575000.002	10000
SRID3006SIZE10000E255000N7585000	0	255000	7585000	254999.9633	7585000.002	10000
SRID3006SIZE10000E255000N7595000	0	255000	7595000	254999.9624	7595000.002	10000
SRID3006SIZE10000E255000N7605000	0	255000	7605000	254999.9614	7605000.002	10000
SRID3006SIZE10000E255000N7615000	0	255000	7615000	254999.9604	7615000.002	10000
SRID3006SIZE10000E255000N7625000	0	255000	7625000	254999.9594	7625000.003	10000
SRID3006SIZE10000E255000N7635000	0	255000	7635000	254999.9584	7635000.003	10000
SRID3006SIZE10000E255000N7645000	0	255000	7645000	254999.9573	7645000.003	10000
SRID3006SIZE10000E255000N7655000	0	255000	7655000	254999.9562	7655000.003	10000
SRID3006SIZE10000E255000N7665000	0	255000	7665000	254999.955	7665000.003	10000
SRID3006SIZE10000E255000N7675000	0	255000	7675000	254999.9538	7675000.003	10000
SRID3006SIZE10000E255000N7685000	0	255000	7685000	254999.9526	7685000.003	10000
SRID3006SIZE10000E255000N7695000	0	255000	7695000	254999.9514	7695000.003	10000
SRID3006SIZE10000E255000N7705000	0	255000	7705000	254999.9501	7705000.003	10000
SRID3006SIZE10000E255000N7715000	0	255000	7715000	254999.9487	7715000.003	10000
SRID3006SIZE10000E255000N7725000	0	255000	7725000	254999.9474	7725000.004	10000
SRID3006SIZE10000E255000N7735000	0	255000	7735000	254999.9459	7735000.004	10000
SRID3006SIZE10000E265000N6025000	0	265000	6025000	264999.9986	6025000	10000
SRID3006SIZE10000E265000N6035000	0	265000	6035000	264999.9986	6035000	10000
SRID3006SIZE10000E265000N6045000	0	265000	6045000	264999.9986	6045000	10000
SRID3006SIZE10000E265000N6055000	0	265000	6055000	264999.9986	6055000	10000
SRID3006SIZE10000E265000N6065000	0	265000	6065000	264999.9985	6065000	10000
SRID3006SIZE10000E265000N6075000	0	265000	6075000	264999.9985	6075000	10000
SRID3006SIZE10000E265000N6085000	0	265000	6085000	264999.9985	6085000	10000
SRID3006SIZE10000E265000N6095000	0	265000	6095000	264999.9985	6095000	10000
SRID3006SIZE10000E265000N6105000	0	265000	6105000	264999.9985	6105000	10000
SRID3006SIZE10000E265000N6115000	0	265000	6115000	264999.9984	6115000	10000
SRID3006SIZE10000E265000N6125000	0	265000	6125000	264999.9984	6125000	10000
SRID3006SIZE10000E265000N6135000	0	265000	6135000	264999.9984	6135000	10000
SRID3006SIZE10000E265000N6145000	0	265000	6145000	264999.9984	6145000	10000
SRID3006SIZE10000E265000N6155000	0	265000	6155000	264999.9983	6155000	10000
SRID3006SIZE10000E265000N6165000	0	265000	6165000	264999.9983	6165000	10000
SRID3006SIZE10000E265000N6175000	0	265000	6175000	264999.9983	6175000	10000
SRID3006SIZE10000E265000N6185000	0	265000	6185000	264999.9982	6185000	10000
SRID3006SIZE10000E265000N6195000	0	265000	6195000	264999.9982	6195000	10000
SRID3006SIZE10000E265000N6205000	0	265000	6205000	264999.9982	6205000	10000
SRID3006SIZE10000E265000N6215000	0	265000	6215000	264999.9982	6215000	10000
SRID3006SIZE10000E265000N6225000	0	265000	6225000	264999.9981	6225000	10000
SRID3006SIZE10000E265000N6235000	0	265000	6235000	264999.9981	6235000	10000
SRID3006SIZE10000E265000N6245000	0	265000	6245000	264999.9981	6245000	10000
SRID3006SIZE10000E265000N6255000	0	265000	6255000	264999.998	6255000	10000
SRID3006SIZE10000E265000N6265000	0	265000	6265000	264999.998	6265000	10000
SRID3006SIZE10000E265000N6275000	0	265000	6275000	264999.998	6275000	10000
SRID3006SIZE10000E265000N6285000	0	265000	6285000	264999.9979	6285000	10000
SRID3006SIZE10000E265000N6295000	0	265000	6295000	264999.9979	6295000	10000
SRID3006SIZE10000E265000N6305000	0	265000	6305000	264999.9979	6305000	10000
SRID3006SIZE10000E265000N6315000	0	265000	6315000	264999.9978	6315000	10000
SRID3006SIZE10000E265000N6325000	0	265000	6325000	264999.9978	6325000	10000
SRID3006SIZE10000E265000N6335000	0	265000	6335000	264999.9978	6335000	10000
SRID3006SIZE10000E265000N6345000	0	265000	6345000	264999.9977	6345000	10000
SRID3006SIZE10000E265000N6355000	0	265000	6355000	264999.9977	6355000	10000
SRID3006SIZE10000E265000N6365000	0	265000	6365000	264999.9977	6365000	10000
SRID3006SIZE10000E265000N6375000	0	265000	6375000	264999.9976	6375000	10000
SRID3006SIZE10000E265000N6385000	0	265000	6385000	264999.9976	6385000	10000
SRID3006SIZE10000E265000N6395000	0	265000	6395000	264999.9975	6395000	10000
SRID3006SIZE10000E265000N6405000	0	265000	6405000	264999.9975	6405000	10000
SRID3006SIZE10000E265000N6415000	0	265000	6415000	264999.9975	6415000	10000
SRID3006SIZE10000E265000N6425000	0	265000	6425000	264999.9974	6425000	10000
SRID3006SIZE10000E265000N6435000	0	265000	6435000	264999.9974	6435000	10000
SRID3006SIZE10000E265000N6445000	0	265000	6445000	264999.9973	6445000	10000
SRID3006SIZE10000E265000N6455000	0	265000	6455000	264999.9973	6455000	10000
SRID3006SIZE10000E265000N6465000	0	265000	6465000	264999.9972	6465000	10000
SRID3006SIZE10000E265000N6475000	0	265000	6475000	264999.9972	6475000	10000
SRID3006SIZE10000E265000N6485000	0	265000	6485000	264999.9971	6485000	10000
SRID3006SIZE10000E265000N6495000	0	265000	6495000	264999.9971	6495000	10000
SRID3006SIZE10000E265000N6505000	0	265000	6505000	264999.997	6505000	10000
SRID3006SIZE10000E265000N6515000	0	265000	6515000	264999.997	6515000	10000
SRID3006SIZE10000E265000N6525000	0	265000	6525000	264999.9969	6525000	10000
SRID3006SIZE10000E265000N6535000	0	265000	6535000	264999.9969	6535000	10000
SRID3006SIZE10000E265000N6545000	0	265000	6545000	264999.9968	6545000	10000
SRID3006SIZE10000E265000N6555000	0	265000	6555000	264999.9968	6555000	10000
SRID3006SIZE10000E265000N6565000	0	265000	6565000	264999.9967	6565000	10000
SRID3006SIZE10000E265000N6575000	0	265000	6575000	264999.9967	6575000	10000
SRID3006SIZE10000E265000N6585000	0	265000	6585000	264999.9966	6585000	10000
SRID3006SIZE10000E265000N6595000	0	265000	6595000	264999.9965	6595000	10000
SRID3006SIZE10000E265000N6605000	0	265000	6605000	264999.9965	6605000	10000
SRID3006SIZE10000E265000N6615000	0	265000	6615000	264999.9964	6615000	10000
SRID3006SIZE10000E265000N6625000	0	265000	6625000	264999.9964	6625000	10000
SRID3006SIZE10000E265000N6635000	0	265000	6635000	264999.9963	6635000	10000
SRID3006SIZE10000E265000N6645000	0	265000	6645000	264999.9962	6645000	10000
SRID3006SIZE10000E265000N6655000	0	265000	6655000	264999.9962	6655000	10000
SRID3006SIZE10000E265000N6665000	0	265000	6665000	264999.9961	6665000	10000
SRID3006SIZE10000E265000N6675000	0	265000	6675000	264999.996	6675000	10000
SRID3006SIZE10000E265000N6685000	0	265000	6685000	264999.9959	6685000	10000
SRID3006SIZE10000E265000N6695000	0	265000	6695000	264999.9959	6695000	10000
SRID3006SIZE10000E265000N6705000	0	265000	6705000	264999.9958	6705000	10000
SRID3006SIZE10000E265000N6715000	0	265000	6715000	264999.9957	6715000	10000
SRID3006SIZE10000E265000N6725000	0	265000	6725000	264999.9956	6725000	10000
SRID3006SIZE10000E265000N6735000	0	265000	6735000	264999.9956	6735000	10000
SRID3006SIZE10000E265000N6745000	0	265000	6745000	264999.9955	6745000	10000
SRID3006SIZE10000E265000N6755000	0	265000	6755000	264999.9954	6755000	10000
SRID3006SIZE10000E265000N6765000	0	265000	6765000	264999.9953	6765000	10000
SRID3006SIZE10000E265000N6775000	0	265000	6775000	264999.9952	6775000	10000
SRID3006SIZE10000E265000N6785000	0	265000	6785000	264999.9951	6785000	10000
SRID3006SIZE10000E265000N6795000	0	265000	6795000	264999.995	6795000	10000
SRID3006SIZE10000E265000N6805000	0	265000	6805000	264999.9949	6805000	10000
SRID3006SIZE10000E265000N6815000	0	265000	6815000	264999.9948	6815000	10000
SRID3006SIZE10000E265000N6825000	0	265000	6825000	264999.9947	6825000	10000
SRID3006SIZE10000E265000N6835000	0	265000	6835000	264999.9946	6835000	10000
SRID3006SIZE10000E265000N6845000	0	265000	6845000	264999.9945	6845000	10000
SRID3006SIZE10000E265000N6855000	0	265000	6855000	264999.9944	6855000	10000
SRID3006SIZE10000E265000N6865000	0	265000	6865000	264999.9943	6865000	10000
SRID3006SIZE10000E265000N6875000	0	265000	6875000	264999.9942	6875000	10000
SRID3006SIZE10000E265000N6885000	0	265000	6885000	264999.9941	6885000	10000
SRID3006SIZE10000E265000N6895000	0	265000	6895000	264999.994	6895000	10000
SRID3006SIZE10000E265000N6905000	0	265000	6905000	264999.9939	6905000	10000
SRID3006SIZE10000E265000N6915000	0	265000	6915000	264999.9937	6915000	10000
SRID3006SIZE10000E265000N6925000	0	265000	6925000	264999.9936	6925000	10000
SRID3006SIZE10000E265000N6935000	0	265000	6935000	264999.9935	6935000	10000
SRID3006SIZE10000E265000N6945000	0	265000	6945000	264999.9934	6945000	10000
SRID3006SIZE10000E265000N6955000	0	265000	6955000	264999.9932	6955000	10000
SRID3006SIZE10000E265000N6965000	0	265000	6965000	264999.9931	6965000	10000
SRID3006SIZE10000E265000N6975000	0	265000	6975000	264999.993	6975000	10000
SRID3006SIZE10000E265000N6985000	0	265000	6985000	264999.9928	6985000	10000
SRID3006SIZE10000E265000N6995000	0	265000	6995000	264999.9927	6995000	10000
SRID3006SIZE10000E265000N7005000	0	265000	7005000	264999.9925	7005000	10000
SRID3006SIZE10000E265000N7015000	0	265000	7015000	264999.9924	7015000	10000
SRID3006SIZE10000E265000N7025000	0	265000	7025000	264999.9922	7025000	10000
SRID3006SIZE10000E265000N7035000	0	265000	7035000	264999.9921	7035000	10000
SRID3006SIZE10000E265000N7045000	0	265000	7045000	264999.9919	7045000	10000
SRID3006SIZE10000E265000N7055000	0	265000	7055000	264999.9917	7055000	10000
SRID3006SIZE10000E265000N7065000	0	265000	7065000	264999.9916	7065000	10000
SRID3006SIZE10000E265000N7075000	0	265000	7075000	264999.9914	7075000	10000
SRID3006SIZE10000E265000N7085000	0	265000	7085000	264999.9912	7085000	10000
SRID3006SIZE10000E265000N7095000	0	265000	7095000	264999.991	7095000	10000
SRID3006SIZE10000E265000N7105000	0	265000	7105000	264999.9908	7105000	10000
SRID3006SIZE10000E265000N7115000	0	265000	7115000	264999.9906	7115000	10000
SRID3006SIZE10000E265000N7125000	0	265000	7125000	264999.9904	7125000	10000
SRID3006SIZE10000E265000N7135000	0	265000	7135000	264999.9902	7135000	10000
SRID3006SIZE10000E265000N7145000	0	265000	7145000	264999.99	7145000	10000
SRID3006SIZE10000E265000N7155000	0	265000	7155000	264999.9898	7155000	10000
SRID3006SIZE10000E265000N7165000	0	265000	7165000	264999.9896	7165000	10000
SRID3006SIZE10000E265000N7175000	0	265000	7175000	264999.9894	7175000	10000
SRID3006SIZE10000E265000N7185000	0	265000	7185000	264999.9891	7185000	10000
SRID3006SIZE10000E265000N7195000	0	265000	7195000	264999.9889	7195000	10000
SRID3006SIZE10000E265000N7205000	0	265000	7205000	264999.9887	7205000.001	10000
SRID3006SIZE10000E265000N7215000	0	265000	7215000	264999.9884	7215000.001	10000
SRID3006SIZE10000E265000N7225000	0	265000	7225000	264999.9882	7225000.001	10000
SRID3006SIZE10000E265000N7235000	0	265000	7235000	264999.9879	7235000.001	10000
SRID3006SIZE10000E265000N7245000	0	265000	7245000	264999.9876	7245000.001	10000
SRID3006SIZE10000E265000N7255000	0	265000	7255000	264999.9874	7255000.001	10000
SRID3006SIZE10000E265000N7265000	0	265000	7265000	264999.9871	7265000.001	10000
SRID3006SIZE10000E265000N7275000	0	265000	7275000	264999.9868	7275000.001	10000
SRID3006SIZE10000E265000N7285000	0	265000	7285000	264999.9865	7285000.001	10000
SRID3006SIZE10000E265000N7295000	0	265000	7295000	264999.9862	7295000.001	10000
SRID3006SIZE10000E265000N7305000	0	265000	7305000	264999.9859	7305000.001	10000
SRID3006SIZE10000E265000N7315000	0	265000	7315000	264999.9856	7315000.001	10000
SRID3006SIZE10000E265000N7325000	0	265000	7325000	264999.9852	7325000.001	10000
SRID3006SIZE10000E265000N7335000	0	265000	7335000	264999.9849	7335000.001	10000
SRID3006SIZE10000E265000N7345000	0	265000	7345000	264999.9845	7345000.001	10000
SRID3006SIZE10000E265000N7355000	0	265000	7355000	264999.9842	7355000.001	10000
SRID3006SIZE10000E265000N7365000	0	265000	7365000	264999.9838	7365000.001	10000
SRID3006SIZE10000E265000N7375000	0	265000	7375000	264999.9834	7375000.001	10000
SRID3006SIZE10000E265000N7385000	0	265000	7385000	264999.9831	7385000.001	10000
SRID3006SIZE10000E265000N7395000	0	265000	7395000	264999.9827	7395000.001	10000
SRID3006SIZE10000E265000N7405000	0	265000	7405000	264999.9822	7405000.001	10000
SRID3006SIZE10000E265000N7415000	0	265000	7415000	264999.9818	7415000.001	10000
SRID3006SIZE10000E265000N7425000	0	265000	7425000	264999.9814	7425000.001	10000
SRID3006SIZE10000E265000N7435000	0	265000	7435000	264999.981	7435000.001	10000
SRID3006SIZE10000E265000N7445000	0	265000	7445000	264999.9805	7445000.001	10000
SRID3006SIZE10000E265000N7455000	0	265000	7455000	264999.98	7455000.001	10000
SRID3006SIZE10000E265000N7465000	0	265000	7465000	264999.9795	7465000.001	10000
SRID3006SIZE10000E265000N7475000	0	265000	7475000	264999.9791	7475000.001	10000
SRID3006SIZE10000E265000N7485000	0	265000	7485000	264999.9785	7485000.001	10000
SRID3006SIZE10000E265000N7495000	0	265000	7495000	264999.978	7495000.001	10000
SRID3006SIZE10000E265000N7505000	0	265000	7505000	264999.9775	7505000.001	10000
SRID3006SIZE10000E265000N7515000	0	265000	7515000	264999.9769	7515000.001	10000
SRID3006SIZE10000E265000N7525000	0	265000	7525000	264999.9764	7525000.001	10000
SRID3006SIZE10000E265000N7535000	0	265000	7535000	264999.9758	7535000.001	10000
SRID3006SIZE10000E265000N7545000	0	265000	7545000	264999.9752	7545000.001	10000
SRID3006SIZE10000E265000N7555000	0	265000	7555000	264999.9746	7555000.001	10000
SRID3006SIZE10000E265000N7565000	0	265000	7565000	264999.9739	7565000.002	10000
SRID3006SIZE10000E265000N7575000	0	265000	7575000	264999.9733	7575000.002	10000
SRID3006SIZE10000E265000N7585000	0	265000	7585000	264999.9726	7585000.002	10000
SRID3006SIZE10000E265000N7595000	0	265000	7595000	264999.9719	7595000.002	10000
SRID3006SIZE10000E265000N7605000	0	265000	7605000	264999.9712	7605000.002	10000
SRID3006SIZE10000E265000N7615000	0	265000	7615000	264999.9704	7615000.002	10000
SRID3006SIZE10000E265000N7625000	0	265000	7625000	264999.9697	7625000.002	10000
SRID3006SIZE10000E265000N7635000	0	265000	7635000	264999.9689	7635000.002	10000
SRID3006SIZE10000E265000N7645000	0	265000	7645000	264999.9681	7645000.002	10000
SRID3006SIZE10000E265000N7655000	0	265000	7655000	264999.9672	7655000.002	10000
SRID3006SIZE10000E265000N7665000	0	265000	7665000	264999.9664	7665000.002	10000
SRID3006SIZE10000E265000N7675000	0	265000	7675000	264999.9655	7675000.002	10000
SRID3006SIZE10000E265000N7685000	0	265000	7685000	264999.9646	7685000.002	10000
SRID3006SIZE10000E265000N7695000	0	265000	7695000	264999.9637	7695000.002	10000
SRID3006SIZE10000E265000N7705000	0	265000	7705000	264999.9627	7705000.002	10000
SRID3006SIZE10000E265000N7715000	0	265000	7715000	264999.9617	7715000.002	10000
SRID3006SIZE10000E265000N7725000	0	265000	7725000	264999.9607	7725000.003	10000
SRID3006SIZE10000E265000N7735000	0	265000	7735000	264999.9596	7735000.003	10000
SRID3006SIZE10000E275000N6025000	0	275000	6025000	274999.999	6025000	10000
SRID3006SIZE10000E275000N6035000	0	275000	6035000	274999.999	6035000	10000
SRID3006SIZE10000E275000N6045000	0	275000	6045000	274999.999	6045000	10000
SRID3006SIZE10000E275000N6055000	0	275000	6055000	274999.9989	6055000	10000
SRID3006SIZE10000E275000N6065000	0	275000	6065000	274999.9989	6065000	10000
SRID3006SIZE10000E275000N6075000	0	275000	6075000	274999.9989	6075000	10000
SRID3006SIZE10000E275000N6085000	0	275000	6085000	274999.9989	6085000	10000
SRID3006SIZE10000E275000N6095000	0	275000	6095000	274999.9989	6095000	10000
SRID3006SIZE10000E275000N6105000	0	275000	6105000	274999.9989	6105000	10000
SRID3006SIZE10000E275000N6115000	0	275000	6115000	274999.9988	6115000	10000
SRID3006SIZE10000E275000N6125000	0	275000	6125000	274999.9988	6125000	10000
SRID3006SIZE10000E275000N6135000	0	275000	6135000	274999.9988	6135000	10000
SRID3006SIZE10000E275000N6145000	0	275000	6145000	274999.9988	6145000	10000
SRID3006SIZE10000E275000N6155000	0	275000	6155000	274999.9988	6155000	10000
SRID3006SIZE10000E275000N6165000	0	275000	6165000	274999.9987	6165000	10000
SRID3006SIZE10000E275000N6175000	0	275000	6175000	274999.9987	6175000	10000
SRID3006SIZE10000E275000N6185000	0	275000	6185000	274999.9987	6185000	10000
SRID3006SIZE10000E275000N6195000	0	275000	6195000	274999.9987	6195000	10000
SRID3006SIZE10000E275000N6205000	0	275000	6205000	274999.9987	6205000	10000
SRID3006SIZE10000E275000N6215000	0	275000	6215000	274999.9986	6215000	10000
SRID3006SIZE10000E275000N6225000	0	275000	6225000	274999.9986	6225000	10000
SRID3006SIZE10000E275000N6235000	0	275000	6235000	274999.9986	6235000	10000
SRID3006SIZE10000E275000N6245000	0	275000	6245000	274999.9986	6245000	10000
SRID3006SIZE10000E275000N6255000	0	275000	6255000	274999.9986	6255000	10000
SRID3006SIZE10000E275000N6265000	0	275000	6265000	274999.9985	6265000	10000
SRID3006SIZE10000E275000N6275000	0	275000	6275000	274999.9985	6275000	10000
SRID3006SIZE10000E275000N6285000	0	275000	6285000	274999.9985	6285000	10000
SRID3006SIZE10000E275000N6295000	0	275000	6295000	274999.9985	6295000	10000
SRID3006SIZE10000E275000N6305000	0	275000	6305000	274999.9984	6305000	10000
SRID3006SIZE10000E275000N6315000	0	275000	6315000	274999.9984	6315000	10000
SRID3006SIZE10000E275000N6325000	0	275000	6325000	274999.9984	6325000	10000
SRID3006SIZE10000E275000N6335000	0	275000	6335000	274999.9984	6335000	10000
SRID3006SIZE10000E275000N6345000	0	275000	6345000	274999.9983	6345000	10000
SRID3006SIZE10000E275000N6355000	0	275000	6355000	274999.9983	6355000	10000
SRID3006SIZE10000E275000N6365000	0	275000	6365000	274999.9983	6365000	10000
SRID3006SIZE10000E275000N6375000	0	275000	6375000	274999.9982	6375000	10000
SRID3006SIZE10000E275000N6385000	0	275000	6385000	274999.9982	6385000	10000
SRID3006SIZE10000E275000N6395000	0	275000	6395000	274999.9982	6395000	10000
SRID3006SIZE10000E275000N6405000	0	275000	6405000	274999.9982	6405000	10000
SRID3006SIZE10000E275000N6415000	0	275000	6415000	274999.9981	6415000	10000
SRID3006SIZE10000E275000N6425000	0	275000	6425000	274999.9981	6425000	10000
SRID3006SIZE10000E275000N6435000	0	275000	6435000	274999.9981	6435000	10000
SRID3006SIZE10000E275000N6445000	0	275000	6445000	274999.998	6445000	10000
SRID3006SIZE10000E275000N6455000	0	275000	6455000	274999.998	6455000	10000
SRID3006SIZE10000E275000N6465000	0	275000	6465000	274999.998	6465000	10000
SRID3006SIZE10000E275000N6475000	0	275000	6475000	274999.9979	6475000	10000
SRID3006SIZE10000E275000N6485000	0	275000	6485000	274999.9979	6485000	10000
SRID3006SIZE10000E275000N6495000	0	275000	6495000	274999.9979	6495000	10000
SRID3006SIZE10000E275000N6505000	0	275000	6505000	274999.9978	6505000	10000
SRID3006SIZE10000E275000N6515000	0	275000	6515000	274999.9978	6515000	10000
SRID3006SIZE10000E275000N6525000	0	275000	6525000	274999.9977	6525000	10000
SRID3006SIZE10000E275000N6535000	0	275000	6535000	274999.9977	6535000	10000
SRID3006SIZE10000E275000N6545000	0	275000	6545000	274999.9977	6545000	10000
SRID3006SIZE10000E275000N6555000	0	275000	6555000	274999.9976	6555000	10000
SRID3006SIZE10000E275000N6565000	0	275000	6565000	274999.9976	6565000	10000
SRID3006SIZE10000E275000N6575000	0	275000	6575000	274999.9975	6575000	10000
SRID3006SIZE10000E275000N6585000	0	275000	6585000	274999.9975	6585000	10000
SRID3006SIZE10000E275000N6595000	0	275000	6595000	274999.9975	6595000	10000
SRID3006SIZE10000E275000N6605000	0	275000	6605000	274999.9974	6605000	10000
SRID3006SIZE10000E275000N6615000	0	275000	6615000	274999.9974	6615000	10000
SRID3006SIZE10000E275000N6625000	0	275000	6625000	274999.9973	6625000	10000
SRID3006SIZE10000E275000N6635000	0	275000	6635000	274999.9973	6635000	10000
SRID3006SIZE10000E275000N6645000	0	275000	6645000	274999.9972	6645000	10000
SRID3006SIZE10000E275000N6655000	0	275000	6655000	274999.9972	6655000	10000
SRID3006SIZE10000E275000N6665000	0	275000	6665000	274999.9971	6665000	10000
SRID3006SIZE10000E275000N6675000	0	275000	6675000	274999.9971	6675000	10000
SRID3006SIZE10000E275000N6685000	0	275000	6685000	274999.997	6685000	10000
SRID3006SIZE10000E275000N6695000	0	275000	6695000	274999.997	6695000	10000
SRID3006SIZE10000E275000N6705000	0	275000	6705000	274999.9969	6705000	10000
SRID3006SIZE10000E275000N6715000	0	275000	6715000	274999.9968	6715000	10000
SRID3006SIZE10000E275000N6725000	0	275000	6725000	274999.9968	6725000	10000
SRID3006SIZE10000E275000N6735000	0	275000	6735000	274999.9967	6735000	10000
SRID3006SIZE10000E275000N6745000	0	275000	6745000	274999.9967	6745000	10000
SRID3006SIZE10000E275000N6755000	0	275000	6755000	274999.9966	6755000	10000
SRID3006SIZE10000E275000N6765000	0	275000	6765000	274999.9965	6765000	10000
SRID3006SIZE10000E275000N6775000	0	275000	6775000	274999.9965	6775000	10000
SRID3006SIZE10000E275000N6785000	0	275000	6785000	274999.9964	6785000	10000
SRID3006SIZE10000E275000N6795000	0	275000	6795000	274999.9963	6795000	10000
SRID3006SIZE10000E275000N6805000	0	275000	6805000	274999.9963	6805000	10000
SRID3006SIZE10000E275000N6815000	0	275000	6815000	274999.9962	6815000	10000
SRID3006SIZE10000E275000N6825000	0	275000	6825000	274999.9961	6825000	10000
SRID3006SIZE10000E275000N6835000	0	275000	6835000	274999.996	6835000	10000
SRID3006SIZE10000E275000N6845000	0	275000	6845000	274999.996	6845000	10000
SRID3006SIZE10000E275000N6855000	0	275000	6855000	274999.9959	6855000	10000
SRID3006SIZE10000E275000N6865000	0	275000	6865000	274999.9958	6865000	10000
SRID3006SIZE10000E275000N6875000	0	275000	6875000	274999.9957	6875000	10000
SRID3006SIZE10000E275000N6885000	0	275000	6885000	274999.9956	6885000	10000
SRID3006SIZE10000E275000N6895000	0	275000	6895000	274999.9956	6895000	10000
SRID3006SIZE10000E275000N6905000	0	275000	6905000	274999.9955	6905000	10000
SRID3006SIZE10000E275000N6915000	0	275000	6915000	274999.9954	6915000	10000
SRID3006SIZE10000E275000N6925000	0	275000	6925000	274999.9953	6925000	10000
SRID3006SIZE10000E275000N6935000	0	275000	6935000	274999.9952	6935000	10000
SRID3006SIZE10000E275000N6945000	0	275000	6945000	274999.9951	6945000	10000
SRID3006SIZE10000E275000N6955000	0	275000	6955000	274999.995	6955000	10000
SRID3006SIZE10000E275000N6965000	0	275000	6965000	274999.9949	6965000	10000
SRID3006SIZE10000E275000N6975000	0	275000	6975000	274999.9948	6975000	10000
SRID3006SIZE10000E275000N6985000	0	275000	6985000	274999.9947	6985000	10000
SRID3006SIZE10000E275000N6995000	0	275000	6995000	274999.9946	6995000	10000
SRID3006SIZE10000E275000N7005000	0	275000	7005000	274999.9945	7005000	10000
SRID3006SIZE10000E275000N7015000	0	275000	7015000	274999.9944	7015000	10000
SRID3006SIZE10000E275000N7025000	0	275000	7025000	274999.9943	7025000	10000
SRID3006SIZE10000E275000N7035000	0	275000	7035000	274999.9941	7035000	10000
SRID3006SIZE10000E275000N7045000	0	275000	7045000	274999.994	7045000	10000
SRID3006SIZE10000E275000N7055000	0	275000	7055000	274999.9939	7055000	10000
SRID3006SIZE10000E275000N7065000	0	275000	7065000	274999.9938	7065000	10000
SRID3006SIZE10000E275000N7075000	0	275000	7075000	274999.9936	7075000	10000
SRID3006SIZE10000E275000N7085000	0	275000	7085000	274999.9935	7085000	10000
SRID3006SIZE10000E275000N7095000	0	275000	7095000	274999.9934	7095000	10000
SRID3006SIZE10000E275000N7105000	0	275000	7105000	274999.9932	7105000	10000
SRID3006SIZE10000E275000N7115000	0	275000	7115000	274999.9931	7115000	10000
SRID3006SIZE10000E275000N7125000	0	275000	7125000	274999.9929	7125000	10000
SRID3006SIZE10000E275000N7135000	0	275000	7135000	274999.9928	7135000	10000
SRID3006SIZE10000E275000N7145000	0	275000	7145000	274999.9926	7145000	10000
SRID3006SIZE10000E275000N7155000	0	275000	7155000	274999.9925	7155000	10000
SRID3006SIZE10000E275000N7165000	0	275000	7165000	274999.9923	7165000	10000
SRID3006SIZE10000E275000N7175000	0	275000	7175000	274999.9922	7175000	10000
SRID3006SIZE10000E275000N7185000	0	275000	7185000	274999.992	7185000	10000
SRID3006SIZE10000E275000N7195000	0	275000	7195000	274999.9918	7195000	10000
SRID3006SIZE10000E275000N7205000	0	275000	7205000	274999.9916	7205000	10000
SRID3006SIZE10000E275000N7215000	0	275000	7215000	274999.9915	7215000	10000
SRID3006SIZE10000E275000N7225000	0	275000	7225000	274999.9913	7225000	10000
SRID3006SIZE10000E275000N7235000	0	275000	7235000	274999.9911	7235000	10000
SRID3006SIZE10000E275000N7245000	0	275000	7245000	274999.9909	7245000	10000
SRID3006SIZE10000E275000N7255000	0	275000	7255000	274999.9907	7255000	10000
SRID3006SIZE10000E275000N7265000	0	275000	7265000	274999.9905	7265000	10000
SRID3006SIZE10000E275000N7275000	0	275000	7275000	274999.9903	7275000	10000
SRID3006SIZE10000E275000N7285000	0	275000	7285000	274999.99	7285000	10000
SRID3006SIZE10000E275000N7295000	0	275000	7295000	274999.9898	7295000	10000
SRID3006SIZE10000E275000N7305000	0	275000	7305000	274999.9896	7305000	10000
SRID3006SIZE10000E275000N7315000	0	275000	7315000	274999.9893	7315000	10000
SRID3006SIZE10000E275000N7325000	0	275000	7325000	274999.9891	7325000.001	10000
SRID3006SIZE10000E275000N7335000	0	275000	7335000	274999.9888	7335000.001	10000
SRID3006SIZE10000E275000N7345000	0	275000	7345000	274999.9886	7345000.001	10000
SRID3006SIZE10000E275000N7355000	0	275000	7355000	274999.9883	7355000.001	10000
SRID3006SIZE10000E275000N7365000	0	275000	7365000	274999.9881	7365000.001	10000
SRID3006SIZE10000E275000N7375000	0	275000	7375000	274999.9878	7375000.001	10000
SRID3006SIZE10000E275000N7385000	0	275000	7385000	274999.9875	7385000.001	10000
SRID3006SIZE10000E275000N7395000	0	275000	7395000	274999.9872	7395000.001	10000
SRID3006SIZE10000E275000N7405000	0	275000	7405000	274999.9869	7405000.001	10000
SRID3006SIZE10000E275000N7415000	0	275000	7415000	274999.9866	7415000.001	10000
SRID3006SIZE10000E275000N7425000	0	275000	7425000	274999.9863	7425000.001	10000
SRID3006SIZE10000E275000N7435000	0	275000	7435000	274999.9859	7435000.001	10000
SRID3006SIZE10000E275000N7445000	0	275000	7445000	274999.9856	7445000.001	10000
SRID3006SIZE10000E275000N7455000	0	275000	7455000	274999.9853	7455000.001	10000
SRID3006SIZE10000E275000N7465000	0	275000	7465000	274999.9849	7465000.001	10000
SRID3006SIZE10000E275000N7475000	0	275000	7475000	274999.9845	7475000.001	10000
SRID3006SIZE10000E275000N7485000	0	275000	7485000	274999.9842	7485000.001	10000
SRID3006SIZE10000E275000N7495000	0	275000	7495000	274999.9838	7495000.001	10000
SRID3006SIZE10000E275000N7505000	0	275000	7505000	274999.9834	7505000.001	10000
SRID3006SIZE10000E275000N7515000	0	275000	7515000	274999.983	7515000.001	10000
SRID3006SIZE10000E275000N7525000	0	275000	7525000	274999.9826	7525000.001	10000
SRID3006SIZE10000E275000N7535000	0	275000	7535000	274999.9821	7535000.001	10000
SRID3006SIZE10000E275000N7545000	0	275000	7545000	274999.9817	7545000.001	10000
SRID3006SIZE10000E275000N7555000	0	275000	7555000	274999.9812	7555000.001	10000
SRID3006SIZE10000E275000N7565000	0	275000	7565000	274999.9808	7565000.001	10000
SRID3006SIZE10000E275000N7575000	0	275000	7575000	274999.9803	7575000.001	10000
SRID3006SIZE10000E275000N7585000	0	275000	7585000	274999.9798	7585000.001	10000
SRID3006SIZE10000E275000N7595000	0	275000	7595000	274999.9793	7595000.001	10000
SRID3006SIZE10000E275000N7605000	0	275000	7605000	274999.9787	7605000.001	10000
SRID3006SIZE10000E275000N7615000	0	275000	7615000	274999.9782	7615000.001	10000
SRID3006SIZE10000E275000N7625000	0	275000	7625000	274999.9776	7625000.001	10000
SRID3006SIZE10000E275000N7635000	0	275000	7635000	274999.977	7635000.001	10000
SRID3006SIZE10000E275000N7645000	0	275000	7645000	274999.9764	7645000.001	10000
SRID3006SIZE10000E275000N7655000	0	275000	7655000	274999.9758	7655000.001	10000
SRID3006SIZE10000E275000N7665000	0	275000	7665000	274999.9752	7665000.001	10000
SRID3006SIZE10000E275000N7675000	0	275000	7675000	274999.9745	7675000.001	10000
SRID3006SIZE10000E275000N7685000	0	275000	7685000	274999.9739	7685000.002	10000
SRID3006SIZE10000E275000N7695000	0	275000	7695000	274999.9732	7695000.002	10000
SRID3006SIZE10000E275000N7705000	0	275000	7705000	274999.9725	7705000.002	10000
SRID3006SIZE10000E275000N7715000	0	275000	7715000	274999.9717	7715000.002	10000
SRID3006SIZE10000E275000N7725000	0	275000	7725000	274999.971	7725000.002	10000
SRID3006SIZE10000E275000N7735000	0	275000	7735000	274999.9702	7735000.002	10000
SRID3006SIZE10000E285000N6025000	0	285000	6025000	284999.9993	6025000	10000
SRID3006SIZE10000E285000N6035000	0	285000	6035000	284999.9993	6035000	10000
SRID3006SIZE10000E285000N6045000	0	285000	6045000	284999.9992	6045000	10000
SRID3006SIZE10000E285000N6055000	0	285000	6055000	284999.9992	6055000	10000
SRID3006SIZE10000E285000N6065000	0	285000	6065000	284999.9992	6065000	10000
SRID3006SIZE10000E285000N6075000	0	285000	6075000	284999.9992	6075000	10000
SRID3006SIZE10000E285000N6085000	0	285000	6085000	284999.9992	6085000	10000
SRID3006SIZE10000E285000N6095000	0	285000	6095000	284999.9992	6095000	10000
SRID3006SIZE10000E285000N6105000	0	285000	6105000	284999.9992	6105000	10000
SRID3006SIZE10000E285000N6115000	0	285000	6115000	284999.9992	6115000	10000
SRID3006SIZE10000E285000N6125000	0	285000	6125000	284999.9991	6125000	10000
SRID3006SIZE10000E285000N6135000	0	285000	6135000	284999.9991	6135000	10000
SRID3006SIZE10000E285000N6145000	0	285000	6145000	284999.9991	6145000	10000
SRID3006SIZE10000E285000N6155000	0	285000	6155000	284999.9991	6155000	10000
SRID3006SIZE10000E285000N6165000	0	285000	6165000	284999.9991	6165000	10000
SRID3006SIZE10000E285000N6175000	0	285000	6175000	284999.9991	6175000	10000
SRID3006SIZE10000E285000N6185000	0	285000	6185000	284999.9991	6185000	10000
SRID3006SIZE10000E285000N6195000	0	285000	6195000	284999.999	6195000	10000
SRID3006SIZE10000E285000N6205000	0	285000	6205000	284999.999	6205000	10000
SRID3006SIZE10000E285000N6215000	0	285000	6215000	284999.999	6215000	10000
SRID3006SIZE10000E285000N6225000	0	285000	6225000	284999.999	6225000	10000
SRID3006SIZE10000E285000N6235000	0	285000	6235000	284999.999	6235000	10000
SRID3006SIZE10000E285000N6245000	0	285000	6245000	284999.999	6245000	10000
SRID3006SIZE10000E285000N6255000	0	285000	6255000	284999.999	6255000	10000
SRID3006SIZE10000E285000N6265000	0	285000	6265000	284999.9989	6265000	10000
SRID3006SIZE10000E285000N6275000	0	285000	6275000	284999.9989	6275000	10000
SRID3006SIZE10000E285000N6285000	0	285000	6285000	284999.9989	6285000	10000
SRID3006SIZE10000E285000N6295000	0	285000	6295000	284999.9989	6295000	10000
SRID3006SIZE10000E285000N6305000	0	285000	6305000	284999.9989	6305000	10000
SRID3006SIZE10000E285000N6315000	0	285000	6315000	284999.9988	6315000	10000
SRID3006SIZE10000E285000N6325000	0	285000	6325000	284999.9988	6325000	10000
SRID3006SIZE10000E285000N6335000	0	285000	6335000	284999.9988	6335000	10000
SRID3006SIZE10000E285000N6345000	0	285000	6345000	284999.9988	6345000	10000
SRID3006SIZE10000E285000N6355000	0	285000	6355000	284999.9988	6355000	10000
SRID3006SIZE10000E285000N6365000	0	285000	6365000	284999.9987	6365000	10000
SRID3006SIZE10000E285000N6375000	0	285000	6375000	284999.9987	6375000	10000
SRID3006SIZE10000E285000N6385000	0	285000	6385000	284999.9987	6385000	10000
SRID3006SIZE10000E285000N6395000	0	285000	6395000	284999.9987	6395000	10000
SRID3006SIZE10000E285000N6405000	0	285000	6405000	284999.9987	6405000	10000
SRID3006SIZE10000E285000N6415000	0	285000	6415000	284999.9986	6415000	10000
SRID3006SIZE10000E285000N6425000	0	285000	6425000	284999.9986	6425000	10000
SRID3006SIZE10000E285000N6435000	0	285000	6435000	284999.9986	6435000	10000
SRID3006SIZE10000E285000N6445000	0	285000	6445000	284999.9986	6445000	10000
SRID3006SIZE10000E285000N6455000	0	285000	6455000	284999.9985	6455000	10000
SRID3006SIZE10000E285000N6465000	0	285000	6465000	284999.9985	6465000	10000
SRID3006SIZE10000E285000N6475000	0	285000	6475000	284999.9985	6475000	10000
SRID3006SIZE10000E285000N6485000	0	285000	6485000	284999.9985	6485000	10000
SRID3006SIZE10000E285000N6495000	0	285000	6495000	284999.9984	6495000	10000
SRID3006SIZE10000E285000N6505000	0	285000	6505000	284999.9984	6505000	10000
SRID3006SIZE10000E285000N6515000	0	285000	6515000	284999.9984	6515000	10000
SRID3006SIZE10000E285000N6525000	0	285000	6525000	284999.9984	6525000	10000
SRID3006SIZE10000E285000N6535000	0	285000	6535000	284999.9983	6535000	10000
SRID3006SIZE10000E285000N6545000	0	285000	6545000	284999.9983	6545000	10000
SRID3006SIZE10000E285000N6555000	0	285000	6555000	284999.9983	6555000	10000
SRID3006SIZE10000E285000N6565000	0	285000	6565000	284999.9982	6565000	10000
SRID3006SIZE10000E285000N6575000	0	285000	6575000	284999.9982	6575000	10000
SRID3006SIZE10000E285000N6585000	0	285000	6585000	284999.9982	6585000	10000
SRID3006SIZE10000E285000N6595000	0	285000	6595000	284999.9981	6595000	10000
SRID3006SIZE10000E285000N6605000	0	285000	6605000	284999.9981	6605000	10000
SRID3006SIZE10000E285000N6615000	0	285000	6615000	284999.9981	6615000	10000
SRID3006SIZE10000E285000N6625000	0	285000	6625000	284999.998	6625000	10000
SRID3006SIZE10000E285000N6635000	0	285000	6635000	284999.998	6635000	10000
SRID3006SIZE10000E285000N6645000	0	285000	6645000	284999.998	6645000	10000
SRID3006SIZE10000E285000N6655000	0	285000	6655000	284999.9979	6655000	10000
SRID3006SIZE10000E285000N6665000	0	285000	6665000	284999.9979	6665000	10000
SRID3006SIZE10000E285000N6675000	0	285000	6675000	284999.9979	6675000	10000
SRID3006SIZE10000E285000N6685000	0	285000	6685000	284999.9978	6685000	10000
SRID3006SIZE10000E285000N6695000	0	285000	6695000	284999.9978	6695000	10000
SRID3006SIZE10000E285000N6705000	0	285000	6705000	284999.9977	6705000	10000
SRID3006SIZE10000E285000N6715000	0	285000	6715000	284999.9977	6715000	10000
SRID3006SIZE10000E285000N6725000	0	285000	6725000	284999.9977	6725000	10000
SRID3006SIZE10000E285000N6735000	0	285000	6735000	284999.9976	6735000	10000
SRID3006SIZE10000E285000N6745000	0	285000	6745000	284999.9976	6745000	10000
SRID3006SIZE10000E285000N6755000	0	285000	6755000	284999.9975	6755000	10000
SRID3006SIZE10000E285000N6765000	0	285000	6765000	284999.9975	6765000	10000
SRID3006SIZE10000E285000N6775000	0	285000	6775000	284999.9974	6775000	10000
SRID3006SIZE10000E285000N6785000	0	285000	6785000	284999.9974	6785000	10000
SRID3006SIZE10000E285000N6795000	0	285000	6795000	284999.9973	6795000	10000
SRID3006SIZE10000E285000N6805000	0	285000	6805000	284999.9973	6805000	10000
SRID3006SIZE10000E285000N6815000	0	285000	6815000	284999.9972	6815000	10000
SRID3006SIZE10000E285000N6825000	0	285000	6825000	284999.9972	6825000	10000
SRID3006SIZE10000E285000N6835000	0	285000	6835000	284999.9971	6835000	10000
SRID3006SIZE10000E285000N6845000	0	285000	6845000	284999.9971	6845000	10000
SRID3006SIZE10000E285000N6855000	0	285000	6855000	284999.997	6855000	10000
SRID3006SIZE10000E285000N6865000	0	285000	6865000	284999.997	6865000	10000
SRID3006SIZE10000E285000N6875000	0	285000	6875000	284999.9969	6875000	10000
SRID3006SIZE10000E285000N6885000	0	285000	6885000	284999.9968	6885000	10000
SRID3006SIZE10000E285000N6895000	0	285000	6895000	284999.9968	6895000	10000
SRID3006SIZE10000E285000N6905000	0	285000	6905000	284999.9967	6905000	10000
SRID3006SIZE10000E285000N6915000	0	285000	6915000	284999.9966	6915000	10000
SRID3006SIZE10000E285000N6925000	0	285000	6925000	284999.9966	6925000	10000
SRID3006SIZE10000E285000N6935000	0	285000	6935000	284999.9965	6935000	10000
SRID3006SIZE10000E285000N6945000	0	285000	6945000	284999.9964	6945000	10000
SRID3006SIZE10000E285000N6955000	0	285000	6955000	284999.9964	6955000	10000
SRID3006SIZE10000E285000N6965000	0	285000	6965000	284999.9963	6965000	10000
SRID3006SIZE10000E285000N6975000	0	285000	6975000	284999.9962	6975000	10000
SRID3006SIZE10000E285000N6985000	0	285000	6985000	284999.9961	6985000	10000
SRID3006SIZE10000E285000N6995000	0	285000	6995000	284999.9961	6995000	10000
SRID3006SIZE10000E285000N7005000	0	285000	7005000	284999.996	7005000	10000
SRID3006SIZE10000E285000N7015000	0	285000	7015000	284999.9959	7015000	10000
SRID3006SIZE10000E285000N7025000	0	285000	7025000	284999.9958	7025000	10000
SRID3006SIZE10000E285000N7035000	0	285000	7035000	284999.9957	7035000	10000
SRID3006SIZE10000E285000N7045000	0	285000	7045000	284999.9957	7045000	10000
SRID3006SIZE10000E285000N7055000	0	285000	7055000	284999.9956	7055000	10000
SRID3006SIZE10000E285000N7065000	0	285000	7065000	284999.9955	7065000	10000
SRID3006SIZE10000E285000N7075000	0	285000	7075000	284999.9954	7075000	10000
SRID3006SIZE10000E285000N7085000	0	285000	7085000	284999.9953	7085000	10000
SRID3006SIZE10000E285000N7095000	0	285000	7095000	284999.9952	7095000	10000
SRID3006SIZE10000E285000N7105000	0	285000	7105000	284999.9951	7105000	10000
SRID3006SIZE10000E285000N7115000	0	285000	7115000	284999.995	7115000	10000
SRID3006SIZE10000E285000N7125000	0	285000	7125000	284999.9949	7125000	10000
SRID3006SIZE10000E285000N7135000	0	285000	7135000	284999.9948	7135000	10000
SRID3006SIZE10000E285000N7145000	0	285000	7145000	284999.9946	7145000	10000
SRID3006SIZE10000E285000N7155000	0	285000	7155000	284999.9945	7155000	10000
SRID3006SIZE10000E285000N7165000	0	285000	7165000	284999.9944	7165000	10000
SRID3006SIZE10000E285000N7175000	0	285000	7175000	284999.9943	7175000	10000
SRID3006SIZE10000E285000N7185000	0	285000	7185000	284999.9942	7185000	10000
SRID3006SIZE10000E285000N7195000	0	285000	7195000	284999.994	7195000	10000
SRID3006SIZE10000E285000N7205000	0	285000	7205000	284999.9939	7205000	10000
SRID3006SIZE10000E285000N7215000	0	285000	7215000	284999.9938	7215000	10000
SRID3006SIZE10000E285000N7225000	0	285000	7225000	284999.9936	7225000	10000
SRID3006SIZE10000E285000N7235000	0	285000	7235000	284999.9935	7235000	10000
SRID3006SIZE10000E285000N7245000	0	285000	7245000	284999.9934	7245000	10000
SRID3006SIZE10000E285000N7255000	0	285000	7255000	284999.9932	7255000	10000
SRID3006SIZE10000E285000N7265000	0	285000	7265000	284999.9931	7265000	10000
SRID3006SIZE10000E285000N7275000	0	285000	7275000	284999.9929	7275000	10000
SRID3006SIZE10000E285000N7285000	0	285000	7285000	284999.9927	7285000	10000
SRID3006SIZE10000E285000N7295000	0	285000	7295000	284999.9926	7295000	10000
SRID3006SIZE10000E285000N7305000	0	285000	7305000	284999.9924	7305000	10000
SRID3006SIZE10000E285000N7315000	0	285000	7315000	284999.9922	7315000	10000
SRID3006SIZE10000E285000N7325000	0	285000	7325000	284999.9921	7325000	10000
SRID3006SIZE10000E285000N7335000	0	285000	7335000	284999.9919	7335000	10000
SRID3006SIZE10000E285000N7345000	0	285000	7345000	284999.9917	7345000	10000
SRID3006SIZE10000E285000N7355000	0	285000	7355000	284999.9915	7355000	10000
SRID3006SIZE10000E285000N7365000	0	285000	7365000	284999.9913	7365000	10000
SRID3006SIZE10000E285000N7375000	0	285000	7375000	284999.9911	7375000	10000
SRID3006SIZE10000E285000N7385000	0	285000	7385000	284999.9909	7385000	10000
SRID3006SIZE10000E285000N7395000	0	285000	7395000	284999.9907	7395000	10000
SRID3006SIZE10000E285000N7405000	0	285000	7405000	284999.9905	7405000	10000
SRID3006SIZE10000E285000N7415000	0	285000	7415000	284999.9902	7415000	10000
SRID3006SIZE10000E285000N7425000	0	285000	7425000	284999.99	7425000	10000
SRID3006SIZE10000E285000N7435000	0	285000	7435000	284999.9898	7435000	10000
SRID3006SIZE10000E285000N7445000	0	285000	7445000	284999.9895	7445000	10000
SRID3006SIZE10000E285000N7455000	0	285000	7455000	284999.9893	7455000.001	10000
SRID3006SIZE10000E285000N7465000	0	285000	7465000	284999.989	7465000.001	10000
SRID3006SIZE10000E285000N7475000	0	285000	7475000	284999.9888	7475000.001	10000
SRID3006SIZE10000E285000N7485000	0	285000	7485000	284999.9885	7485000.001	10000
SRID3006SIZE10000E285000N7495000	0	285000	7495000	284999.9882	7495000.001	10000
SRID3006SIZE10000E285000N7505000	0	285000	7505000	284999.9879	7505000.001	10000
SRID3006SIZE10000E285000N7515000	0	285000	7515000	284999.9876	7515000.001	10000
SRID3006SIZE10000E285000N7525000	0	285000	7525000	284999.9873	7525000.001	10000
SRID3006SIZE10000E285000N7535000	0	285000	7535000	284999.987	7535000.001	10000
SRID3006SIZE10000E285000N7545000	0	285000	7545000	284999.9867	7545000.001	10000
SRID3006SIZE10000E285000N7555000	0	285000	7555000	284999.9863	7555000.001	10000
SRID3006SIZE10000E285000N7565000	0	285000	7565000	284999.986	7565000.001	10000
SRID3006SIZE10000E285000N7575000	0	285000	7575000	284999.9856	7575000.001	10000
SRID3006SIZE10000E285000N7585000	0	285000	7585000	284999.9853	7585000.001	10000
SRID3006SIZE10000E285000N7595000	0	285000	7595000	284999.9849	7595000.001	10000
SRID3006SIZE10000E285000N7605000	0	285000	7605000	284999.9845	7605000.001	10000
SRID3006SIZE10000E285000N7615000	0	285000	7615000	284999.9841	7615000.001	10000
SRID3006SIZE10000E285000N7625000	0	285000	7625000	284999.9837	7625000.001	10000
SRID3006SIZE10000E285000N7635000	0	285000	7635000	284999.9833	7635000.001	10000
SRID3006SIZE10000E285000N7645000	0	285000	7645000	284999.9829	7645000.001	10000
SRID3006SIZE10000E285000N7655000	0	285000	7655000	284999.9824	7655000.001	10000
SRID3006SIZE10000E285000N7665000	0	285000	7665000	284999.982	7665000.001	10000
SRID3006SIZE10000E285000N7675000	0	285000	7675000	284999.9815	7675000.001	10000
SRID3006SIZE10000E285000N7685000	0	285000	7685000	284999.981	7685000.001	10000
SRID3006SIZE10000E285000N7695000	0	285000	7695000	284999.9805	7695000.001	10000
SRID3006SIZE10000E285000N7705000	0	285000	7705000	284999.98	7705000.001	10000
SRID3006SIZE10000E285000N7715000	0	285000	7715000	284999.9794	7715000.001	10000
SRID3006SIZE10000E285000N7725000	0	285000	7725000	284999.9789	7725000.001	10000
SRID3006SIZE10000E285000N7735000	0	285000	7735000	284999.9783	7735000.001	10000
SRID3006SIZE10000E295000N6025000	0	295000	6025000	294999.9995	6025000	10000
SRID3006SIZE10000E295000N6035000	0	295000	6035000	294999.9995	6035000	10000
SRID3006SIZE10000E295000N6045000	0	295000	6045000	294999.9995	6045000	10000
SRID3006SIZE10000E295000N6055000	0	295000	6055000	294999.9994	6055000	10000
SRID3006SIZE10000E295000N6065000	0	295000	6065000	294999.9994	6065000	10000
SRID3006SIZE10000E295000N6075000	0	295000	6075000	294999.9994	6075000	10000
SRID3006SIZE10000E295000N6085000	0	295000	6085000	294999.9994	6085000	10000
SRID3006SIZE10000E295000N6095000	0	295000	6095000	294999.9994	6095000	10000
SRID3006SIZE10000E295000N6105000	0	295000	6105000	294999.9994	6105000	10000
SRID3006SIZE10000E295000N6115000	0	295000	6115000	294999.9994	6115000	10000
SRID3006SIZE10000E295000N6125000	0	295000	6125000	294999.9994	6125000	10000
SRID3006SIZE10000E295000N6135000	0	295000	6135000	294999.9994	6135000	10000
SRID3006SIZE10000E295000N6145000	0	295000	6145000	294999.9994	6145000	10000
SRID3006SIZE10000E295000N6155000	0	295000	6155000	294999.9994	6155000	10000
SRID3006SIZE10000E295000N6165000	0	295000	6165000	294999.9993	6165000	10000
SRID3006SIZE10000E295000N6175000	0	295000	6175000	294999.9993	6175000	10000
SRID3006SIZE10000E295000N6185000	0	295000	6185000	294999.9993	6185000	10000
SRID3006SIZE10000E295000N6195000	0	295000	6195000	294999.9993	6195000	10000
SRID3006SIZE10000E295000N6205000	0	295000	6205000	294999.9993	6205000	10000
SRID3006SIZE10000E295000N6215000	0	295000	6215000	294999.9993	6215000	10000
SRID3006SIZE10000E295000N6225000	0	295000	6225000	294999.9993	6225000	10000
SRID3006SIZE10000E295000N6235000	0	295000	6235000	294999.9993	6235000	10000
SRID3006SIZE10000E295000N6245000	0	295000	6245000	294999.9993	6245000	10000
SRID3006SIZE10000E295000N6255000	0	295000	6255000	294999.9992	6255000	10000
SRID3006SIZE10000E295000N6265000	0	295000	6265000	294999.9992	6265000	10000
SRID3006SIZE10000E295000N6275000	0	295000	6275000	294999.9992	6275000	10000
SRID3006SIZE10000E295000N6285000	0	295000	6285000	294999.9992	6285000	10000
SRID3006SIZE10000E295000N6295000	0	295000	6295000	294999.9992	6295000	10000
SRID3006SIZE10000E295000N6305000	0	295000	6305000	294999.9992	6305000	10000
SRID3006SIZE10000E295000N6315000	0	295000	6315000	294999.9992	6315000	10000
SRID3006SIZE10000E295000N6325000	0	295000	6325000	294999.9992	6325000	10000
SRID3006SIZE10000E295000N6335000	0	295000	6335000	294999.9991	6335000	10000
SRID3006SIZE10000E295000N6345000	0	295000	6345000	294999.9991	6345000	10000
SRID3006SIZE10000E295000N6355000	0	295000	6355000	294999.9991	6355000	10000
SRID3006SIZE10000E295000N6365000	0	295000	6365000	294999.9991	6365000	10000
SRID3006SIZE10000E295000N6375000	0	295000	6375000	294999.9991	6375000	10000
SRID3006SIZE10000E295000N6385000	0	295000	6385000	294999.9991	6385000	10000
SRID3006SIZE10000E295000N6395000	0	295000	6395000	294999.9991	6395000	10000
SRID3006SIZE10000E295000N6405000	0	295000	6405000	294999.999	6405000	10000
SRID3006SIZE10000E295000N6415000	0	295000	6415000	294999.999	6415000	10000
SRID3006SIZE10000E295000N6425000	0	295000	6425000	294999.999	6425000	10000
SRID3006SIZE10000E295000N6435000	0	295000	6435000	294999.999	6435000	10000
SRID3006SIZE10000E295000N6445000	0	295000	6445000	294999.999	6445000	10000
SRID3006SIZE10000E295000N6455000	0	295000	6455000	294999.999	6455000	10000
SRID3006SIZE10000E295000N6465000	0	295000	6465000	294999.9989	6465000	10000
SRID3006SIZE10000E295000N6475000	0	295000	6475000	294999.9989	6475000	10000
SRID3006SIZE10000E295000N6485000	0	295000	6485000	294999.9989	6485000	10000
SRID3006SIZE10000E295000N6495000	0	295000	6495000	294999.9989	6495000	10000
SRID3006SIZE10000E295000N6505000	0	295000	6505000	294999.9989	6505000	10000
SRID3006SIZE10000E295000N6515000	0	295000	6515000	294999.9988	6515000	10000
SRID3006SIZE10000E295000N6525000	0	295000	6525000	294999.9988	6525000	10000
SRID3006SIZE10000E295000N6535000	0	295000	6535000	294999.9988	6535000	10000
SRID3006SIZE10000E295000N6545000	0	295000	6545000	294999.9988	6545000	10000
SRID3006SIZE10000E295000N6555000	0	295000	6555000	294999.9988	6555000	10000
SRID3006SIZE10000E295000N6565000	0	295000	6565000	294999.9987	6565000	10000
SRID3006SIZE10000E295000N6575000	0	295000	6575000	294999.9987	6575000	10000
SRID3006SIZE10000E295000N6585000	0	295000	6585000	294999.9987	6585000	10000
SRID3006SIZE10000E295000N6595000	0	295000	6595000	294999.9987	6595000	10000
SRID3006SIZE10000E295000N6605000	0	295000	6605000	294999.9986	6605000	10000
SRID3006SIZE10000E295000N6615000	0	295000	6615000	294999.9986	6615000	10000
SRID3006SIZE10000E295000N6625000	0	295000	6625000	294999.9986	6625000	10000
SRID3006SIZE10000E295000N6635000	0	295000	6635000	294999.9986	6635000	10000
SRID3006SIZE10000E295000N6645000	0	295000	6645000	294999.9985	6645000	10000
SRID3006SIZE10000E295000N6655000	0	295000	6655000	294999.9985	6655000	10000
SRID3006SIZE10000E295000N6665000	0	295000	6665000	294999.9985	6665000	10000
SRID3006SIZE10000E295000N6675000	0	295000	6675000	294999.9985	6675000	10000
SRID3006SIZE10000E295000N6685000	0	295000	6685000	294999.9984	6685000	10000
SRID3006SIZE10000E295000N6695000	0	295000	6695000	294999.9984	6695000	10000
SRID3006SIZE10000E295000N6705000	0	295000	6705000	294999.9984	6705000	10000
SRID3006SIZE10000E295000N6715000	0	295000	6715000	294999.9984	6715000	10000
SRID3006SIZE10000E295000N6725000	0	295000	6725000	294999.9983	6725000	10000
SRID3006SIZE10000E295000N6735000	0	295000	6735000	294999.9983	6735000	10000
SRID3006SIZE10000E295000N6745000	0	295000	6745000	294999.9983	6745000	10000
SRID3006SIZE10000E295000N6755000	0	295000	6755000	294999.9982	6755000	10000
SRID3006SIZE10000E295000N6765000	0	295000	6765000	294999.9982	6765000	10000
SRID3006SIZE10000E295000N6775000	0	295000	6775000	294999.9982	6775000	10000
SRID3006SIZE10000E295000N6785000	0	295000	6785000	294999.9981	6785000	10000
SRID3006SIZE10000E295000N6795000	0	295000	6795000	294999.9981	6795000	10000
SRID3006SIZE10000E295000N6805000	0	295000	6805000	294999.9981	6805000	10000
SRID3006SIZE10000E295000N6815000	0	295000	6815000	294999.998	6815000	10000
SRID3006SIZE10000E295000N6825000	0	295000	6825000	294999.998	6825000	10000
SRID3006SIZE10000E295000N6835000	0	295000	6835000	294999.9979	6835000	10000
SRID3006SIZE10000E295000N6845000	0	295000	6845000	294999.9979	6845000	10000
SRID3006SIZE10000E295000N6855000	0	295000	6855000	294999.9979	6855000	10000
SRID3006SIZE10000E295000N6865000	0	295000	6865000	294999.9978	6865000	10000
SRID3006SIZE10000E295000N6875000	0	295000	6875000	294999.9978	6875000	10000
SRID3006SIZE10000E295000N6885000	0	295000	6885000	294999.9977	6885000	10000
SRID3006SIZE10000E295000N6895000	0	295000	6895000	294999.9977	6895000	10000
SRID3006SIZE10000E295000N6905000	0	295000	6905000	294999.9976	6905000	10000
SRID3006SIZE10000E295000N6915000	0	295000	6915000	294999.9976	6915000	10000
SRID3006SIZE10000E295000N6925000	0	295000	6925000	294999.9975	6925000	10000
SRID3006SIZE10000E295000N6935000	0	295000	6935000	294999.9975	6935000	10000
SRID3006SIZE10000E295000N6945000	0	295000	6945000	294999.9975	6945000	10000
SRID3006SIZE10000E295000N6955000	0	295000	6955000	294999.9974	6955000	10000
SRID3006SIZE10000E295000N6965000	0	295000	6965000	294999.9973	6965000	10000
SRID3006SIZE10000E295000N6975000	0	295000	6975000	294999.9973	6975000	10000
SRID3006SIZE10000E295000N6985000	0	295000	6985000	294999.9972	6985000	10000
SRID3006SIZE10000E295000N6995000	0	295000	6995000	294999.9972	6995000	10000
SRID3006SIZE10000E295000N7005000	0	295000	7005000	294999.9971	7005000	10000
SRID3006SIZE10000E295000N7015000	0	295000	7015000	294999.9971	7015000	10000
SRID3006SIZE10000E295000N7025000	0	295000	7025000	294999.997	7025000	10000
SRID3006SIZE10000E295000N7035000	0	295000	7035000	294999.9969	7035000	10000
SRID3006SIZE10000E295000N7045000	0	295000	7045000	294999.9969	7045000	10000
SRID3006SIZE10000E295000N7055000	0	295000	7055000	294999.9968	7055000	10000
SRID3006SIZE10000E295000N7065000	0	295000	7065000	294999.9968	7065000	10000
SRID3006SIZE10000E295000N7075000	0	295000	7075000	294999.9967	7075000	10000
SRID3006SIZE10000E295000N7085000	0	295000	7085000	294999.9966	7085000	10000
SRID3006SIZE10000E295000N7095000	0	295000	7095000	294999.9965	7095000	10000
SRID3006SIZE10000E295000N7105000	0	295000	7105000	294999.9965	7105000	10000
SRID3006SIZE10000E295000N7115000	0	295000	7115000	294999.9964	7115000	10000
SRID3006SIZE10000E295000N7125000	0	295000	7125000	294999.9963	7125000	10000
SRID3006SIZE10000E295000N7135000	0	295000	7135000	294999.9962	7135000	10000
SRID3006SIZE10000E295000N7145000	0	295000	7145000	294999.9962	7145000	10000
SRID3006SIZE10000E295000N7155000	0	295000	7155000	294999.9961	7155000	10000
SRID3006SIZE10000E295000N7165000	0	295000	7165000	294999.996	7165000	10000
SRID3006SIZE10000E295000N7175000	0	295000	7175000	294999.9959	7175000	10000
SRID3006SIZE10000E295000N7185000	0	295000	7185000	294999.9958	7185000	10000
SRID3006SIZE10000E295000N7195000	0	295000	7195000	294999.9957	7195000	10000
SRID3006SIZE10000E295000N7205000	0	295000	7205000	294999.9956	7205000	10000
SRID3006SIZE10000E295000N7215000	0	295000	7215000	294999.9955	7215000	10000
SRID3006SIZE10000E295000N7225000	0	295000	7225000	294999.9954	7225000	10000
SRID3006SIZE10000E295000N7235000	0	295000	7235000	294999.9953	7235000	10000
SRID3006SIZE10000E295000N7245000	0	295000	7245000	294999.9952	7245000	10000
SRID3006SIZE10000E295000N7255000	0	295000	7255000	294999.9951	7255000	10000
SRID3006SIZE10000E295000N7265000	0	295000	7265000	294999.995	7265000	10000
SRID3006SIZE10000E295000N7275000	0	295000	7275000	294999.9949	7275000	10000
SRID3006SIZE10000E295000N7285000	0	295000	7285000	294999.9948	7285000	10000
SRID3006SIZE10000E295000N7295000	0	295000	7295000	294999.9947	7295000	10000
SRID3006SIZE10000E295000N7305000	0	295000	7305000	294999.9946	7305000	10000
SRID3006SIZE10000E295000N7315000	0	295000	7315000	294999.9944	7315000	10000
SRID3006SIZE10000E295000N7325000	0	295000	7325000	294999.9943	7325000	10000
SRID3006SIZE10000E295000N7335000	0	295000	7335000	294999.9942	7335000	10000
SRID3006SIZE10000E295000N7345000	0	295000	7345000	294999.9941	7345000	10000
SRID3006SIZE10000E295000N7355000	0	295000	7355000	294999.9939	7355000	10000
SRID3006SIZE10000E295000N7365000	0	295000	7365000	294999.9938	7365000	10000
SRID3006SIZE10000E295000N7375000	0	295000	7375000	294999.9936	7375000	10000
SRID3006SIZE10000E295000N7385000	0	295000	7385000	294999.9935	7385000	10000
SRID3006SIZE10000E295000N7395000	0	295000	7395000	294999.9933	7395000	10000
SRID3006SIZE10000E295000N7405000	0	295000	7405000	294999.9932	7405000	10000
SRID3006SIZE10000E295000N7415000	0	295000	7415000	294999.993	7415000	10000
SRID3006SIZE10000E295000N7425000	0	295000	7425000	294999.9928	7425000	10000
SRID3006SIZE10000E295000N7435000	0	295000	7435000	294999.9927	7435000	10000
SRID3006SIZE10000E295000N7445000	0	295000	7445000	294999.9925	7445000	10000
SRID3006SIZE10000E295000N7455000	0	295000	7455000	294999.9923	7455000	10000
SRID3006SIZE10000E295000N7465000	0	295000	7465000	294999.9921	7465000	10000
SRID3006SIZE10000E295000N7475000	0	295000	7475000	294999.9919	7475000	10000
SRID3006SIZE10000E295000N7485000	0	295000	7485000	294999.9917	7485000	10000
SRID3006SIZE10000E295000N7495000	0	295000	7495000	294999.9915	7495000	10000
SRID3006SIZE10000E295000N7505000	0	295000	7505000	294999.9913	7505000	10000
SRID3006SIZE10000E295000N7515000	0	295000	7515000	294999.9911	7515000	10000
SRID3006SIZE10000E295000N7525000	0	295000	7525000	294999.9909	7525000	10000
SRID3006SIZE10000E295000N7535000	0	295000	7535000	294999.9907	7535000	10000
SRID3006SIZE10000E295000N7545000	0	295000	7545000	294999.9904	7545000	10000
SRID3006SIZE10000E295000N7555000	0	295000	7555000	294999.9902	7555000	10000
SRID3006SIZE10000E295000N7565000	0	295000	7565000	294999.99	7565000	10000
SRID3006SIZE10000E295000N7575000	0	295000	7575000	294999.9897	7575000.001	10000
SRID3006SIZE10000E295000N7585000	0	295000	7585000	294999.9895	7585000.001	10000
SRID3006SIZE10000E295000N7595000	0	295000	7595000	294999.9892	7595000.001	10000
SRID3006SIZE10000E295000N7605000	0	295000	7605000	294999.9889	7605000.001	10000
SRID3006SIZE10000E295000N7615000	0	295000	7615000	294999.9886	7615000.001	10000
SRID3006SIZE10000E295000N7625000	0	295000	7625000	294999.9883	7625000.001	10000
SRID3006SIZE10000E295000N7635000	0	295000	7635000	294999.988	7635000.001	10000
SRID3006SIZE10000E295000N7645000	0	295000	7645000	294999.9877	7645000.001	10000
SRID3006SIZE10000E295000N7655000	0	295000	7655000	294999.9874	7655000.001	10000
SRID3006SIZE10000E295000N7665000	0	295000	7665000	294999.9871	7665000.001	10000
SRID3006SIZE10000E295000N7675000	0	295000	7675000	294999.9867	7675000.001	10000
SRID3006SIZE10000E295000N7685000	0	295000	7685000	294999.9864	7685000.001	10000
SRID3006SIZE10000E295000N7695000	0	295000	7695000	294999.986	7695000.001	10000
SRID3006SIZE10000E295000N7705000	0	295000	7705000	294999.9856	7705000.001	10000
SRID3006SIZE10000E295000N7715000	0	295000	7715000	294999.9853	7715000.001	10000
SRID3006SIZE10000E295000N7725000	0	295000	7725000	294999.9849	7725000.001	10000
SRID3006SIZE10000E295000N7735000	0	295000	7735000	294999.9845	7735000.001	10000
SRID3006SIZE10000E305000N6025000	0	305000	6025000	304999.9996	6025000	10000
SRID3006SIZE10000E305000N6035000	0	305000	6035000	304999.9996	6035000	10000
SRID3006SIZE10000E305000N6045000	0	305000	6045000	304999.9996	6045000	10000
SRID3006SIZE10000E305000N6055000	0	305000	6055000	304999.9996	6055000	10000
SRID3006SIZE10000E305000N6065000	0	305000	6065000	304999.9996	6065000	10000
SRID3006SIZE10000E305000N6075000	0	305000	6075000	304999.9996	6075000	10000
SRID3006SIZE10000E305000N6085000	0	305000	6085000	304999.9996	6085000	10000
SRID3006SIZE10000E305000N6095000	0	305000	6095000	304999.9996	6095000	10000
SRID3006SIZE10000E305000N6105000	0	305000	6105000	304999.9996	6105000	10000
SRID3006SIZE10000E305000N6115000	0	305000	6115000	304999.9996	6115000	10000
SRID3006SIZE10000E305000N6125000	0	305000	6125000	304999.9996	6125000	10000
SRID3006SIZE10000E305000N6135000	0	305000	6135000	304999.9996	6135000	10000
SRID3006SIZE10000E305000N6145000	0	305000	6145000	304999.9996	6145000	10000
SRID3006SIZE10000E305000N6155000	0	305000	6155000	304999.9995	6155000	10000
SRID3006SIZE10000E305000N6165000	0	305000	6165000	304999.9995	6165000	10000
SRID3006SIZE10000E305000N6175000	0	305000	6175000	304999.9995	6175000	10000
SRID3006SIZE10000E305000N6185000	0	305000	6185000	304999.9995	6185000	10000
SRID3006SIZE10000E305000N6195000	0	305000	6195000	304999.9995	6195000	10000
SRID3006SIZE10000E305000N6205000	0	305000	6205000	304999.9995	6205000	10000
SRID3006SIZE10000E305000N6215000	0	305000	6215000	304999.9995	6215000	10000
SRID3006SIZE10000E305000N6225000	0	305000	6225000	304999.9995	6225000	10000
SRID3006SIZE10000E305000N6235000	0	305000	6235000	304999.9995	6235000	10000
SRID3006SIZE10000E305000N6245000	0	305000	6245000	304999.9995	6245000	10000
SRID3006SIZE10000E305000N6255000	0	305000	6255000	304999.9995	6255000	10000
SRID3006SIZE10000E305000N6265000	0	305000	6265000	304999.9995	6265000	10000
SRID3006SIZE10000E305000N6275000	0	305000	6275000	304999.9995	6275000	10000
SRID3006SIZE10000E305000N6285000	0	305000	6285000	304999.9994	6285000	10000
SRID3006SIZE10000E305000N6295000	0	305000	6295000	304999.9994	6295000	10000
SRID3006SIZE10000E305000N6305000	0	305000	6305000	304999.9994	6305000	10000
SRID3006SIZE10000E305000N6315000	0	305000	6315000	304999.9994	6315000	10000
SRID3006SIZE10000E305000N6325000	0	305000	6325000	304999.9994	6325000	10000
SRID3006SIZE10000E305000N6335000	0	305000	6335000	304999.9994	6335000	10000
SRID3006SIZE10000E305000N6345000	0	305000	6345000	304999.9994	6345000	10000
SRID3006SIZE10000E305000N6355000	0	305000	6355000	304999.9994	6355000	10000
SRID3006SIZE10000E305000N6365000	0	305000	6365000	304999.9994	6365000	10000
SRID3006SIZE10000E305000N6375000	0	305000	6375000	304999.9994	6375000	10000
SRID3006SIZE10000E305000N6385000	0	305000	6385000	304999.9993	6385000	10000
SRID3006SIZE10000E305000N6395000	1	305000	6395000	305000	6395000	10000
SRID3006SIZE10000E305000N6405000	0	305000	6405000	304999.9993	6405000	10000
SRID3006SIZE10000E305000N6415000	0	305000	6415000	304999.9993	6415000	10000
SRID3006SIZE10000E305000N6425000	0	305000	6425000	304999.9993	6425000	10000
SRID3006SIZE10000E305000N6435000	0	305000	6435000	304999.9993	6435000	10000
SRID3006SIZE10000E305000N6445000	0	305000	6445000	304999.9993	6445000	10000
SRID3006SIZE10000E305000N6455000	0	305000	6455000	304999.9993	6455000	10000
SRID3006SIZE10000E305000N6465000	0	305000	6465000	304999.9993	6465000	10000
SRID3006SIZE10000E305000N6475000	0	305000	6475000	304999.9992	6475000	10000
SRID3006SIZE10000E305000N6485000	0	305000	6485000	304999.9992	6485000	10000
SRID3006SIZE10000E305000N6495000	0	305000	6495000	304999.9992	6495000	10000
SRID3006SIZE10000E305000N6505000	0	305000	6505000	304999.9992	6505000	10000
SRID3006SIZE10000E305000N6515000	0	305000	6515000	304999.9992	6515000	10000
SRID3006SIZE10000E305000N6525000	0	305000	6525000	304999.9992	6525000	10000
SRID3006SIZE10000E305000N6535000	0	305000	6535000	304999.9992	6535000	10000
SRID3006SIZE10000E305000N6545000	0	305000	6545000	304999.9991	6545000	10000
SRID3006SIZE10000E305000N6555000	0	305000	6555000	304999.9991	6555000	10000
SRID3006SIZE10000E305000N6565000	0	305000	6565000	304999.9991	6565000	10000
SRID3006SIZE10000E305000N6575000	0	305000	6575000	304999.9991	6575000	10000
SRID3006SIZE10000E305000N6585000	0	305000	6585000	304999.9991	6585000	10000
SRID3006SIZE10000E305000N6595000	0	305000	6595000	304999.9991	6595000	10000
SRID3006SIZE10000E305000N6605000	0	305000	6605000	304999.999	6605000	10000
SRID3006SIZE10000E305000N6615000	0	305000	6615000	304999.999	6615000	10000
SRID3006SIZE10000E305000N6625000	0	305000	6625000	304999.999	6625000	10000
SRID3006SIZE10000E305000N6635000	0	305000	6635000	304999.999	6635000	10000
SRID3006SIZE10000E305000N6645000	0	305000	6645000	304999.999	6645000	10000
SRID3006SIZE10000E305000N6655000	0	305000	6655000	304999.999	6655000	10000
SRID3006SIZE10000E305000N6665000	0	305000	6665000	304999.9989	6665000	10000
SRID3006SIZE10000E305000N6675000	0	305000	6675000	304999.9989	6675000	10000
SRID3006SIZE10000E305000N6685000	0	305000	6685000	304999.9989	6685000	10000
SRID3006SIZE10000E305000N6695000	0	305000	6695000	304999.9989	6695000	10000
SRID3006SIZE10000E305000N6705000	0	305000	6705000	304999.9989	6705000	10000
SRID3006SIZE10000E305000N6715000	0	305000	6715000	304999.9988	6715000	10000
SRID3006SIZE10000E305000N6725000	0	305000	6725000	304999.9988	6725000	10000
SRID3006SIZE10000E305000N6735000	0	305000	6735000	304999.9988	6735000	10000
SRID3006SIZE10000E305000N6745000	0	305000	6745000	304999.9988	6745000	10000
SRID3006SIZE10000E305000N6755000	0	305000	6755000	304999.9988	6755000	10000
SRID3006SIZE10000E305000N6765000	0	305000	6765000	304999.9987	6765000	10000
SRID3006SIZE10000E305000N6775000	0	305000	6775000	304999.9987	6775000	10000
SRID3006SIZE10000E305000N6785000	0	305000	6785000	304999.9987	6785000	10000
SRID3006SIZE10000E305000N6795000	0	305000	6795000	304999.9987	6795000	10000
SRID3006SIZE10000E305000N6805000	0	305000	6805000	304999.9986	6805000	10000
SRID3006SIZE10000E305000N6815000	0	305000	6815000	304999.9986	6815000	10000
SRID3006SIZE10000E305000N6825000	0	305000	6825000	304999.9986	6825000	10000
SRID3006SIZE10000E305000N6835000	0	305000	6835000	304999.9985	6835000	10000
SRID3006SIZE10000E305000N6845000	0	305000	6845000	304999.9985	6845000	10000
SRID3006SIZE10000E305000N6855000	0	305000	6855000	304999.9985	6855000	10000
SRID3006SIZE10000E305000N6865000	0	305000	6865000	304999.9985	6865000	10000
SRID3006SIZE10000E305000N6875000	0	305000	6875000	304999.9984	6875000	10000
SRID3006SIZE10000E305000N6885000	0	305000	6885000	304999.9984	6885000	10000
SRID3006SIZE10000E305000N6895000	0	305000	6895000	304999.9984	6895000	10000
SRID3006SIZE10000E305000N6905000	0	305000	6905000	304999.9983	6905000	10000
SRID3006SIZE10000E305000N6915000	0	305000	6915000	304999.9983	6915000	10000
SRID3006SIZE10000E305000N6925000	0	305000	6925000	304999.9983	6925000	10000
SRID3006SIZE10000E305000N6935000	0	305000	6935000	304999.9982	6935000	10000
SRID3006SIZE10000E305000N6945000	0	305000	6945000	304999.9982	6945000	10000
SRID3006SIZE10000E305000N6955000	0	305000	6955000	304999.9982	6955000	10000
SRID3006SIZE10000E305000N6965000	0	305000	6965000	304999.9981	6965000	10000
SRID3006SIZE10000E305000N6975000	0	305000	6975000	304999.9981	6975000	10000
SRID3006SIZE10000E305000N6985000	0	305000	6985000	304999.9981	6985000	10000
SRID3006SIZE10000E305000N6995000	0	305000	6995000	304999.998	6995000	10000
SRID3006SIZE10000E305000N7005000	0	305000	7005000	304999.998	7005000	10000
SRID3006SIZE10000E305000N7015000	0	305000	7015000	304999.9979	7015000	10000
SRID3006SIZE10000E305000N7025000	0	305000	7025000	304999.9979	7025000	10000
SRID3006SIZE10000E305000N7035000	0	305000	7035000	304999.9978	7035000	10000
SRID3006SIZE10000E305000N7045000	0	305000	7045000	304999.9978	7045000	10000
SRID3006SIZE10000E305000N7055000	0	305000	7055000	304999.9978	7055000	10000
SRID3006SIZE10000E305000N7065000	0	305000	7065000	304999.9977	7065000	10000
SRID3006SIZE10000E305000N7075000	0	305000	7075000	304999.9977	7075000	10000
SRID3006SIZE10000E305000N7085000	0	305000	7085000	304999.9976	7085000	10000
[truncated: 11,417 more rows]
