# Supplementary material for: Displaying bias in sampling effort of data accessed from biodiversity databases using ignorance maps
Source: Biodivers Data J. 2015 Jul 28;(3):e5361. doi: 10.3897/BDJ.3.e5361 (PMC4549634; doi:10.3897/BDJ.3.e5361)
Supplement: Supplementary material 2 — Number of observations and number of species per grid cell (.TIFF) [file biodiversity_data_journal-3-e5361-s002.zip]

Archive with 34 entries (34 files):
- data/~$scription.docx
- data/Alc.tif
- data/Amp richness.tif
- data/Amp.tif
- data/Bir richness.tif
- data/Bir.tif
- data/Buf.tif
- data/Col.tif
- data/Eri.tif
- data/Eup.tif
- data/Lac.tif
- data/Lib.tif
- data/MamLnB richness.tif
- data/MamLnB.tif
- data/Neh.tif
- data/Odo richness.tif
- data/Odo.tif
- data/Opc.tif
- data/Opi richness.tif
- data/Opi.tif
- data/Pae richness.tif
- data/Pae.tif
- data/Pan.tif
- data/Pap.tif
- data/Par.tif
- data/Pel.tif
- data/Poe.tif
- data/Sweden_TerritorySWEREFF99 buffer10k.dbf
- data/Sweden_TerritorySWEREFF99 buffer10k.prj
- data/Sweden_TerritorySWEREFF99 buffer10k.qpj
- data/Sweden_TerritorySWEREFF99 buffer10k.shp
- data/Sweden_TerritorySWEREFF99 buffer10k.shx
- data/Vas richness.tif
- data/Vas.tif
